# Supplementary material for: DEAD‐Box Helicase 6 Blockade in Brain‐Derived Aβ Oligomers From Alzheimer's Disease Patients Attenuates Neurotoxicity
Source: MedComm (2020). 2025 Apr 24;6(5):e70156. doi: 10.1002/mco2.70156 (PMC12018770; doi:10.1002/mco2.70156)
Supplement: Supplementary file 2 — Supporting Information [file MCO2-6-e70156-s001.xls]

## Sheet: 16593
Bait	Prey	PreyGene	IP	Spec	SpecSum	NumRep	Prob	iProb	ctrlCounts	AvgP	MaxP	FDR
P01308	HSPA2	HSPA2	IP_6|IP_5|IP_4|IP_3|IP_2|IP_1	7|8|5|4|3|1	28	6	0.21	0.42|0.51|0.10|0.10|0.08|0.04	2|1|1|3|5|3	0.2075	0.5075	0.6307
P01308	HIST1H4A	HIST1H4A	IP_6|IP_5|IP_4|IP_3|IP_2|IP_1	0|0|0|0|1|0	1	6	0	0.00|0.00|0.00|0.00|0.00|0.00	0|0|0|2|0|0	0	0	0.9941
P01308	AGL	AGL	IP_6|IP_5|IP_4|IP_3|IP_2|IP_1	7|10|15|12|7|1	52	6	0.03	0.00|0.01|0.03|0.04|0.02|0.00	14|14|0|2|12|12	0.0187	0.04	0.9167
P01308	SYNPO	SYNPO	IP_6|IP_5|IP_4|IP_3|IP_2|IP_1	0|0|1|0|1|0	2	6	0	0.00|0.00|0.00|0.00|0.00|0.00	0|2|0|0|0|1	0	0	0.9941
P01308	HSPA5	HSPA5	IP_6|IP_5|IP_4|IP_3|IP_2|IP_1	10|7|10|7|11|4	49	6	0.05	0.06|0.02|0.04|0.03|0.11|0.01	5|11|7|4|6|6	0.0446	0.11	0.8892
P01308	HSPA4	HSPA4	IP_6|IP_5|IP_4|IP_3|IP_2|IP_1	5|2|7|5|4|3	26	6	0.05	0.06|0.03|0.06|0.04|0.04|0.03	2|5|5|4|4|5	0.0425	0.0625	0.8916
P01308	HRSP12	HRSP12	IP_6|IP_5|IP_4|IP_3|IP_2|IP_1	0|0|2|0|1|0	3	6	0.05	0.00|0.00|0.21|0.00|0.08|0.00	0|1|1|1|0|0	0.0479	0.21	0.8859
P01308	HSPA9	HSPA9	IP_6|IP_5|IP_4|IP_3|IP_2|IP_1	14|10|13|8|13|13	71	6	0	0.00|0.00|0.00|0.00|0.00|0.00	16|15|15|9|13|16	0	0	0.9941
P01308	HSPA8	HSPA8	IP_6|IP_5|IP_4|IP_3|IP_2|IP_1	19|12|16|13|15|13	88	6	0	0.02|0.01|0.01|0.02|0.01|0.00	11|13|13|9|14|11	0.0125	0.0225	0.9219
P01308	IGHG1	IGHG1	IP_6|IP_5|IP_4|IP_3|IP_2|IP_1	4|1|4|4|2|1	16	6	0.05	0.08|0.02|0.05|0.07|0.04|0.01	3|2|3|2|1|2	0.0467	0.0825	0.8872
P01308	IGHG2	IGHG2	IP_6|IP_5|IP_4|IP_3|IP_2|IP_1	2|0|1|2|1|0	6	6	0.09	0.16|0.00|0.06|0.17|0.08|0.00	0|0|2|1|1|1	0.0787	0.17	0.8501
P01308	IGHG3	IGHG3	IP_6|IP_5|IP_4|IP_3|IP_2|IP_1	3|2|2|3|0|4	14	6	0.02	0.03|0.02|0.01|0.02|0.00|0.08	4|1|3|4|3|1	0.0292	0.08	0.905
P01308	SNAP91	SNAP91	IP_6|IP_5|IP_4|IP_3|IP_2|IP_1	7|4|5|3|2|1	22	6	0.03	0.06|0.03|0.02|0.02|0.02|0.00	4|4|2|3|5|5	0.0283	0.065	0.9058
P01308	B2M	B2M	IP_6|IP_5|IP_4|IP_3|IP_2|IP_1	3|3|2|3|3|1	15	6	0.02	0.02|0.02|0.01|0.02|0.03|0.01	0|2|2|1|2|2	0.0204	0.0275	0.9144
P01308	PHYHIPL	PHYHIPL	IP_6|IP_5|IP_4|IP_3|IP_2|IP_1	0|2|0|2|0|0	4	6	0.07	0.00|0.19|0.00|0.20|0.00|0.00	1|0|0|0|3|0	0.0662	0.2025	0.8664
P01308	GPM6A	GPM6A	IP_6|IP_5|IP_4|IP_3|IP_2|IP_1	6|5|7|6|6|4	34	6	0	0.00|0.00|0.00|0.00|0.00|0.00	5|5|3|6|3|5	0.0008	0.0025	0.9349
P01308	FKBP2	FKBP2	IP_6|IP_5|IP_4|IP_3|IP_2|IP_1	1|1|2|1|1|0	6	6	0.1	0.11|0.12|0.17|0.11|0.13|0.00	0|1|0|0|1|1	0.1071	0.175	0.8158
P01308	GPM6B	GPM6B	IP_6|IP_5|IP_4|IP_3|IP_2|IP_1	1|0|1|0|2|1	5	6	0.09	0.10|0.00|0.09|0.00|0.23|0.13	1|0|1|1|0|0	0.0942	0.2325	0.8344
P01308	DBN1	DBN1	IP_6|IP_5|IP_4|IP_3|IP_2|IP_1	2|1|3|1|1|1	9	6	0.11	0.17|0.07|0.19|0.09|0.08|0.09	3|1|0|1|1|1	0.1125	0.185	0.8068
P01308	IGKC	IGKC	IP_6|IP_5|IP_4|IP_3|IP_2|IP_1	4|5|6|5|3|5	28	6	0	0.00|0.01|0.00|0.00|0.00|0.00	4|3|4|3|3|4	0.0033	0.01	0.9297
P01308	ATPIF1	ATPIF1	IP_6|IP_5|IP_4|IP_3|IP_2|IP_1	1|1|0|1|1|1	5	6	0	0.00|0.00|0.00|0.00|0.00|0.00	0|0|0|0|0|0	0	0	0.9941
P01308	AKR1B1	AKR1B1	IP_6|IP_5|IP_4|IP_3|IP_2|IP_1	5|2|6|3|6|3	25	6	0.13	0.15|0.07|0.24|0.09|0.25|0.12	1|2|3|5|1|4	0.1533	0.255	0.7501
P01308	ACTG1	ACTG1	IP_6|IP_5|IP_4|IP_3|IP_2|IP_1	1|0|1|1|1|0	4	6	0	0.00|0.00|0.00|0.00|0.00|0.00	1|0|0|0|1|0	0	0	0.9941
P01308	DLG1	DLG1	IP_6|IP_5|IP_4|IP_3|IP_2|IP_1	0|0|2|1|1|0	4	6	0.09	0.00|0.00|0.25|0.15|0.14|0.00	0|1|0|0|2|0	0.0908	0.2525	0.8379
P01308	HSPD1	HSPD1	IP_6|IP_5|IP_4|IP_3|IP_2|IP_1	7|5|8|9|10|7	46	6	0	0.00|0.00|0.00|0.00|0.00|0.00	10|13|9|7|10|9	0	0	0.9941
P01308	OGDH	OGDH	IP_6|IP_5|IP_4|IP_3|IP_2|IP_1	1|0|0|1|0|0	2	6	0	0.00|0.00|0.00|0.00|0.00|0.00	0|0|0|0|3|0	0	0	0.9941
P01308	DLG2	DLG2	IP_6|IP_5|IP_4|IP_3|IP_2|IP_1	1|0|0|2|0|0	3	6	0.06	0.06|0.00|0.00|0.33|0.00|0.00	0|0|0|0|0|0	0.0642	0.3275	0.8702
P01308	NCAN	NCAN	IP_6|IP_5|IP_4|IP_3|IP_2|IP_1	0|0|1|1|1|0	3	6	0	0.00|0.00|0.00|0.00|0.00|0.00	0|0|0|0|0|0	0	0	0.9941
P01308	CRKL	CRKL	IP_6|IP_5|IP_4|IP_3|IP_2|IP_1	0|0|0|0|0|1	1	6	0	0.00|0.00|0.00|0.00|0.00|0.00	1|0|0|0|1|2	0	0	0.9941
P01308	ATP2A2;ATP2A3	ATP2A2;ATP2A3	IP_6|IP_5|IP_4|IP_3|IP_2|IP_1	0|1|0|0|0|0	1	6	0	0.00|0.00|0.00|0.00|0.00|0.00	1|0|0|0|1|0	0	0	0.9941
P01308	UCHL1	UCHL1	IP_6|IP_5|IP_4|IP_3|IP_2|IP_1	8|12|12|12|3|2	49	6	0	0.00|0.00|0.00|0.00|0.00|0.00	12|4|3|8|12|11	0.0004	0.0025	0.937
P01308	PRNP	PRNP	IP_6|IP_5|IP_4|IP_3|IP_2|IP_1	2|3|2|1|2|1	11	6	0.02	0.01|0.02|0.01|0.01|0.00|0.01	5|3|4|1|2|2	0.01	0.0175	0.925
P01308	PPP2R4	PPP2R4	IP_6|IP_5|IP_4|IP_3|IP_2|IP_1	1|2|1|1|0|0	5	6	0.08	0.08|0.31|0.07|0.09|0.00|0.00	1|0|0|0|2|0	0.09	0.305	0.839
P01308	IGHG4	IGHG4	IP_6|IP_5|IP_4|IP_3|IP_2|IP_1	0|1|6|0|0|0	7	6	0.11	0.00|0.04|0.61|0.00|0.00|0.00	0|0|2|2|0|2	0.1088	0.6125	0.8133
P01308	NAPB	NAPB	IP_6|IP_5|IP_4|IP_3|IP_2|IP_1	1|0|0|1|0|0	2	6	0	0.00|0.00|0.00|0.00|0.00|0.00	1|0|0|0|6|1	0	0	0.9941
P01308	SV2A	SV2A	IP_6|IP_5|IP_4|IP_3|IP_2|IP_1	2|1|2|3|0|0	8	6	0.04	0.05|0.03|0.04|0.09|0.00|0.00	3|1|0|3|5|1	0.035	0.09	0.898
P01308	HEBP1	HEBP1	IP_6|IP_5|IP_4|IP_3|IP_2|IP_1	1|1|2|0|2|0	6	6	0.09	0.12|0.08|0.18|0.00|0.25|0.00	0|1|2|1|0|0	0.1058	0.2525	0.8182
P01308	THY1	THY1	IP_6|IP_5|IP_4|IP_3|IP_2|IP_1	2|1|1|0|1|1	6	6	0.1	0.23|0.10|0.09|0.00|0.11|0.17	0|2|1|0|0|0	0.1171	0.235	0.8039
P01308	NADK2	NADK2	IP_6|IP_5|IP_4|IP_3|IP_2|IP_1	2|1|2|0|2|1	8	6	0.05	0.05|0.05|0.06|0.00|0.08|0.04	1|3|1|1|1|2	0.0463	0.0775	0.8874
P01308	DHX9	DHX9	IP_6|IP_5|IP_4|IP_3|IP_2|IP_1	0|0|1|0|1|0	2	6	0	0.00|0.00|0.00|0.00|0.00|0.00	0|0|0|0|1|0	0	0	0.9941
P01308	AP1M1	AP1M1	IP_6|IP_5|IP_4|IP_3|IP_2|IP_1	0|2|3|3|0|0	8	6	0.05	0.00|0.07|0.12|0.13|0.00|0.00	3|0|0|0|4|2	0.0533	0.135	0.8805
P01308	WDR1	WDR1	IP_6|IP_5|IP_4|IP_3|IP_2|IP_1	0|2|1|0|0|0	3	6	0.04	0.00|0.17|0.04|0.00|0.00|0.00	1|0|0|0|4|0	0.0367	0.175	0.8962
P01308	CAPZA2	CAPZA2	IP_6|IP_5|IP_4|IP_3|IP_2|IP_1	2|2|2|3|4|4	17	6	0.02	0.01|0.00|0.01|0.03|0.03|0.01	2|5|3|3|2|3	0.0162	0.03	0.9186
P01308	PCBP1	PCBP1	IP_6|IP_5|IP_4|IP_3|IP_2|IP_1	3|2|4|3|2|1	15	6	0	0.04|0.02|0.01|0.02|0.01|0.01	2|4|4|1|6|5	0.0171	0.035	0.9181
P01308	PTGR1	PTGR1	IP_6|IP_5|IP_4|IP_3|IP_2|IP_1	4|1|2|2|0|0	9	6	0.18	0.46|0.09|0.23|0.26|0.00|0.00	1|0|0|1|1|0	0.1746	0.46	0.7091
P01308	BCAT1	BCAT1	IP_6|IP_5|IP_4|IP_3|IP_2|IP_1	0|0|1|0|0|0	1	6	0	0.00|0.00|0.00|0.00|0.00|0.00	0|0|0|0|0|0	0	0	0.9941
P01308	CAMKV	CAMKV	IP_6|IP_5|IP_4|IP_3|IP_2|IP_1	0|1|0|0|1|0	2	6	0	0.00|0.00|0.00|0.00|0.00|0.00	0|0|0|0|2|0	0	0	0.9941
P01308	MACROD1	MACROD1	IP_6|IP_5|IP_4|IP_3|IP_2|IP_1	1|1|2|1|1|1	7	6	0.05	0.04|0.05|0.08|0.04|0.03|0.06	2|1|1|0|1|2	0.0508	0.0825	0.883
P01308	OPA1	OPA1	IP_6|IP_5|IP_4|IP_3|IP_2|IP_1	0|0|1|0|0|0	1	6	0	0.00|0.00|0.00|0.00|0.00|0.00	0|0|0|0|5|0	0	0	0.9941
P01308	FN3K	FN3K	IP_6|IP_5|IP_4|IP_3|IP_2|IP_1	2|1|4|3|1|0	11	6	0.11	0.10|0.05|0.23|0.18|0.06|0.00	4|0|0|1|2|2	0.1042	0.2325	0.822
P01308	CNDP2	CNDP2	IP_6|IP_5|IP_4|IP_3|IP_2|IP_1	6|7|6|4|1|0	24	6	0	0.00|0.00|0.00|0.00|0.00|0.00	9|3|1|5|10|5	0	0	0.9941
P01308	SNAP25	SNAP25	IP_6|IP_5|IP_4|IP_3|IP_2|IP_1	0|2|1|1|0|0	4	6	0.03	0.00|0.11|0.04|0.04|0.00|0.00	1|1|1|1|3|0	0.0321	0.1125	0.901
P01308	DBNL	DBNL	IP_6|IP_5|IP_4|IP_3|IP_2|IP_1	0|1|1|0|1|0	3	6	0	0.00|0.00|0.00|0.00|0.00|0.00	0|1|0|0|1|0	0	0	0.9941
P01308	RPSA	RPSA	IP_6|IP_5|IP_4|IP_3|IP_2|IP_1	0|2|0|2|0|0	4	6	0.07	0.00|0.16|0.00|0.19|0.00|0.00	1|0|0|0|3|0	0.0592	0.19	0.8753
P01308	TUBB4B	TUBB4B	IP_6|IP_5|IP_4|IP_3|IP_2|IP_1	0|0|0|1|0|0	1	6	0	0.00|0.00|0.00|0.00|0.00|0.00	0|0|0|1|1|0	0	0	0.9941
P01308	TUBB4A	TUBB4A	IP_6|IP_5|IP_4|IP_3|IP_2|IP_1	0|2|0|2|0|1	5	6	0.09	0.00|0.17|0.00|0.20|0.00|0.12	1|0|0|0|4|0	0.0821	0.1975	0.8473
P01308	ERI3	ERI3	IP_6|IP_5|IP_4|IP_3|IP_2|IP_1	3|1|5|4|6|5	24	6	0.02	0.00|0.01|0.04|0.01|0.04|0.01	2|5|6|4|2|3	0.0196	0.0425	0.9151
P01308	MAG	MAG	IP_6|IP_5|IP_4|IP_3|IP_2|IP_1	7|3|4|3|4|3	24	6	0.06	0.19|0.05|0.08|0.05|0.12|0.08	2|3|3|5|2|3	0.0946	0.185	0.8332
P01308	CSRP1	CSRP1	IP_6|IP_5|IP_4|IP_3|IP_2|IP_1	6|4|4|7|3|2	26	6	0	0.00|0.01|0.01|0.01|0.01|0.00	4|3|4|4|5|4	0.0058	0.0075	0.9271
P01308	ACLY	ACLY	IP_6|IP_5|IP_4|IP_3|IP_2|IP_1	2|5|2|4|0|0	13	6	0.1	0.07|0.26|0.06|0.22|0.00|0.00	5|0|0|1|4|1	0.1029	0.26	0.8255
P01308	IGKV6-21;IGKV6D-21;IGKV1OR2-108;IGKV1D-17	IGKV6-21;IGKV6D-21;IGKV1OR2-108;IGKV1D-17	IP_6|IP_5|IP_4|IP_3|IP_2|IP_1	1|0|1|1|1|1	5	6	0	0.00|0.00|0.00|0.00|0.00|0.00	1|1|1|1|1|1	0	0	0.9941
P01308	TSN	TSN	IP_6|IP_5|IP_4|IP_3|IP_2|IP_1	1|0|1|0|0|0	2	6	0	0.00|0.00|0.00|0.00|0.00|0.00	0|1|0|0|0|1	0	0	0.9941
P01308	CAPZB	CAPZB	IP_6|IP_5|IP_4|IP_3|IP_2|IP_1	2|4|6|3|4|3	22	6	0.01	0.02|0.02|0.04|0.01|0.01|0.01	4|5|5|2|4|4	0.0179	0.035	0.9175
P01308	ATP6V1A	ATP6V1A	IP_6|IP_5|IP_4|IP_3|IP_2|IP_1	4|5|8|6|5|3	31	6	0	0.00|0.00|0.00|0.00|0.00|0.00	9|4|6|7|12|6	0	0	0.9941
P01308	PKD2L1	PKD2L1	IP_6|IP_5|IP_4|IP_3|IP_2|IP_1	1|1|0|0|0|0	2	6	0	0.00|0.00|0.00|0.00|0.00|0.00	0|1|0|1|1|0	0	0	0.9941
P01308	SIRT2	SIRT2	IP_6|IP_5|IP_4|IP_3|IP_2|IP_1	7|2|4|2|3|0	18	6	0	0.00|0.00|0.00|0.00|0.00|0.00	2|6|4|6|4|5	0.0004	0.0025	0.937
P01308	ALB	ALB	IP_6|IP_5|IP_4|IP_3|IP_2|IP_1	18|10|19|17|15|16	95	6	0	0.00|0.00|0.00|0.00|0.00|0.00	22|26|23|19|13|19	0.0004	0.0025	0.937
P01308	TMEM189-UBE2V1;UBE2V1;UBE2V2	TMEM189	IP_6|IP_5|IP_4|IP_3|IP_2|IP_1	0|0|1|0|1|1	3	6	0	0.00|0.00|0.00|0.00|0.00|0.00	0|0|1|0|0|0	0	0	0.9941
P01308	L1CAM	L1CAM	IP_6|IP_5|IP_4|IP_3|IP_2|IP_1	1|1|2|1|1|1	7	6	0.1	0.08|0.10|0.20|0.12|0.10|0.14	0|0|1|0|1|1	0.1237	0.1975	0.7966
P01308	ATP6V1H	ATP6V1H	IP_6|IP_5|IP_4|IP_3|IP_2|IP_1	1|1|0|2|0|0	4	6	0.05	0.08|0.11|0.00|0.21|0.00|0.00	1|0|0|0|2|0	0.0671	0.215	0.865
P01308	HSP90B1	HSP90B1	IP_6|IP_5|IP_4|IP_3|IP_2|IP_1	1|4|2|3|0|0	10	6	0.15	0.05|0.32|0.10|0.29|0.00|0.00	1|0|0|0|3|1	0.1267	0.3175	0.7909
P01308	MGST3	MGST3	IP_6|IP_5|IP_4|IP_3|IP_2|IP_1	0|1|1|1|1|0	4	6	0	0.00|0.00|0.00|0.00|0.00|0.00	0|1|0|1|2|1	0	0	0.9941
P01308	RAB11B;RAB11A	RAB11B;RAB11A	IP_6|IP_5|IP_4|IP_3|IP_2|IP_1	5|2|3|0|1|1	12	6	0.06	0.23|0.05|0.07|0.00|0.02|0.04	2|2|3|1|2|2	0.07	0.2325	0.8608
P01308	PTGDS	PTGDS	IP_6|IP_5|IP_4|IP_3|IP_2|IP_1	1|1|2|0|1|1	6	6	0.18	0.19|0.19|0.33|0.00|0.20|0.17	0|0|0|0|0|0	0.1821	0.335	0.6915
P01308	TST	TST	IP_6|IP_5|IP_4|IP_3|IP_2|IP_1	0|1|0|1|1|0	3	6	0	0.00|0.00|0.00|0.00|0.00|0.00	1|1|1|1|1|0	0	0	0.9941
P01308	APOA1	APOA1	IP_6|IP_5|IP_4|IP_3|IP_2|IP_1	0|0|1|0|0|0	1	6	0	0.00|0.00|0.00|0.00|0.00|0.00	1|1|1|1|1|1	0	0	0.9941
P01308	DPYSL3	DPYSL3	IP_6|IP_5|IP_4|IP_3|IP_2|IP_1	6|3|4|3|4|0	20	6	0	0.00|0.00|0.00|0.00|0.00|0.00	4|6|4|6|7|7	0.0017	0.005	0.9323
P01308	CCT8	CCT8	IP_6|IP_5|IP_4|IP_3|IP_2|IP_1	2|3|4|2|2|0	13	6	0.01	0.03|0.04|0.04|0.02|0.03|0.00	4|2|0|2|4|4	0.025	0.0425	0.911
P01308	APOE	APOE	IP_6|IP_5|IP_4|IP_3|IP_2|IP_1	0|1|1|0|0|0	2	6	0	0.00|0.00|0.00|0.00|0.00|0.00	1|2|0|0|1|2	0	0	0.9941
P01308	WDR44	WDR44	IP_6|IP_5|IP_4|IP_3|IP_2|IP_1	0|0|1|0|0|0	1	6	0	0.00|0.00|0.00|0.00|0.00|0.00	1|0|0|0|0|0	0	0	0.9941
P01308	GAP43	GAP43	IP_6|IP_5|IP_4|IP_3|IP_2|IP_1	7|4|5|5|6|6	33	6	0.01	0.01|0.00|0.01|0.00|0.02|0.00	5|5|6|4|4|6	0.01	0.025	0.925
P01308	CCT2	CCT2	IP_6|IP_5|IP_4|IP_3|IP_2|IP_1	0|2|1|1|0|0	4	6	0.02	0.00|0.05|0.02|0.02|0.00|0.00	3|0|0|0|7|0	0.0154	0.0525	0.919
P01308	CCT3	CCT3	IP_6|IP_5|IP_4|IP_3|IP_2|IP_1	0|1|1|2|0|0	4	6	0.01	0.00|0.02|0.02|0.04|0.00|0.00	3|0|0|0|7|0	0.0146	0.045	0.9201
P01308	PEPD	PEPD	IP_6|IP_5|IP_4|IP_3|IP_2|IP_1	1|0|6|0|2|2	11	6	0.11	0.02|0.00|0.34|0.00|0.12|0.14	0|4|2|0|0|3	0.1037	0.3375	0.8227
P01308	CCT4	CCT4	IP_6|IP_5|IP_4|IP_3|IP_2|IP_1	0|1|0|2|0|0	3	6	0.02	0.00|0.04|0.00|0.04|0.00|0.00	5|0|0|0|7|0	0.0129	0.04	0.9215
P01308	PAICS	PAICS	IP_6|IP_5|IP_4|IP_3|IP_2|IP_1	6|3|7|4|6|5	31	6	0.03	0.02|0.02|0.03|0.01|0.01|0.01	4|7|7|4|3|10	0.0171	0.0275	0.9181
P01308	TIPRL	TIPRL	IP_6|IP_5|IP_4|IP_3|IP_2|IP_1	1|0|1|0|0|0	2	6	0	0.00|0.00|0.00|0.00|0.00|0.00	2|0|0|0|0|2	0	0	0.9941
P01308	TBC1D24	TBC1D24	IP_6|IP_5|IP_4|IP_3|IP_2|IP_1	2|2|4|2|2|2	14	6	0.04	0.04|0.04|0.06|0.03|0.04|0.03	4|4|3|1|0|3	0.0404	0.065	0.8933
P01308	MAP1LC3A	MAP1LC3A	IP_6|IP_5|IP_4|IP_3|IP_2|IP_1	1|0|2|2|2|0	7	6	0.02	0.02|0.00|0.06|0.04|0.06|0.00	1|2|2|1|2|0	0.0308	0.06	0.9029
P01308	VTA1	VTA1	IP_6|IP_5|IP_4|IP_3|IP_2|IP_1	0|1|0|1|0|0	2	6	0	0.00|0.00|0.00|0.00|0.00|0.00	0|0|0|0|1|0	0	0	0.9941
P01308	ATP1A1	ATP1A1	IP_6|IP_5|IP_4|IP_3|IP_2|IP_1	9|9|8|8|10|7	51	6	0.01	0.01|0.01|0.01|0.02|0.02|0.00	19|9|7|6|13|7	0.0121	0.0225	0.9225
P01308	DLG3	DLG3	IP_6|IP_5|IP_4|IP_3|IP_2|IP_1	0|0|1|1|1|0	3	6	0	0.00|0.00|0.00|0.00|0.00|0.00	0|0|0|0|0|1	0	0	0.9941
P01308	DSP	DSP	IP_6|IP_5|IP_4|IP_3|IP_2|IP_1	10|34|35|31|18|2	130	6	0.63	0.02|0.99|0.99|0.98|0.98|0.00	6|5|3|7|3|5	0.6608	0.9925	0.3392
P01308	NFASC	NFASC	IP_6|IP_5|IP_4|IP_3|IP_2|IP_1	1|2|1|1|1|2	8	6	0.07	0.05|0.10|0.05|0.05|0.04|0.09	1|0|2|1|2|1	0.0646	0.0975	0.8685
P01308	EPS15L1	EPS15L1	IP_6|IP_5|IP_4|IP_3|IP_2|IP_1	0|1|1|1|0|0	3	6	0	0.00|0.00|0.00|0.00|0.00|0.00	1|0|1|0|1|0	0	0	0.9941
P01308	GDI2	GDI2	IP_6|IP_5|IP_4|IP_3|IP_2|IP_1	10|5|9|5|8|8	45	6	0	0.00|0.00|0.00|0.00|0.00|0.00	5|9|7|6|8|8	0.0012	0.0025	0.9337
P01308	GDI1	GDI1	IP_6|IP_5|IP_4|IP_3|IP_2|IP_1	8|8|9|7|6|7	45	6	0	0.00|0.00|0.00|0.00|0.00|0.00	10|7|11|7|7|7	0.0012	0.005	0.9337
P01308	MCCC2	MCCC2	IP_6|IP_5|IP_4|IP_3|IP_2|IP_1	0|1|1|2|0|0	4	6	0.09	0.00|0.08|0.07|0.28|0.00|0.00	0|0|0|2|1|0	0.0733	0.2825	0.8576
P01308	ANXA2;ANXA2P2	ANXA2;ANXA2P2	IP_6|IP_5|IP_4|IP_3|IP_2|IP_1	6|8|9|7|6|6	42	6	0.04	0.05|0.07|0.08|0.05|0.02|0.05	7|5|5|4|5|4	0.0537	0.0825	0.8799
P01308	DLG4	DLG4	IP_6|IP_5|IP_4|IP_3|IP_2|IP_1	0|4|3|3|0|1	11	6	0.1	0.00|0.27|0.13|0.19|0.00|0.05	3|0|0|0|3|3	0.1079	0.27	0.8149
P01308	PREPL	PREPL	IP_6|IP_5|IP_4|IP_3|IP_2|IP_1	0|1|0|0|0|0	1	6	0	0.00|0.00|0.00|0.00|0.00|0.00	1|0|0|0|0|0	0	0	0.9941
P01308	GSTO1	GSTO1	IP_6|IP_5|IP_4|IP_3|IP_2|IP_1	1|1|2|1|2|1	8	6	0.07	0.03|0.05|0.12|0.03|0.07|0.05	0|2|1|2|0|2	0.0592	0.1175	0.8753
P01308	SULT4A1	SULT4A1	IP_6|IP_5|IP_4|IP_3|IP_2|IP_1	0|1|0|0|0|0	1	6	0	0.00|0.00|0.00|0.00|0.00|0.00	0|0|0|0|1|1	0	0	0.9941
P01308	ACO2	ACO2	IP_6|IP_5|IP_4|IP_3|IP_2|IP_1	28|21|32|25|24|25	155	6	0	0.00|0.00|0.00|0.00|0.00|0.00	25|26|25|18|21|26	0.0033	0.005	0.9302
P01308	EIF2S3L;EIF2S3	EIF2S3L;EIF2S3	IP_6|IP_5|IP_4|IP_3|IP_2|IP_1	0|0|1|1|1|0	3	6	0	0.00|0.00|0.00|0.00|0.00|0.00	0|0|0|1|1|0	0	0	0.9941
P01308	DNAJC6	DNAJC6	IP_6|IP_5|IP_4|IP_3|IP_2|IP_1	0|1|2|2|1|0	6	6	0.01	0.00|0.03|0.05|0.04|0.03|0.00	1|0|0|0|4|2	0.0254	0.0525	0.9107
P01308	PSAP	PSAP	IP_6|IP_5|IP_4|IP_3|IP_2|IP_1	2|1|2|2|2|2	11	6	0.06	0.09|0.02|0.05|0.07|0.10|0.09	1|1|1|1|2|2	0.0708	0.0975	0.8597
P01308	TUBA1A;TUBA1C;TUBA3E;TUBA8	TUBA1A;TUBA1C;TUBA3E;TUBA8	IP_6|IP_5|IP_4|IP_3|IP_2|IP_1	0|0|1|2|0|0	3	6	0.07	0.00|0.00|0.08|0.31|0.00|0.00	0|0|0|0|2|0	0.0654	0.31	0.8668
P01308	GPX1	GPX1	IP_6|IP_5|IP_4|IP_3|IP_2|IP_1	0|0|0|1|0|0	1	6	0	0.00|0.00|0.00|0.00|0.00|0.00	2|0|0|0|2|1	0	0	0.9941
P01308	IGLV4-60	IGLV4-60	IP_6|IP_5|IP_4|IP_3|IP_2|IP_1	1|1|0|1|1|1	5	6	0	0.00|0.00|0.00|0.00|0.00|0.00	1|1|1|0|1|1	0	0	0.9941
P01308	FLOT1	FLOT1	IP_6|IP_5|IP_4|IP_3|IP_2|IP_1	1|0|0|1|0|0	2	6	0	0.00|0.00|0.00|0.00|0.00|0.00	3|0|0|1|5|0	0	0	0.9941
P01308	SERBP1	SERBP1	IP_6|IP_5|IP_4|IP_3|IP_2|IP_1	1|1|1|2|0|0	5	6	0.02	0.03|0.04|0.02|0.06|0.00|0.00	2|0|1|1|1|1	0.0254	0.0625	0.91
P01308	FLNA	FLNA	IP_6|IP_5|IP_4|IP_3|IP_2|IP_1	0|0|1|2|2|6	11	6	0.03	0.00|0.00|0.00|0.00|0.00|0.25	5|4|9|0|6|1	0.0433	0.25	0.8899
P01308	CNRIP1	CNRIP1	IP_6|IP_5|IP_4|IP_3|IP_2|IP_1	3|2|3|3|2|0	13	6	0	0.01|0.01|0.01|0.02|0.00|0.00	4|3|3|2|4|2	0.0083	0.0175	0.9255
P01308	DCD	DCD	IP_6|IP_5|IP_4|IP_3|IP_2|IP_1	0|3|2|1|3|3	12	6	0.31	0.00|0.47|0.30|0.10|0.45|0.42	0|0|0|0|1|2	0.2887	0.465	0.5554
P01308	ADD1	ADD1	IP_6|IP_5|IP_4|IP_3|IP_2|IP_1	3|4|3|5|2|0	17	6	0.04	0.04|0.08|0.04|0.11|0.03|0.00	3|1|1|3|5|2	0.0504	0.1075	0.8835
P01308	CRIP2	CRIP2	IP_6|IP_5|IP_4|IP_3|IP_2|IP_1	0|0|1|0|0|0	1	6	0	0.00|0.00|0.00|0.00|0.00|0.00	1|1|0|0|1|0	0	0	0.9941
P01308	EFHD2	EFHD2	IP_6|IP_5|IP_4|IP_3|IP_2|IP_1	1|0|2|0|2|1	6	6	0.04	0.05|0.00|0.08|0.00|0.09|0.02	1|2|1|1|0|2	0.0392	0.085	0.8944
P01308	GANAB	GANAB	IP_6|IP_5|IP_4|IP_3|IP_2|IP_1	0|0|0|3|0|0	3	6	0.02	0.00|0.00|0.00|0.19|0.00|0.00	3|0|0|0|3|0	0.0308	0.185	0.9029
P01308	CAPNS1	CAPNS1	IP_6|IP_5|IP_4|IP_3|IP_2|IP_1	1|1|1|1|0|0	4	6	0	0.00|0.00|0.00|0.00|0.00|0.00	0|2|0|1|1|1	0	0	0.9941
P01308	VSNL1	VSNL1	IP_6|IP_5|IP_4|IP_3|IP_2|IP_1	2|4|2|2|2|2	14	6	0.01	0.02|0.03|0.02|0.02|0.03|0.01	3|2|1|1|1|4	0.0225	0.03	0.9131
P01308	RAP1B	RAP1B	IP_6|IP_5|IP_4|IP_3|IP_2|IP_1	0|0|0|0|0|1	1	6	0	0.00|0.00|0.00|0.00|0.00|0.00	1|0|2|0|2|1	0	0	0.9941
P01308	SRGAP3	SRGAP3	IP_6|IP_5|IP_4|IP_3|IP_2|IP_1	0|0|0|0|1|1	2	6	0	0.00|0.00|0.00|0.00|0.00|0.00	0|0|0|0|0|0	0	0	0.9941
P01308	AKAP12	AKAP12	IP_6|IP_5|IP_4|IP_3|IP_2|IP_1	1|0|0|0|0|1	2	6	0	0.00|0.00|0.00|0.00|0.00|0.00	0|0|0|1|1|0	0	0	0.9941
P01308	ATP5O	ATP5O	IP_6|IP_5|IP_4|IP_3|IP_2|IP_1	1|1|3|3|0|0	8	6	0	0.01|0.01|0.02|0.02|0.00|0.00	6|1|3|2|4|1	0.0108	0.0225	0.924
P01308	DCTN2	DCTN2	IP_6|IP_5|IP_4|IP_3|IP_2|IP_1	3|3|2|3|1|1	13	6	0.17	0.21|0.22|0.14|0.25|0.13|0.08	0|0|0|1|3|2	0.1712	0.2475	0.7198
P01308	PLP1	PLP1	IP_6|IP_5|IP_4|IP_3|IP_2|IP_1	8|7|6|5|8|6	40	6	0	0.00|0.00|0.00|0.00|0.00|0.00	4|6|6|5|7|5	0.0004	0.0025	0.937
P01308	COX7A2	COX7A2	IP_6|IP_5|IP_4|IP_3|IP_2|IP_1	2|1|1|2|0|1	7	6	0.09	0.11|0.08|0.06|0.10|0.00|0.10	1|0|0|1|2|1	0.0767	0.115	0.8538
P01308	HINT2	HINT2	IP_6|IP_5|IP_4|IP_3|IP_2|IP_1	0|0|0|1|0|0	1	6	0	0.00|0.00|0.00|0.00|0.00|0.00	0|0|0|0|1|0	0	0	0.9941
P01308	NDUFV2	NDUFV2	IP_6|IP_5|IP_4|IP_3|IP_2|IP_1	1|1|3|1|2|1	9	6	0.1	0.05|0.07|0.13|0.07|0.12|0.05	0|2|1|0|1|3	0.0812	0.13	0.8492
P01308	NDUFV1	NDUFV1	IP_6|IP_5|IP_4|IP_3|IP_2|IP_1	0|0|1|2|0|0	3	6	0.01	0.00|0.00|0.04|0.07|0.00|0.00	4|0|0|1|5|2	0.0188	0.07	0.9162
P01308	PCBP2;PCBP3	PCBP2;PCBP3	IP_6|IP_5|IP_4|IP_3|IP_2|IP_1	0|0|0|0|0|1	1	6	0	0.00|0.00|0.00|0.00|0.00|0.00	0|0|0|0|0|0	0	0	0.9941
P01308	PLS3;PLS1	PLS3;PLS1	IP_6|IP_5|IP_4|IP_3|IP_2|IP_1	0|0|1|0|1|0	2	6	0	0.00|0.00|0.00|0.00|0.00|0.00	0|0|0|0|0|1	0	0	0.9941
P01308	ASPA	ASPA	IP_6|IP_5|IP_4|IP_3|IP_2|IP_1	1|0|1|0|1|1	4	6	0	0.00|0.00|0.00|0.00|0.00|0.00	0|1|1|0|0|0	0	0	0.9941
P01308	GDAP1	GDAP1	IP_6|IP_5|IP_4|IP_3|IP_2|IP_1	2|1|2|2|1|0	8	6	0.09	0.16|0.09|0.14|0.16|0.09|0.00	1|1|0|1|1|1	0.1092	0.1625	0.8115
P01308	CDC37	CDC37	IP_6|IP_5|IP_4|IP_3|IP_2|IP_1	2|1|1|1|1|0	6	6	0.18	0.48|0.20|0.12|0.17|0.19|0.00	0|0|0|0|0|1	0.1942	0.48	0.6694
P01308	ACAT1	ACAT1	IP_6|IP_5|IP_4|IP_3|IP_2|IP_1	2|2|3|2|2|0	11	6	0.02	0.02|0.03|0.02|0.04|0.02|0.00	3|2|2|1|3|1	0.0217	0.0425	0.9136
P01308	ACAT2	ACAT2	IP_6|IP_5|IP_4|IP_3|IP_2|IP_1	2|1|1|2|0|0	6	6	0.02	0.06|0.05|0.01|0.05|0.00|0.00	5|1|0|2|3|2	0.0279	0.0625	0.9062
P01308	S100A9	S100A9	IP_6|IP_5|IP_4|IP_3|IP_2|IP_1	0|0|1|0|2|0	3	6	0.07	0.00|0.00|0.12|0.00|0.24|0.00	0|0|1|0|1|0	0.06	0.2375	0.8731
P01308	S100A8	S100A8	IP_6|IP_5|IP_4|IP_3|IP_2|IP_1	1|1|1|1|1|0	5	6	0	0.00|0.00|0.00|0.00|0.00|0.00	0|1|1|0|1|0	0	0	0.9941
P01308	MECR	MECR	IP_6|IP_5|IP_4|IP_3|IP_2|IP_1	0|0|1|0|0|0	1	6	0	0.00|0.00|0.00|0.00|0.00|0.00	1|0|0|1|0|1	0	0	0.9941
P01308	AP3D1	AP3D1	IP_6|IP_5|IP_4|IP_3|IP_2|IP_1	0|0|0|1|0|0	1	6	0	0.00|0.00|0.00|0.00|0.00|0.00	1|0|0|0|1|0	0	0	0.9941
P01308	EIF4B	EIF4B	IP_6|IP_5|IP_4|IP_3|IP_2|IP_1	4|0|3|0|1|1	9	6	0.08	0.21|0.00|0.10|0.00|0.04|0.05	0|3|1|3|1|3	0.0692	0.215	0.8624
P01308	ERICH3	ERICH3	IP_6|IP_5|IP_4|IP_3|IP_2|IP_1	0|2|1|1|1|1	6	6	0.09	0.00|0.19|0.04|0.06|0.07|0.09	1|1|1|0|1|0	0.0771	0.195	0.8525
P01308	KIAA0513	KIAA0513	IP_6|IP_5|IP_4|IP_3|IP_2|IP_1	0|0|0|1|0|0	1	6	0	0.00|0.00|0.00|0.00|0.00|0.00	2|0|0|0|1|1	0	0	0.9941
P01308	IVD	IVD	IP_6|IP_5|IP_4|IP_3|IP_2|IP_1	0|1|1|0|1|0	3	6	0	0.00|0.00|0.00|0.00|0.00|0.00	0|1|0|1|0|0	0	0	0.9941
P01308	FAHD2A;FAHD2B	FAHD2A;FAHD2B	IP_6|IP_5|IP_4|IP_3|IP_2|IP_1	2|2|4|2|2|2	14	6	0.03	0.01|0.03|0.05|0.02|0.02|0.03	4|2|3|0|3|4	0.0287	0.055	0.9052
P01308	HADH	HADH	IP_6|IP_5|IP_4|IP_3|IP_2|IP_1	2|0|3|1|2|1	9	6	0.03	0.03|0.00|0.07|0.04|0.03|0.02	1|4|1|2|2|3	0.0304	0.0675	0.9037
P01308	AUH	AUH	IP_6|IP_5|IP_4|IP_3|IP_2|IP_1	2|1|2|1|3|2	11	6	0.06	0.06|0.03|0.06|0.02|0.05|0.04	3|2|1|4|1|1	0.0454	0.065	0.8885
P01308	CALB2	CALB2	IP_6|IP_5|IP_4|IP_3|IP_2|IP_1	3|0|1|0|0|0	4	6	0.13	0.56|0.00|0.13|0.00|0.00|0.00	0|0|0|1|0|0	0.1158	0.56	0.8049
P01308	ALDH9A1	ALDH9A1	IP_6|IP_5|IP_4|IP_3|IP_2|IP_1	7|7|7|7|6|6	40	6	0.01	0.02|0.02|0.01|0.02|0.01|0.01	7|7|9|4|6|8	0.0142	0.0225	0.9204
P01308	CYFIP2;CYFIP1	CYFIP2;CYFIP1	IP_6|IP_5|IP_4|IP_3|IP_2|IP_1	3|2|0|2|0|0	7	6	0.02	0.07|0.08|0.00|0.05|0.00|0.00	4|0|0|1|5|1	0.0342	0.0775	0.8989
P01308	LASP1	LASP1	IP_6|IP_5|IP_4|IP_3|IP_2|IP_1	1|0|1|0|0|0	2	6	0	0.00|0.00|0.00|0.00|0.00|0.00	0|3|0|0|2|1	0	0	0.9941
P01308	CAT	CAT	IP_6|IP_5|IP_4|IP_3|IP_2|IP_1	4|2|2|2|1|2	13	6	0.32	0.53|0.28|0.22|0.31|0.10|0.34	0|1|2|0|0|0	0.2967	0.5275	0.5398
P01308	ASRGL1	ASRGL1	IP_6|IP_5|IP_4|IP_3|IP_2|IP_1	0|0|3|0|1|1	5	6	0.04	0.00|0.00|0.12|0.00|0.03|0.05	0|2|2|1|1|2	0.0329	0.1175	0.9002
P01308	FAIM2	FAIM2	IP_6|IP_5|IP_4|IP_3|IP_2|IP_1	2|0|1|0|1|0	4	6	0.07	0.22|0.00|0.08|0.00|0.12|0.00	0|2|0|1|0|0	0.0696	0.2175	0.8616
P01308	ARL8A;ARL8B	ARL8A;ARL8B	IP_6|IP_5|IP_4|IP_3|IP_2|IP_1	0|0|0|1|0|0	1	6	0	0.00|0.00|0.00|0.00|0.00|0.00	0|0|0|0|1|0	0	0	0.9941
P01308	CAPZA1	CAPZA1	IP_6|IP_5|IP_4|IP_3|IP_2|IP_1	0|1|1|0|1|2	5	6	0.07	0.00|0.05|0.07|0.00|0.08|0.21	0|1|1|1|1|1	0.0679	0.2125	0.8639
P01308	ARPC4;ARPC4-TTLL3	ARPC4;ARPC4-TTLL3	IP_6|IP_5|IP_4|IP_3|IP_2|IP_1	2|1|1|2|2|1	9	6	0.04	0.04|0.02|0.02|0.04|0.07|0.03	2|1|0|1|2|3	0.0346	0.0675	0.8982
P01308	IGKV1-8;IGKV1-9;IGKV1-27	IGKV1-8;IGKV1-9;IGKV1-27	IP_6|IP_5|IP_4|IP_3|IP_2|IP_1	1|1|1|1|1|1	6	6	0	0.00|0.00|0.00|0.00|0.00|0.00	1|1|1|1|1|1	0	0	0.9941
P01308	AK3	AK3	IP_6|IP_5|IP_4|IP_3|IP_2|IP_1	3|3|2|1|3|2	14	6	0.05	0.05|0.07|0.04|0.02|0.07|0.04	2|3|2|1|3|1	0.0504	0.07	0.8835
P01308	AK1	AK1	IP_6|IP_5|IP_4|IP_3|IP_2|IP_1	0|2|3|2|0|1	8	6	0.09	0.00|0.15|0.17|0.11|0.00|0.09	1|0|1|0|3|1	0.0862	0.1725	0.8433
P01308	SLC17A7	SLC17A7	IP_6|IP_5|IP_4|IP_3|IP_2|IP_1	1|1|0|0|0|0	2	6	0	0.00|0.00|0.00|0.00|0.00|0.00	2|0|0|1|2|1	0	0	0.9941
P01308	ATP6V1E1	ATP6V1E1	IP_6|IP_5|IP_4|IP_3|IP_2|IP_1	8|5|6|7|5|4	35	6	0.01	0.00|0.01|0.01|0.01|0.00|0.00	8|3|4|6|7|4	0.0079	0.015	0.9258
P01308	TBCB	TBCB	IP_6|IP_5|IP_4|IP_3|IP_2|IP_1	0|1|1|2|0|0	4	6	0.16	0.00|0.23|0.19|0.45|0.00|0.00	0|0|0|0|0|0	0.1462	0.4525	0.7567
P01308	TBCA	TBCA	IP_6|IP_5|IP_4|IP_3|IP_2|IP_1	0|0|0|0|1|0	1	6	0	0.00|0.00|0.00|0.00|0.00|0.00	0|0|0|0|1|0	0	0	0.9941
P01308	UBE2L3	UBE2L3	IP_6|IP_5|IP_4|IP_3|IP_2|IP_1	1|0|2|0|2|0	5	6	0.1	0.08|0.00|0.23|0.00|0.22|0.00	0|2|1|0|0|0	0.0887	0.23	0.8412
P01308	PPP2CA;PPP2CB	PPP2CA;PPP2CB	IP_6|IP_5|IP_4|IP_3|IP_2|IP_1	2|4|1|4|1|0	12	6	0.08	0.04|0.21|0.03|0.13|0.03|0.00	3|1|0|1|5|2	0.075	0.21	0.8555
P01308	ATP1A3	ATP1A3	IP_6|IP_5|IP_4|IP_3|IP_2|IP_1	12|12|8|10|11|9	62	6	0.04	0.04|0.05|0.02|0.01|0.05|0.03	10|10|7|11|10|10	0.0329	0.0525	0.9002
P01308	ATP1A2	ATP1A2	IP_6|IP_5|IP_4|IP_3|IP_2|IP_1	7|8|5|5|5|1	31	6	0.01	0.03|0.04|0.01|0.01|0.02|0.00	11|6|2|5|10|6	0.0183	0.035	0.9169
P01308	HSPE1	HSPE1	IP_6|IP_5|IP_4|IP_3|IP_2|IP_1	2|2|3|2|2|3	14	6	0.09	0.12|0.11|0.11|0.10|0.11|0.06	1|2|1|1|1|2	0.1046	0.1225	0.8205
P01308	GLOD4	GLOD4	IP_6|IP_5|IP_4|IP_3|IP_2|IP_1	1|0|0|0|1|0	2	6	0	0.00|0.00|0.00|0.00|0.00|0.00	1|2|2|0|0|0	0	0	0.9941
P01308	SARS	SARS	IP_6|IP_5|IP_4|IP_3|IP_2|IP_1	6|4|5|2|2|0	19	6	0.04	0.05|0.05|0.02|0.01|0.01|0.00	4|7|1|5|3|5	0.0233	0.0475	0.9122
P01308	CDC42	CDC42	IP_6|IP_5|IP_4|IP_3|IP_2|IP_1	1|1|0|1|2|3	8	6	0.02	0.02|0.02|0.00|0.02|0.03|0.03	3|2|2|2|1|2	0.0196	0.0325	0.9151
P01308	ST13;ST13P4;ST13P5	ST13;ST13P4;ST13P5	IP_6|IP_5|IP_4|IP_3|IP_2|IP_1	2|0|3|1|4|3	13	6	0.09	0.05|0.00|0.08|0.04|0.26|0.19	1|2|2|2|2|1	0.1029	0.2575	0.8248
P01308	CTTN	CTTN	IP_6|IP_5|IP_4|IP_3|IP_2|IP_1	2|1|1|1|1|1	7	6	0.19	0.20|0.12|0.10|0.10|0.14|0.16	1|0|0|0|1|1	0.1367	0.1975	0.7777
P01308	IGSF8	IGSF8	IP_6|IP_5|IP_4|IP_3|IP_2|IP_1	7|6|5|4|1|3	26	6	0.04	0.07|0.05|0.04|0.01|0.01|0.01	4|3|2|4|6|5	0.0342	0.0675	0.8989
P01308	COX5A	COX5A	IP_6|IP_5|IP_4|IP_3|IP_2|IP_1	2|0|0|1|1|1	5	6	0.11	0.28|0.00|0.00|0.12|0.13|0.19	0|0|2|0|0|0	0.1229	0.2825	0.7977
P01308	COX5B	COX5B	IP_6|IP_5|IP_4|IP_3|IP_2|IP_1	0|1|1|1|1|0	4	6	0	0.00|0.00|0.00|0.00|0.00|0.00	0|1|2|1|1|1	0	0	0.9941
P01308	EEF1A2	EEF1A2	IP_6|IP_5|IP_4|IP_3|IP_2|IP_1	1|1|1|3|0|0	6	6	0.02	0.01|0.03|0.03|0.06|0.00|0.00	6|1|0|3|4|3	0.0225	0.0625	0.9126
P01308	HNRNPL	HNRNPL	IP_6|IP_5|IP_4|IP_3|IP_2|IP_1	2|2|2|1|1|0	8	6	0.05	0.04|0.05|0.04|0.03|0.03|0.00	2|2|2|0|3|1	0.0312	0.0475	0.9023
P01308	C16orf13	C16orf13	IP_6|IP_5|IP_4|IP_3|IP_2|IP_1	0|0|1|0|1|2	4	6	0.07	0.00|0.00|0.03|0.00|0.05|0.24	0|1|2|0|1|1	0.0542	0.24	0.8794
P01308	PTPRZ1	PTPRZ1	IP_6|IP_5|IP_4|IP_3|IP_2|IP_1	2|1|1|1|3|1	9	6	0.04	0.05|0.01|0.01|0.03|0.16|0.03	1|2|2|0|4|1	0.0487	0.155	0.8854
P01308	RAB2A	RAB2A	IP_6|IP_5|IP_4|IP_3|IP_2|IP_1	1|1|1|2|0|2	7	6	0	0.00|0.00|0.01|0.00|0.00|0.00	3|5|2|3|2|3	0.0029	0.0125	0.9308
P01308	ACTBL2	ACTBL2	IP_6|IP_5|IP_4|IP_3|IP_2|IP_1	0|0|0|0|1|0	1	6	0	0.00|0.00|0.00|0.00|0.00|0.00	0|0|0|0|0|0	0	0	0.9941
P01308	BIN1	BIN1	IP_6|IP_5|IP_4|IP_3|IP_2|IP_1	3|3|7|2|2|0	17	6	0.03	0.03|0.02|0.08|0.01|0.02|0.00	6|4|2|3|3|5	0.0279	0.0825	0.9069
P01308	PGD	PGD	IP_6|IP_5|IP_4|IP_3|IP_2|IP_1	5|0|5|2|5|0	17	6	0	0.01|0.00|0.01|0.00|0.00|0.00	5|8|1|5|1|6	0.0054	0.0125	0.9275
P01308	WDR45B	WDR45B	IP_6|IP_5|IP_4|IP_3|IP_2|IP_1	0|0|1|0|1|0	2	6	0	0.00|0.00|0.00|0.00|0.00|0.00	0|0|1|0|0|0	0	0	0.9941
P01308	FKBP4	FKBP4	IP_6|IP_5|IP_4|IP_3|IP_2|IP_1	0|1|3|1|0|0	5	6	0.06	0.00|0.09|0.20|0.06|0.00|0.00	0|0|0|0|3|3	0.0575	0.1975	0.8776
P01308	PFN1	PFN1	IP_6|IP_5|IP_4|IP_3|IP_2|IP_1	5|6|4|5|3|4	27	6	0	0.00|0.00|0.00|0.00|0.00|0.00	5|5|5|3|4|6	0.0008	0.0025	0.9349
P01308	GYG1	GYG1	IP_6|IP_5|IP_4|IP_3|IP_2|IP_1	0|0|2|0|0|0	2	6	0.02	0.00|0.00|0.16|0.00|0.00|0.00	2|0|1|0|0|1	0.0262	0.1575	0.9095
P01308	PDE1A	PDE1A	IP_6|IP_5|IP_4|IP_3|IP_2|IP_1	0|1|1|0|0|0	2	6	0	0.00|0.00|0.00|0.00|0.00|0.00	0|0|0|0|0|0	0	0	0.9941
P01308	NUDC	NUDC	IP_6|IP_5|IP_4|IP_3|IP_2|IP_1	0|0|1|0|0|0	1	6	0	0.00|0.00|0.00|0.00|0.00|0.00	0|0|0|0|0|1	0	0	0.9941
P01308	PEA15	PEA15	IP_6|IP_5|IP_4|IP_3|IP_2|IP_1	2|0|2|0|0|0	4	6	0.09	0.28|0.00|0.26|0.00|0.00|0.00	0|0|0|0|1|1	0.0892	0.275	0.8401
P01308	PGP	PGP	IP_6|IP_5|IP_4|IP_3|IP_2|IP_1	2|1|2|1|2|5	13	6	0.01	0.02|0.01|0.01|0.00|0.01|0.02	3|2|5|1|1|6	0.0104	0.0175	0.9245
P01308	ATP6V1B2	ATP6V1B2	IP_6|IP_5|IP_4|IP_3|IP_2|IP_1	11|11|12|12|10|9	65	6	0	0.00|0.00|0.00|0.00|0.00|0.00	8|8|6|8|10|7	0.0025	0.005	0.9313
P01308	HSD17B4	HSD17B4	IP_6|IP_5|IP_4|IP_3|IP_2|IP_1	4|4|3|3|2|0	16	6	0.05	0.07|0.09|0.06|0.03|0.02|0.00	0|3|2|2|3|4	0.045	0.09	0.8887
P01308	CTSB	CTSB	IP_6|IP_5|IP_4|IP_3|IP_2|IP_1	2|0|2|0|1|1	6	6	0.01	0.04|0.00|0.03|0.00|0.03|0.01	1|3|2|2|1|2	0.0179	0.0375	0.9175
P01308	CLVS1;CLVS2	CLVS1;CLVS2	IP_6|IP_5|IP_4|IP_3|IP_2|IP_1	0|0|1|1|0|0	2	6	0	0.00|0.00|0.00|0.00|0.00|0.00	1|1|0|0|1|0	0	0	0.9941
P01308	MCTS1	MCTS1	IP_6|IP_5|IP_4|IP_3|IP_2|IP_1	3|0|0|0|0|0	3	6	0.07	0.39|0.00|0.00|0.00|0.00|0.00	0|1|0|0|1|0	0.065	0.39	0.8675
P01308	RTN4	RTN4	IP_6|IP_5|IP_4|IP_3|IP_2|IP_1	1|3|1|2|0|0	7	6	0.05	0.02|0.20|0.03|0.07|0.00|0.00	1|0|1|1|2|1	0.0542	0.2	0.8797
P01308	COA6	COA6	IP_6|IP_5|IP_4|IP_3|IP_2|IP_1	2|2|2|1|2|1	10	6	0.07	0.06|0.06|0.06|0.04|0.07|0.04	1|2|1|1|1|1	0.0575	0.07	0.8774
P01308	HGS	HGS	IP_6|IP_5|IP_4|IP_3|IP_2|IP_1	1|1|1|1|0|0	4	6	0	0.00|0.00|0.00|0.00|0.00|0.00	1|0|0|1|3|0	0	0	0.9941
P01308	DMTN	DMTN	IP_6|IP_5|IP_4|IP_3|IP_2|IP_1	1|2|2|2|0|0	7	6	0.09	0.08|0.16|0.14|0.16|0.00|0.00	2|0|0|1|1|1	0.0892	0.16	0.8407
P01308	SH3GLB2	SH3GLB2	IP_6|IP_5|IP_4|IP_3|IP_2|IP_1	1|2|2|1|1|0	7	6	0.07	0.06|0.11|0.07|0.04|0.06|0.00	2|1|0|1|2|0	0.0596	0.1125	0.8734
P01308	EPDR1	EPDR1	IP_6|IP_5|IP_4|IP_3|IP_2|IP_1	0|0|2|0|0|0	2	6	0.09	0.00|0.00|0.39|0.00|0.00|0.00	0|0|0|0|0|1	0.065	0.39	0.8675
P01308	KRAS;HRAS;NRAS	KRAS;HRAS;NRAS	IP_6|IP_5|IP_4|IP_3|IP_2|IP_1	0|0|1|1|0|0	2	6	0	0.00|0.00|0.00|0.00|0.00|0.00	2|1|1|0|1|0	0	0	0.9941
P01308	KCNAB2	KCNAB2	IP_6|IP_5|IP_4|IP_3|IP_2|IP_1	14|15|12|13|11|13	78	6	0.01	0.01|0.01|0.01|0.01|0.01|0.01	8|6|7|9|10|8	0.0108	0.015	0.924
P01308	IGHM	IGHM	IP_6|IP_5|IP_4|IP_3|IP_2|IP_1	4|0|1|4|0|7	16	6	0.22	0.39|0.00|0.03|0.41|0.00|0.40	3|0|1|0|2|0	0.2042	0.4125	0.6399
P01308	CRAT	CRAT	IP_6|IP_5|IP_4|IP_3|IP_2|IP_1	2|2|3|1|0|1	9	6	0.1	0.08|0.12|0.18|0.05|0.00|0.09	4|0|0|1|3|0	0.0875	0.1775	0.8428
P01308	RAB21	RAB21	IP_6|IP_5|IP_4|IP_3|IP_2|IP_1	2|2|4|2|2|2	14	6	0	0.02|0.02|0.01|0.01|0.01|0.00	3|4|5|2|3|2	0.0121	0.02	0.9225
P01308	CFH	CFH	IP_6|IP_5|IP_4|IP_3|IP_2|IP_1	0|0|0|0|0|4	4	6	0.14	0.00|0.00|0.00|0.00|0.00|0.84	0|0|3|0|0|0	0.14	0.84	0.7681
P01308	PNP	PNP	IP_6|IP_5|IP_4|IP_3|IP_2|IP_1	2|0|1|0|0|1	4	6	0.11	0.26|0.00|0.11|0.00|0.00|0.20	0|0|2|1|0|0	0.095	0.26	0.8326
P01308	CA1	CA1	IP_6|IP_5|IP_4|IP_3|IP_2|IP_1	6|2|1|3|2|6	20	6	0.1	0.31|0.04|0.02|0.07|0.06|0.24	1|3|5|3|1|0	0.125	0.3075	0.7933
P01308	FN3KRP	FN3KRP	IP_6|IP_5|IP_4|IP_3|IP_2|IP_1	5|5|8|6|8|6	38	6	0	0.00|0.00|0.00|0.00|0.00|0.00	8|9|8|5|6|9	0	0	0.9941
P01308	PCYOX1	PCYOX1	IP_6|IP_5|IP_4|IP_3|IP_2|IP_1	0|0|0|1|0|0	1	6	0	0.00|0.00|0.00|0.00|0.00|0.00	1|0|0|0|0|0	0	0	0.9941
P01308	ANK2	ANK2	IP_6|IP_5|IP_4|IP_3|IP_2|IP_1	1|10|3|12|0|1	27	6	0.09	0.00|0.22|0.01|0.38|0.00|0.01	10|1|0|1|19|1	0.1037	0.3825	0.8234
P01308	ACBD7	ACBD7	IP_6|IP_5|IP_4|IP_3|IP_2|IP_1	0|3|4|2|1|0	10	6	0.1	0.00|0.15|0.21|0.11|0.07|0.00	1|2|0|0|2|2	0.0883	0.2075	0.8422
P01308	RALA	RALA	IP_6|IP_5|IP_4|IP_3|IP_2|IP_1	2|2|2|2|2|2	12	6	0.02	0.02|0.03|0.01|0.04|0.04|0.02	2|2|2|1|2|2	0.0258	0.0425	0.9098
P01308	ACTR1A	ACTR1A	IP_6|IP_5|IP_4|IP_3|IP_2|IP_1	0|1|1|1|0|0	3	6	0	0.00|0.00|0.00|0.00|0.00|0.00	1|0|0|0|2|0	0	0	0.9941
P01308	MT3	MT3	IP_6|IP_5|IP_4|IP_3|IP_2|IP_1	1|0|1|0|1|2	5	6	0	0.01|0.00|0.01|0.00|0.00|0.00	1|2|2|1|2|2	0.0042	0.0125	0.9293
P01308	SLC1A4	SLC1A4	IP_6|IP_5|IP_4|IP_3|IP_2|IP_1	0|0|1|0|0|0	1	6	0	0.00|0.00|0.00|0.00|0.00|0.00	1|1|0|1|0|0	0	0	0.9941
P01308	PPP3CA	PPP3CA	IP_6|IP_5|IP_4|IP_3|IP_2|IP_1	5|5|6|4|6|6	32	6	0.01	0.02|0.00|0.00|0.01|0.01|0.00	7|8|4|3|4|6	0.0071	0.0175	0.9265
P01308	PPP3CB	PPP3CB	IP_6|IP_5|IP_4|IP_3|IP_2|IP_1	1|1|3|0|2|4	11	6	0.02	0.01|0.01|0.01|0.00|0.03|0.04	5|3|3|3|3|3	0.0179	0.045	0.9175
P01308	PABPC1;PABPC4;PABPC1L;PABPC3	PABPC1;PABPC4;PABPC1L;PABPC3	IP_6|IP_5|IP_4|IP_3|IP_2|IP_1	0|0|0|0|1|0	1	6	0	0.00|0.00|0.00|0.00|0.00|0.00	0|0|0|0|0|1	0	0	0.9941
P01308	EEF2	EEF2	IP_6|IP_5|IP_4|IP_3|IP_2|IP_1	2|2|4|1|0|0	9	6	0.05	0.03|0.05|0.11|0.03|0.00|0.00	6|1|1|1|5|1	0.0362	0.1125	0.8967
P01308	SLC1A3	SLC1A3	IP_6|IP_5|IP_4|IP_3|IP_2|IP_1	1|2|1|3|2|1	10	6	0.01	0.01|0.02|0.02|0.02|0.02|0.01	4|2|2|2|5|1	0.0187	0.025	0.9167
P01308	TGM1	TGM1	IP_6|IP_5|IP_4|IP_3|IP_2|IP_1	0|0|0|0|2|0	2	6	0.03	0.00|0.00|0.00|0.00|0.21|0.00	0|0|0|0|0|0	0.035	0.21	0.898
P01308	MT-CO2	MT-CO2	IP_6|IP_5|IP_4|IP_3|IP_2|IP_1	0|0|0|1|0|0	1	6	0	0.00|0.00|0.00|0.00|0.00|0.00	4|0|0|1|2|0	0	0	0.9941
P01308	TGM3	TGM3	IP_6|IP_5|IP_4|IP_3|IP_2|IP_1	0|3|2|1|1|0	7	6	0.12	0.00|0.56|0.19|0.05|0.08|0.00	0|0|0|0|0|0	0.1458	0.5575	0.7587
P01308	UBB;RPS27A;UBC;UBA52	UBB;RPS27A;UBC;UBA52	IP_6|IP_5|IP_4|IP_3|IP_2|IP_1	3|0|4|3|3|1	14	6	0.03	0.02|0.00|0.05|0.05|0.05|0.01	3|2|3|3|3|1	0.0312	0.0525	0.9025
P01308	EIF4A2;EIF4A1	EIF4A2;EIF4A1	IP_6|IP_5|IP_4|IP_3|IP_2|IP_1	0|5|0|3|0|0	8	6	0.09	0.00|0.41|0.00|0.16|0.00|0.00	3|0|0|0|5|0	0.0954	0.41	0.8314
P01308	GNPDA1	GNPDA1	IP_6|IP_5|IP_4|IP_3|IP_2|IP_1	3|1|5|1|2|2	14	6	0.18	0.21|0.05|0.38|0.06|0.18|0.18	1|1|1|1|1|1	0.1771	0.3825	0.7008
P01308	NQO2	NQO2	IP_6|IP_5|IP_4|IP_3|IP_2|IP_1	0|0|1|1|2|2	6	6	0.05	0.00|0.00|0.06|0.07|0.12|0.09	0|2|2|0|0|3	0.0563	0.1175	0.8779
P01308	MIF	MIF	IP_6|IP_5|IP_4|IP_3|IP_2|IP_1	3|3|3|3|3|2	17	6	0.01	0.02|0.01|0.01|0.01|0.01|0.00	1|3|2|3|3|2	0.0125	0.0175	0.9216
P01308	CBR3	CBR3	IP_6|IP_5|IP_4|IP_3|IP_2|IP_1	0|1|0|0|0|0	1	6	0	0.00|0.00|0.00|0.00|0.00|0.00	1|0|0|0|0|0	0	0	0.9941
P01308	PKP1	PKP1	IP_6|IP_5|IP_4|IP_3|IP_2|IP_1	2|4|3|3|2|1	15	6	0.48	0.34|0.71|0.66|0.68|0.42|0.16	0|0|0|1|0|1	0.495	0.7125	0.4313
P01308	NUDT21	NUDT21	IP_6|IP_5|IP_4|IP_3|IP_2|IP_1	0|0|0|0|1|1	2	6	0	0.00|0.00|0.00|0.00|0.00|0.00	0|0|0|0|0|0	0	0	0.9941
P01308	SLC25A12	SLC25A12	IP_6|IP_5|IP_4|IP_3|IP_2|IP_1	1|2|0|5|0|0	8	6	0.01	0.04|0.02|0.00|0.06|0.00|0.00	9|0|1|4|8|2	0.0192	0.0575	0.9156
P01308	SLC25A11	SLC25A11	IP_6|IP_5|IP_4|IP_3|IP_2|IP_1	0|2|1|2|0|0	5	6	0.01	0.00|0.02|0.02|0.03|0.00|0.00	5|1|1|2|5|1	0.0108	0.03	0.924
P01308	PEBP1	PEBP1	IP_6|IP_5|IP_4|IP_3|IP_2|IP_1	12|9|14|10|12|11	68	6	0	0.00|0.00|0.00|0.00|0.00|0.00	10|14|12|11|13|13	0.0004	0.0025	0.937
P01308	CKMT1A;CKMT1B	CKMT1A;CKMT1B	IP_6|IP_5|IP_4|IP_3|IP_2|IP_1	11|9|11|9|7|9	56	6	0.02	0.01|0.01|0.01|0.02|0.01|0.00	13|10|9|8|13|11	0.0104	0.0175	0.9245
P01308	RAN	RAN	IP_6|IP_5|IP_4|IP_3|IP_2|IP_1	8|7|8|5|5|3	36	6	0	0.00|0.00|0.00|0.00|0.00|0.00	9|6|5|6|8|8	0.0017	0.005	0.9323
P01308	EIF5A2;EIF5A;EIF5AL1	EIF5A2;EIF5A;EIF5AL1	IP_6|IP_5|IP_4|IP_3|IP_2|IP_1	0|0|1|0|0|0	1	6	0	0.00|0.00|0.00|0.00|0.00|0.00	1|0|0|0|1|0	0	0	0.9941
P01308	POF1B	POF1B	IP_6|IP_5|IP_4|IP_3|IP_2|IP_1	0|1|0|0|1|0	2	6	0	0.00|0.00|0.00|0.00|0.00|0.00	0|0|0|1|0|0	0	0	0.9941
P01308	NIPSNAP3A;NIPSNAP3B	NIPSNAP3A;NIPSNAP3B	IP_6|IP_5|IP_4|IP_3|IP_2|IP_1	2|0|2|1|1|2	8	6	0.11	0.12|0.00|0.12|0.05|0.06|0.21	0|1|1|1|1|1	0.0942	0.215	0.8344
P01308	FGG	FGG	IP_6|IP_5|IP_4|IP_3|IP_2|IP_1	6|0|5|5|3|10	29	6	0.11	0.08|0.00|0.03|0.06|0.04|0.24	4|5|7|4|1|4	0.0754	0.245	0.8551
P01308	PIP4K2A	PIP4K2A	IP_6|IP_5|IP_4|IP_3|IP_2|IP_1	0|0|1|0|0|0	1	6	0	0.00|0.00|0.00|0.00|0.00|0.00	0|0|0|0|1|0	0	0	0.9941
P01308	FGA	FGA	IP_6|IP_5|IP_4|IP_3|IP_2|IP_1	3|0|4|2|3|13	25	6	0.13	0.01|0.00|0.00|0.01|0.01|0.71	6|2|12|0|0|2	0.125	0.7125	0.7933
P01308	FGB	FGB	IP_6|IP_5|IP_4|IP_3|IP_2|IP_1	3|0|5|5|4|8	25	6	0.09	0.05|0.00|0.10|0.09|0.09|0.16	3|5|7|2|1|3	0.0817	0.16	0.8482
P01308	IGLC6;IGLC7	IGLC6;IGLC7	IP_6|IP_5|IP_4|IP_3|IP_2|IP_1	1|1|1|1|1|2	7	6	0.04	0.02|0.02|0.01|0.02|0.03|0.07	1|1|2|1|1|1	0.0279	0.0675	0.9066
P01308	RAB5A	RAB5A	IP_6|IP_5|IP_4|IP_3|IP_2|IP_1	0|0|1|0|0|0	1	6	0	0.00|0.00|0.00|0.00|0.00|0.00	0|3|1|1|0|1	0	0	0.9941
P01308	RAB5C	RAB5C	IP_6|IP_5|IP_4|IP_3|IP_2|IP_1	1|2|2|1|3|3	12	6	0	0.00|0.01|0.00|0.00|0.00|0.00	3|3|4|3|2|2	0.0029	0.0075	0.9308
P01308	RAB5B	RAB5B	IP_6|IP_5|IP_4|IP_3|IP_2|IP_1	2|2|2|2|3|2	13	6	0	0.00|0.00|0.00|0.00|0.00|0.00	3|5|5|4|2|4	0.0012	0.0025	0.9337
P01308	ARG1	ARG1	IP_6|IP_5|IP_4|IP_3|IP_2|IP_1	0|4|1|0|0|1	6	6	0.2	0.00|0.83|0.11|0.00|0.00|0.21	0|0|0|0|0|0	0.1929	0.835	0.6754
P01308	ATP1B2	ATP1B2	IP_6|IP_5|IP_4|IP_3|IP_2|IP_1	2|3|3|2|2|1	13	6	0.07	0.05|0.09|0.07|0.06|0.05|0.04	1|3|2|0|2|1	0.0579	0.0875	0.8768
P01308	ATP1B1	ATP1B1	IP_6|IP_5|IP_4|IP_3|IP_2|IP_1	5|5|5|2|3|5	25	6	0	0.00|0.01|0.00|0.00|0.00|0.00	5|6|8|3|5|6	0.0033	0.01	0.9297
P01308	IMPA1	IMPA1	IP_6|IP_5|IP_4|IP_3|IP_2|IP_1	3|2|4|2|1|3	15	6	0.13	0.11|0.09|0.15|0.08|0.06|0.08	1|0|2|1|2|3	0.095	0.1525	0.8326
P01308	RPH3A	RPH3A	IP_6|IP_5|IP_4|IP_3|IP_2|IP_1	1|2|0|2|1|0	6	6	0.15	0.15|0.28|0.00|0.26|0.16|0.00	1|0|0|0|1|0	0.1433	0.2775	0.7626
P01308	PALM	PALM	IP_6|IP_5|IP_4|IP_3|IP_2|IP_1	3|4|5|4|2|4	22	6	0.03	0.04|0.02|0.04|0.04|0.02|0.02	3|4|2|3|2|2	0.0296	0.04	0.9044
P01308	PHGDH	PHGDH	IP_6|IP_5|IP_4|IP_3|IP_2|IP_1	1|1|0|1|1|0	4	6	0	0.00|0.00|0.00|0.00|0.00|0.00	2|0|1|3|5|1	0	0	0.9941
P01308	PAFAH1B2	PAFAH1B2	IP_6|IP_5|IP_4|IP_3|IP_2|IP_1	0|2|1|2|0|0	5	6	0.1	0.00|0.31|0.12|0.32|0.00|0.00	0|0|0|1|0|1	0.1242	0.3175	0.7944
P01308	DBI	DBI	IP_6|IP_5|IP_4|IP_3|IP_2|IP_1	3|1|2|1|2|1	10	6	0	0.01|0.01|0.02|0.01|0.00|0.00	2|2|1|2|2|2	0.0083	0.0175	0.9255
P01308	SYNCRIP	SYNCRIP	IP_6|IP_5|IP_4|IP_3|IP_2|IP_1	2|0|1|0|0|0	3	6	0.06	0.36|0.00|0.05|0.00|0.00|0.00	0|0|0|0|0|0	0.0692	0.36	0.8624
P01308	VAT1	VAT1	IP_6|IP_5|IP_4|IP_3|IP_2|IP_1	3|0|0|0|0|1	4	6	0.03	0.14|0.00|0.00|0.00|0.00|0.05	1|1|1|0|3|2	0.0321	0.1425	0.901
P01308	LHPP	LHPP	IP_6|IP_5|IP_4|IP_3|IP_2|IP_1	2|0|0|0|1|0	3	6	0.05	0.15|0.00|0.00|0.00|0.07|0.00	1|0|1|1|0|1	0.0371	0.1525	0.8956
P01308	PPP1CB;PPP1CC;PPP1CA	PPP1CB;PPP1CC;PPP1CA	IP_6|IP_5|IP_4|IP_3|IP_2|IP_1	3|3|4|2|1|0	13	6	0.04	0.04|0.04|0.05|0.03|0.00|0.00	5|3|1|3|5|1	0.0275	0.05	0.9075
P01308	SYT1	SYT1	IP_6|IP_5|IP_4|IP_3|IP_2|IP_1	14|10|12|10|10|11	67	6	0	0.00|0.00|0.01|0.01|0.01|0.01	7|13|6|7|11|7	0.0058	0.0075	0.9271
P01308	APP	APP	IP_6|IP_5|IP_4|IP_3|IP_2|IP_1	0|1|0|1|0|0	2	6	0	0.00|0.00|0.00|0.00|0.00|0.00	0|0|0|1|1|0	0	0	0.9941
P01308	C1QC	C1QC	IP_6|IP_5|IP_4|IP_3|IP_2|IP_1	0|0|1|0|1|1	3	6	0	0.00|0.00|0.00|0.00|0.00|0.00	0|2|2|0|1|1	0	0	0.9941
P01308	C1QB	C1QB	IP_6|IP_5|IP_4|IP_3|IP_2|IP_1	0|0|1|0|1|1	3	6	0	0.00|0.00|0.00|0.00|0.00|0.00	0|1|0|0|1|1	0	0	0.9941
P01308	SYT7	SYT7	IP_6|IP_5|IP_4|IP_3|IP_2|IP_1	0|3|1|0|1|1	6	6	0.04	0.00|0.07|0.03|0.00|0.04|0.03	2|2|1|1|2|2	0.0283	0.07	0.9058
P01308	ECHS1	ECHS1	IP_6|IP_5|IP_4|IP_3|IP_2|IP_1	3|2|2|3|3|2	15	6	0.03	0.04|0.01|0.02|0.02|0.05|0.01	3|4|3|2|2|4	0.0254	0.05	0.9107
P01308	TMSB10	TMSB10	IP_6|IP_5|IP_4|IP_3|IP_2|IP_1	1|1|1|0|0|0	3	6	0	0.00|0.00|0.00|0.00|0.00|0.00	0|1|1|1|1|1	0	0	0.9941
P01308	GNG2	GNG2	IP_6|IP_5|IP_4|IP_3|IP_2|IP_1	2|1|1|1|1|1	7	6	0.09	0.16|0.09|0.07|0.09|0.11|0.07	0|1|1|1|1|0	0.0987	0.155	0.8281
P01308	GNG3	GNG3	IP_6|IP_5|IP_4|IP_3|IP_2|IP_1	1|1|1|1|0|1	5	6	0	0.00|0.00|0.00|0.00|0.00|0.00	1|1|1|1|1|1	0	0	0.9941
P01308	LSAMP	LSAMP	IP_6|IP_5|IP_4|IP_3|IP_2|IP_1	1|0|0|1|1|0	3	6	0	0.00|0.00|0.00|0.00|0.00|0.00	0|0|1|0|0|0	0	0	0.9941
P01308	NME1-NME2;NME2;NME1;NME2P1	NME1	IP_6|IP_5|IP_4|IP_3|IP_2|IP_1	2|1|1|1|1|1	7	6	0.12	0.24|0.07|0.04|0.06|0.07|0.12	1|0|0|0|1|1	0.1021	0.24	0.8261
P01308	ALDH5A1	ALDH5A1	IP_6|IP_5|IP_4|IP_3|IP_2|IP_1	9|6|9|7|8|7	46	6	0.01	0.03|0.01|0.02|0.01|0.01|0.02	8|10|7|6|6|8	0.0187	0.0325	0.9167
P01308	UQCRFS1	UQCRFS1	IP_6|IP_5|IP_4|IP_3|IP_2|IP_1	0|0|0|1|0|0	1	6	0	0.00|0.00|0.00|0.00|0.00|0.00	1|0|0|1|1|0	0	0	0.9941
P01308	UQCRC2	UQCRC2	IP_6|IP_5|IP_4|IP_3|IP_2|IP_1	0|1|1|2|0|0	4	6	0	0.00|0.02|0.02|0.05|0.00|0.00	2|1|0|3|8|2	0.0154	0.0475	0.919
P01308	DDAH1	DDAH1	IP_6|IP_5|IP_4|IP_3|IP_2|IP_1	13|6|7|7|9|9	51	6	0	0.01|0.00|0.00|0.00|0.00|0.00	3|11|4|8|5|8	0.005	0.0125	0.9283
P01308	UQCRC1	UQCRC1	IP_6|IP_5|IP_4|IP_3|IP_2|IP_1	2|2|2|5|2|0	13	6	0.02	0.02|0.01|0.01|0.05|0.01|0.00	7|3|1|3|5|2	0.0175	0.05	0.9178
P01308	PDXK	PDXK	IP_6|IP_5|IP_4|IP_3|IP_2|IP_1	0|3|0|0|0|0	3	6	0.05	0.00|0.41|0.00|0.00|0.00|0.00	0|0|0|0|3|0	0.0688	0.4125	0.8628
P01308	CYB5R3	CYB5R3	IP_6|IP_5|IP_4|IP_3|IP_2|IP_1	2|1|2|1|3|1	10	6	0.01	0.02|0.01|0.02|0.02|0.01|0.01	3|4|3|2|3|1	0.0146	0.0175	0.9201
P01308	ATP5J2-PTCD1;ATP5J2	ATP5J2	IP_6|IP_5|IP_4|IP_3|IP_2|IP_1	1|1|0|1|0|0	3	6	0	0.00|0.00|0.00|0.00|0.00|0.00	1|0|0|0|0|0	0	0	0.9941
P01308	SPTAN1	SPTAN1	IP_6|IP_5|IP_4|IP_3|IP_2|IP_1	89|90|90|76|86|57	488	6	0	0.00|0.00|0.00|0.00|0.00|0.00	71|83|58|64|84|69	0.0004	0.0025	0.937
P01308	ATP5L	ATP5L	IP_6|IP_5|IP_4|IP_3|IP_2|IP_1	0|1|0|1|0|0	2	6	0	0.00|0.00|0.00|0.00|0.00|0.00	2|0|0|1|2|0	0	0	0.9941
P01308	FAM49B	FAM49B	IP_6|IP_5|IP_4|IP_3|IP_2|IP_1	2|1|3|2|1|0	9	6	0.09	0.12|0.07|0.13|0.11|0.06|0.00	3|1|0|1|1|1	0.0812	0.13	0.8492
P01308	CNTN1	CNTN1	IP_6|IP_5|IP_4|IP_3|IP_2|IP_1	9|8|8|7|12|11	55	6	0	0.00|0.00|0.00|0.00|0.00|0.00	6|8|7|4|11|2	0.0004	0.0025	0.937
P01308	LAMB1	LAMB1	IP_6|IP_5|IP_4|IP_3|IP_2|IP_1	0|1|0|1|1|1	4	6	0	0.00|0.00|0.00|0.00|0.00|0.00	1|1|0|0|0|0	0	0	0.9941
P01308	COX6B1	COX6B1	IP_6|IP_5|IP_4|IP_3|IP_2|IP_1	5|6|6|7|5|4	33	6	0	0.00|0.00|0.00|0.00|0.00|0.00	6|6|4|5|5|4	0	0	0.9941
P01308	AP2B1	AP2B1	IP_6|IP_5|IP_4|IP_3|IP_2|IP_1	5|5|8|6|5|5	34	6	0	0.00|0.00|0.00|0.00|0.00|0.00	4|3|6|3|3|5	0.0021	0.0025	0.9318
P01308	PSMA5	PSMA5	IP_6|IP_5|IP_4|IP_3|IP_2|IP_1	2|1|2|0|1|1	7	6	0.18	0.35|0.17|0.36|0.00|0.15|0.18	0|1|0|0|1|0	0.2021	0.3625	0.6482
P01308	GFER	GFER	IP_6|IP_5|IP_4|IP_3|IP_2|IP_1	0|0|1|1|0|1	3	6	0	0.00|0.00|0.00|0.00|0.00|0.00	0|0|0|0|0|0	0	0	0.9941
P01308	HRNR	HRNR	IP_6|IP_5|IP_4|IP_3|IP_2|IP_1	13|27|22|19|11|21	113	6	0.54	0.04|0.83|0.77|0.70|0.05|0.75	7|14|7|12|9|6	0.5246	0.835	0.4129
P01308	SUB1	SUB1	IP_6|IP_5|IP_4|IP_3|IP_2|IP_1	0|1|0|0|1|1	3	6	0	0.00|0.00|0.00|0.00|0.00|0.00	0|1|0|0|1|0	0	0	0.9941
P01308	KHSRP	KHSRP	IP_6|IP_5|IP_4|IP_3|IP_2|IP_1	3|3|2|2|2|0	12	6	0.02	0.06|0.07|0.03|0.03|0.02|0.00	3|3|0|1|4|2	0.0358	0.07	0.8969
P01308	GATM	GATM	IP_6|IP_5|IP_4|IP_3|IP_2|IP_1	1|0|3|1|2|0	7	6	0.06	0.06|0.00|0.15|0.07|0.10|0.00	1|3|1|0|1|2	0.0642	0.15	0.8702
P01308	TKT	TKT	IP_6|IP_5|IP_4|IP_3|IP_2|IP_1	15|10|9|7|5|7	53	6	0	0.00|0.00|0.00|0.00|0.00|0.00	15|8|7|9|12|7	0.0008	0.005	0.9349
P01308	MT1F	MT1F	IP_6|IP_5|IP_4|IP_3|IP_2|IP_1	1|0|0|1|0|1	3	6	0	0.00|0.00|0.00|0.00|0.00|0.00	0|1|0|1|1|0	0	0	0.9941
P01308	GNAI1	GNAI1	IP_6|IP_5|IP_4|IP_3|IP_2|IP_1	1|0|2|1|2|1	7	6	0	0.00|0.00|0.00|0.00|0.00|0.00	3|2|1|1|3|2	0.0025	0.005	0.9313
P01308	COX6C	COX6C	IP_6|IP_5|IP_4|IP_3|IP_2|IP_1	0|1|0|0|0|1	2	6	0	0.00|0.00|0.00|0.00|0.00|0.00	0|0|0|0|1|0	0	0	0.9941
P01308	PKM	PKM	IP_6|IP_5|IP_4|IP_3|IP_2|IP_1	3|3|3|3|3|2	17	6	0.04	0.01|0.04|0.04|0.02|0.03|0.01	3|3|3|3|3|3	0.0262	0.0425	0.9095
P01308	DPYSL4	DPYSL4	IP_6|IP_5|IP_4|IP_3|IP_2|IP_1	2|2|1|1|2|1	9	6	0.02	0.02|0.02|0.01|0.03|0.04|0.00	3|3|1|1|5|4	0.0221	0.04	0.9134
P01308	DPYSL5	DPYSL5	IP_6|IP_5|IP_4|IP_3|IP_2|IP_1	9|6|4|5|5|3	32	6	0.01	0.03|0.02|0.00|0.01|0.02|0.00	6|9|6|4|7|6	0.0162	0.0325	0.9186
P01308	DPYSL2	DPYSL2	IP_6|IP_5|IP_4|IP_3|IP_2|IP_1	22|18|23|21|23|19	126	6	0	0.00|0.00|0.00|0.00|0.00|0.00	22|23|19|19|21|21	0.0008	0.005	0.9349
P01308	TPT1	TPT1	IP_6|IP_5|IP_4|IP_3|IP_2|IP_1	1|1|3|0|0|0	5	6	0.01	0.03|0.03|0.05|0.00|0.00|0.00	1|3|0|1|2|2	0.0171	0.0475	0.9183
P01308	DLD	DLD	IP_6|IP_5|IP_4|IP_3|IP_2|IP_1	4|3|5|5|5|4	26	6	0	0.00|0.01|0.01|0.00|0.01|0.00	6|6|3|6|6|6	0.0046	0.0075	0.9285
P01308	SPRR4	SPRR4	IP_6|IP_5|IP_4|IP_3|IP_2|IP_1	0|0|0|0|1|0	1	6	0	0.00|0.00|0.00|0.00|0.00|0.00	0|0|0|0|0|0	0	0	0.9941
P01308	NUDT3	NUDT3	IP_6|IP_5|IP_4|IP_3|IP_2|IP_1	0|0|1|0|1|0	2	6	0	0.00|0.00|0.00|0.00|0.00|0.00	0|0|0|0|0|0	0	0	0.9941
P01308	MRAS	MRAS	IP_6|IP_5|IP_4|IP_3|IP_2|IP_1	1|0|1|1|1|1	5	6	0	0.00|0.00|0.00|0.00|0.00|0.00	2|0|0|0|0|0	0	0	0.9941
P01308	RTN1	RTN1	IP_6|IP_5|IP_4|IP_3|IP_2|IP_1	3|3|4|3|2|1	16	6	0.05	0.07|0.05|0.09|0.06|0.06|0.01	2|2|1|2|3|3	0.0575	0.0875	0.8774
P01308	DLAT	DLAT	IP_6|IP_5|IP_4|IP_3|IP_2|IP_1	1|1|1|2|0|0	5	6	0.02	0.04|0.04|0.02|0.06|0.00|0.00	2|0|0|1|4|0	0.0292	0.0625	0.905
P01308	BLVRB	BLVRB	IP_6|IP_5|IP_4|IP_3|IP_2|IP_1	0|1|1|0|0|0	2	6	0	0.00|0.00|0.00|0.00|0.00|0.00	3|0|0|0|0|0	0	0	0.9941
P01308	BLVRA	BLVRA	IP_6|IP_5|IP_4|IP_3|IP_2|IP_1	2|0|2|2|1|0	7	6	0.02	0.06|0.00|0.06|0.04|0.03|0.00	1|1|2|2|0|3	0.0321	0.065	0.901
P01308	RTN3	RTN3	IP_6|IP_5|IP_4|IP_3|IP_2|IP_1	1|1|1|1|1|0	5	6	0	0.00|0.00|0.00|0.00|0.00|0.00	1|1|0|1|1|2	0	0	0.9941
P01308	MARC2	MARC2	IP_6|IP_5|IP_4|IP_3|IP_2|IP_1	1|0|0|0|1|0	2	6	0	0.00|0.00|0.00|0.00|0.00|0.00	0|1|1|0|0|1	0	0	0.9941
P01308	UBE2N;UBE2NL	UBE2N;UBE2NL	IP_6|IP_5|IP_4|IP_3|IP_2|IP_1	5|3|3|2|3|1	17	6	0.02	0.09|0.04|0.02|0.01|0.04|0.02	2|4|5|2|1|5	0.0383	0.0925	0.8947
P01308	GJA1	GJA1	IP_6|IP_5|IP_4|IP_3|IP_2|IP_1	1|0|2|2|2|3	10	6	0.06	0.04|0.00|0.06|0.08|0.07|0.24	0|4|2|0|1|2	0.0825	0.245	0.8468
P01308	PPP5C	PPP5C	IP_6|IP_5|IP_4|IP_3|IP_2|IP_1	3|3|5|2|4|3	20	6	0.16	0.13|0.10|0.25|0.08|0.23|0.19	1|4|1|2|1|2	0.1646	0.25	0.7294
P01308	EEF1A1;EEF1A1P5	EEF1A1;EEF1A1P5	IP_6|IP_5|IP_4|IP_3|IP_2|IP_1	0|1|1|1|0|0	3	6	0	0.00|0.00|0.00|0.00|0.00|0.00	0|0|0|0|4|0	0	0	0.9941
P01308	MAOB	MAOB	IP_6|IP_5|IP_4|IP_3|IP_2|IP_1	2|2|0|0|0|0	4	6	0.01	0.03|0.04|0.00|0.00|0.00|0.00	3|1|0|2|3|3	0.0112	0.04	0.9228
P01308	PFN2	PFN2	IP_6|IP_5|IP_4|IP_3|IP_2|IP_1	1|1|1|0|2|2	7	6	0.02	0.03|0.04|0.03|0.00|0.06|0.02	2|1|2|0|0|2	0.0304	0.0625	0.9037
P01308	ATP6V0A1	ATP6V0A1	IP_6|IP_5|IP_4|IP_3|IP_2|IP_1	1|3|0|7|0|0	11	6	0.04	0.04|0.07|0.00|0.19|0.00|0.00	5|1|0|2|11|0	0.0496	0.185	0.8846
P01308	HNRNPK	HNRNPK	IP_6|IP_5|IP_4|IP_3|IP_2|IP_1	2|4|2|2|2|1	13	6	0.05	0.03|0.07|0.03|0.04|0.02|0.01	1|2|2|1|3|3	0.0358	0.0725	0.8971
P01308	TRIM2	TRIM2	IP_6|IP_5|IP_4|IP_3|IP_2|IP_1	6|10|8|7|1|0	32	6	0.18	0.24|0.31|0.33|0.27|0.04|0.00	3|1|0|4|4|2	0.1983	0.335	0.6559
P01308	GAS7	GAS7	IP_6|IP_5|IP_4|IP_3|IP_2|IP_1	1|2|3|2|0|0	8	6	0.09	0.07|0.13|0.22|0.13|0.00|0.00	3|0|0|0|2|1	0.0929	0.2225	0.8356
P01308	PCSK1N	PCSK1N	IP_6|IP_5|IP_4|IP_3|IP_2|IP_1	1|0|1|0|1|0	3	6	0	0.00|0.00|0.00|0.00|0.00|0.00	0|1|1|1|0|0	0	0	0.9941
P01308	SIRPA;SIRPB1	SIRPA;SIRPB1	IP_6|IP_5|IP_4|IP_3|IP_2|IP_1	3|2|0|0|2|1	8	6	0.21	0.55|0.27|0.00|0.00|0.33|0.11	1|0|1|0|0|1	0.2096	0.545	0.6206
P01308	STXBP1	STXBP1	IP_6|IP_5|IP_4|IP_3|IP_2|IP_1	0|1|0|1|0|0	2	6	0	0.00|0.00|0.00|0.00|0.00|0.00	0|0|0|0|1|0	0	0	0.9941
P01308	FABP5	FABP5	IP_6|IP_5|IP_4|IP_3|IP_2|IP_1	3|4|6|4|2|3	22	6	0.12	0.12|0.16|0.20|0.16|0.09|0.10	1|2|1|2|2|3	0.1367	0.1975	0.7777
P01308	PPA2	PPA2	IP_6|IP_5|IP_4|IP_3|IP_2|IP_1	2|1|1|0|1|2	7	6	0.07	0.08|0.07|0.05|0.00|0.06|0.09	2|1|0|1|1|1	0.0592	0.09	0.8753
P01308	PPA1	PPA1	IP_6|IP_5|IP_4|IP_3|IP_2|IP_1	1|1|1|1|1|0	5	6	0	0.00|0.00|0.00|0.00|0.00|0.00	1|1|1|1|1|3	0	0	0.9941
P01308	PGAM1	PGAM1	IP_6|IP_5|IP_4|IP_3|IP_2|IP_1	5|8|9|7|3|0	32	6	0.03	0.01|0.03|0.04|0.01|0.01|0.00	9|3|1|5|7|4	0.0192	0.0375	0.9159
P01308	SKP1	SKP1	IP_6|IP_5|IP_4|IP_3|IP_2|IP_1	1|3|2|1|1|2	10	6	0.32	0.20|0.57|0.47|0.18|0.21|0.38	0|0|0|1|0|0	0.3367	0.575	0.5216
P01308	ALCAM	ALCAM	IP_6|IP_5|IP_4|IP_3|IP_2|IP_1	1|0|0|0|0|1	2	6	0	0.00|0.00|0.00|0.00|0.00|0.00	0|0|0|0|0|0	0	0	0.9941
P01308	ATP5A1	ATP5A1	IP_6|IP_5|IP_4|IP_3|IP_2|IP_1	5|4|5|9|5|1	29	6	0.01	0.01|0.01|0.00|0.02|0.00|0.00	9|5|5|8|11|7	0.0067	0.0175	0.9268
P01308	TPM4	TPM4	IP_6|IP_5|IP_4|IP_3|IP_2|IP_1	1|0|0|1|1|0	3	6	0	0.00|0.00|0.00|0.00|0.00|0.00	1|2|1|0|0|0	0	0	0.9941
P01308	TPM3	TPM3	IP_6|IP_5|IP_4|IP_3|IP_2|IP_1	1|1|3|2|1|1	9	6	0.03	0.02|0.02|0.05|0.04|0.04|0.02	0|2|1|3|3|2	0.0337	0.055	0.8993
P01308	HMGB1;HMGB1P1	HMGB1;HMGB1P1	IP_6|IP_5|IP_4|IP_3|IP_2|IP_1	1|0|0|0|1|1	3	6	0	0.00|0.00|0.00|0.00|0.00|0.00	0|1|0|0|0|0	0	0	0.9941
P01308	IGKV3D-20	IGKV3D-20	IP_6|IP_5|IP_4|IP_3|IP_2|IP_1	0|0|1|0|0|1	2	6	0	0.00|0.00|0.00|0.00|0.00|0.00	0|0|1|0|0|0	0	0	0.9941
P01308	FBXO22	FBXO22	IP_6|IP_5|IP_4|IP_3|IP_2|IP_1	7|8|7|7|2|0	31	6	0.18	0.25|0.24|0.24|0.25|0.08|0.00	2|0|0|4|5|4	0.1758	0.2525	0.7051
P01308	AP3M2	AP3M2	IP_6|IP_5|IP_4|IP_3|IP_2|IP_1	0|1|0|1|0|0	2	6	0	0.00|0.00|0.00|0.00|0.00|0.00	0|0|0|0|0|0	0	0	0.9941
P01308	HSPA12A	HSPA12A	IP_6|IP_5|IP_4|IP_3|IP_2|IP_1	0|0|0|1|0|0	1	6	0	0.00|0.00|0.00|0.00|0.00|0.00	0|0|0|0|8|0	0	0	0.9941
P01308	HNRNPAB	HNRNPAB	IP_6|IP_5|IP_4|IP_3|IP_2|IP_1	1|0|0|0|0|0	1	6	0	0.00|0.00|0.00|0.00|0.00|0.00	0|0|0|0|0|0	0	0	0.9941
P01308	RAB10	RAB10	IP_6|IP_5|IP_4|IP_3|IP_2|IP_1	2|2|1|2|2|1	10	6	0.02	0.03|0.02|0.02|0.02|0.01|0.01	2|3|2|2|2|2	0.02	0.03	0.9147
P01308	CADM2	CADM2	IP_6|IP_5|IP_4|IP_3|IP_2|IP_1	2|0|2|0|2|2	8	6	0.03	0.05|0.00|0.04|0.00|0.05|0.06	2|2|3|2|2|1	0.0329	0.0575	0.9002
P01308	CADM3	CADM3	IP_6|IP_5|IP_4|IP_3|IP_2|IP_1	1|0|1|0|1|2	5	6	0.06	0.05|0.00|0.03|0.00|0.04|0.14	1|1|1|1|1|1	0.0438	0.14	0.8897
P01308	RHOA;RHOC	RHOA;RHOC	IP_6|IP_5|IP_4|IP_3|IP_2|IP_1	1|2|3|2|2|3	13	6	0.03	0.03|0.02|0.03|0.02|0.01|0.02	3|4|4|3|4|4	0.0225	0.0325	0.9131
P01308	ETFA	ETFA	IP_6|IP_5|IP_4|IP_3|IP_2|IP_1	1|2|2|2|2|0	9	6	0.02	0.00|0.03|0.06|0.04|0.03|0.00	3|1|0|1|2|2	0.0279	0.0625	0.9062
P01308	ETFB	ETFB	IP_6|IP_5|IP_4|IP_3|IP_2|IP_1	3|1|2|1|2|0	9	6	0.02	0.05|0.02|0.04|0.01|0.04|0.00	3|2|1|2|1|2	0.0275	0.05	0.9075
P01308	SEPW1	SEPW1	IP_6|IP_5|IP_4|IP_3|IP_2|IP_1	3|2|2|2|1|3	13	6	0.15	0.24|0.15|0.13|0.13|0.06|0.27	0|2|1|0|1|1	0.1637	0.27	0.7323
P01308	GNB5	GNB5	IP_6|IP_5|IP_4|IP_3|IP_2|IP_1	0|1|3|3|1|1	9	6	0.11	0.00|0.10|0.25|0.25|0.07|0.10	2|1|0|0|1|1	0.1279	0.2525	0.7885
P01308	HNRNPA3	HNRNPA3	IP_6|IP_5|IP_4|IP_3|IP_2|IP_1	0|1|0|0|0|0	1	6	0	0.00|0.00|0.00|0.00|0.00|0.00	0|0|0|0|2|0	0	0	0.9941
P01308	GNB1	GNB1	IP_6|IP_5|IP_4|IP_3|IP_2|IP_1	8|8|4|7|6|4	37	6	0	0.00|0.00|0.00|0.01|0.00|0.00	5|6|6|5|7|5	0.0042	0.01	0.9293
P01308	CMBL	CMBL	IP_6|IP_5|IP_4|IP_3|IP_2|IP_1	0|0|0|1|0|0	1	6	0	0.00|0.00|0.00|0.00|0.00|0.00	0|0|0|1|0|1	0	0	0.9941
P01308	GNB2	GNB2	IP_6|IP_5|IP_4|IP_3|IP_2|IP_1	0|2|0|3|0|0	5	6	0.06	0.00|0.09|0.00|0.21|0.00|0.00	1|0|0|1|5|0	0.05	0.21	0.8838
P01308	ENO1	ENO1	IP_6|IP_5|IP_4|IP_3|IP_2|IP_1	21|18|19|15|18|15	106	6	0	0.00|0.00|0.00|0.00|0.00|0.00	19|19|23|19|20|18	0.0004	0.0025	0.937
P01308	ENO2	ENO2	IP_6|IP_5|IP_4|IP_3|IP_2|IP_1	12|7|12|11|11|9	62	6	0	0.00|0.00|0.00|0.00|0.00|0.00	11|11|9|8|7|9	0	0	0.9941
P01308	AGAP3	AGAP3	IP_6|IP_5|IP_4|IP_3|IP_2|IP_1	0|0|0|0|1|0	1	6	0	0.00|0.00|0.00|0.00|0.00|0.00	0|2|0|0|0|0	0	0	0.9941
P01308	KIAA1045	KIAA1045	IP_6|IP_5|IP_4|IP_3|IP_2|IP_1	0|1|0|0|0|0	1	6	0	0.00|0.00|0.00|0.00|0.00|0.00	0|0|0|0|2|0	0	0	0.9941
P01308	RAB6B	RAB6B	IP_6|IP_5|IP_4|IP_3|IP_2|IP_1	1|1|1|1|0|0	4	6	0	0.00|0.00|0.00|0.00|0.00|0.00	3|1|2|0|0|2	0	0	0.9941
P01308	HIST1H1E;HIST1H1T;HIST1H1C;HIST1H1A;HIST1H1D	HIST1H1E;HIST1H1T;HIST1H1C;HIST1H1A;HIST1H1D	IP_6|IP_5|IP_4|IP_3|IP_2|IP_1	0|1|1|1|1|0	4	6	0	0.00|0.00|0.00|0.00|0.00|0.00	0|0|0|0|1|0	0	0	0.9941
P01308	S100A16	S100A16	IP_6|IP_5|IP_4|IP_3|IP_2|IP_1	1|1|1|1|0|0	4	6	0	0.00|0.00|0.00|0.00|0.00|0.00	1|1|1|1|0|0	0	0	0.9941
P01308	CLU	CLU	IP_6|IP_5|IP_4|IP_3|IP_2|IP_1	2|2|1|1|2|2	10	6	0.05	0.06|0.09|0.05|0.02|0.09|0.09	0|1|1|2|3|1	0.0667	0.09	0.8654
P01308	DUT	DUT	IP_6|IP_5|IP_4|IP_3|IP_2|IP_1	2|0|3|2|0|1	8	6	0.06	0.08|0.00|0.13|0.07|0.00|0.06	1|2|1|0|1|2	0.0579	0.1325	0.8768
P01308	CMC4	CMC4	IP_6|IP_5|IP_4|IP_3|IP_2|IP_1	0|0|1|1|1|0	3	6	0	0.00|0.00|0.00|0.00|0.00|0.00	0|0|0|0|0|0	0	0	0.9941
P01308	PDCD5	PDCD5	IP_6|IP_5|IP_4|IP_3|IP_2|IP_1	1|1|0|0|1|1	4	6	0	0.00|0.00|0.00|0.00|0.00|0.00	1|1|1|1|1|0	0	0	0.9941
P01308	OMG	OMG	IP_6|IP_5|IP_4|IP_3|IP_2|IP_1	0|0|0|0|1|0	1	6	0	0.00|0.00|0.00|0.00|0.00|0.00	0|1|0|0|0|0	0	0	0.9941
P01308	DLST	DLST	IP_6|IP_5|IP_4|IP_3|IP_2|IP_1	1|2|2|0|1|1	7	6	0	0.00|0.01|0.00|0.00|0.00|0.00	3|2|2|3|3|2	0.0033	0.01	0.9302
P01308	ELAVL4;ELAVL3	ELAVL4;ELAVL3	IP_6|IP_5|IP_4|IP_3|IP_2|IP_1	0|0|1|0|1|1	3	6	0	0.00|0.00|0.00|0.00|0.00|0.00	0|1|1|0|1|0	0	0	0.9941
P01308	STX7	STX7	IP_6|IP_5|IP_4|IP_3|IP_2|IP_1	3|2|2|3|2|2	14	6	0.06	0.09|0.06|0.06|0.09|0.06|0.10	2|3|1|1|1|1	0.0767	0.0975	0.8538
P01308	RAB14	RAB14	IP_6|IP_5|IP_4|IP_3|IP_2|IP_1	7|4|7|5|7|5	35	6	0	0.00|0.00|0.00|0.00|0.00|0.00	8|9|8|2|8|10	0	0	0.9941
P01308	BASP1	BASP1	IP_6|IP_5|IP_4|IP_3|IP_2|IP_1	5|3|6|4|3|5	26	6	0	0.00|0.00|0.00|0.00|0.00|0.00	4|6|5|3|4|3	0.0025	0.005	0.9313
P01308	RPS3A	RPS3A	IP_6|IP_5|IP_4|IP_3|IP_2|IP_1	0|0|0|1|0|0	1	6	0	0.00|0.00|0.00|0.00|0.00|0.00	1|0|0|0|2|0	0	0	0.9941
P01308	CA2	CA2	IP_6|IP_5|IP_4|IP_3|IP_2|IP_1	7|5|5|4|6|7	34	6	0.01	0.00|0.00|0.00|0.00|0.00|0.00	3|5|8|5|6|6	0.0017	0.005	0.9323
P01308	HAPLN2	HAPLN2	IP_6|IP_5|IP_4|IP_3|IP_2|IP_1	3|1|1|1|1|1	8	6	0.09	0.19|0.06|0.06|0.06|0.08|0.11	0|2|1|0|2|1	0.0933	0.1875	0.835
P01308	MT1X;MT2A;MT1G	MT1X;MT2A;MT1G	IP_6|IP_5|IP_4|IP_3|IP_2|IP_1	1|1|1|1|1|1	6	6	0	0.00|0.00|0.00|0.00|0.00|0.00	1|1|1|1|1|1	0	0	0.9941
P01308	KTN1	KTN1	IP_6|IP_5|IP_4|IP_3|IP_2|IP_1	0|1|0|0|0|0	1	6	0	0.00|0.00|0.00|0.00|0.00|0.00	0|0|0|1|2|0	0	0	0.9941
P01308	PHB2	PHB2	IP_6|IP_5|IP_4|IP_3|IP_2|IP_1	0|2|0|3|0|0	5	6	0.1	0.00|0.25|0.00|0.37|0.00|0.00	1|0|1|0|1|0	0.1042	0.37	0.8212
P01308	DCXR	DCXR	IP_6|IP_5|IP_4|IP_3|IP_2|IP_1	3|1|2|1|1|0	8	6	0.04	0.13|0.07|0.10|0.06|0.07|0.00	2|2|1|2|0|0	0.0704	0.1325	0.8605
P01308	PRDX5	PRDX5	IP_6|IP_5|IP_4|IP_3|IP_2|IP_1	4|4|5|5|4|3	25	6	0.01	0.02|0.00|0.02|0.02|0.01|0.00	5|5|2|5|5|4	0.0125	0.0225	0.9219
P01308	SFXN1	SFXN1	IP_6|IP_5|IP_4|IP_3|IP_2|IP_1	2|0|0|0|0|0	2	6	0.02	0.16|0.00|0.00|0.00|0.00|0.00	1|0|0|0|4|0	0.0262	0.1575	0.9095
P01308	MGLL	MGLL	IP_6|IP_5|IP_4|IP_3|IP_2|IP_1	1|1|0|1|0|0	3	6	0	0.00|0.00|0.00|0.00|0.00|0.00	0|0|0|0|2|1	0	0	0.9941
P01308	PRDX2	PRDX2	IP_6|IP_5|IP_4|IP_3|IP_2|IP_1	9|8|8|9|9|9	52	6	0	0.00|0.00|0.00|0.00|0.00|0.00	11|8|9|7|7|8	0.0012	0.005	0.9337
P01308	PRDX1	PRDX1	IP_6|IP_5|IP_4|IP_3|IP_2|IP_1	9|10|9|6|10|12	56	6	0	0.00|0.00|0.00|0.00|0.00|0.00	9|8|11|8|7|10	0.0004	0.0025	0.937
P01308	PRSS3	PRSS3	IP_6|IP_5|IP_4|IP_3|IP_2|IP_1	1|1|1|1|1|1	6	6	0	0.00|0.00|0.00|0.00|0.00|0.00	1|0|1|0|1|0	0	0	0.9941
P01308	LGI1	LGI1	IP_6|IP_5|IP_4|IP_3|IP_2|IP_1	0|1|1|2|0|0	4	6	0.06	0.00|0.10|0.10|0.18|0.00|0.00	1|1|1|0|0|0	0.0642	0.1825	0.8702
P01308	LGI3	LGI3	IP_6|IP_5|IP_4|IP_3|IP_2|IP_1	0|1|0|1|0|0	2	6	0	0.00|0.00|0.00|0.00|0.00|0.00	1|0|0|0|1|0	0	0	0.9941
P01308	RABL6	RABL6	IP_6|IP_5|IP_4|IP_3|IP_2|IP_1	1|0|0|0|0|0	1	6	0	0.00|0.00|0.00|0.00|0.00|0.00	0|3|2|0|1|0	0	0	0.9941
P01308	OTUB1	OTUB1	IP_6|IP_5|IP_4|IP_3|IP_2|IP_1	0|1|0|1|0|0	2	6	0	0.00|0.00|0.00|0.00|0.00|0.00	0|0|0|0|3|0	0	0	0.9941
P01308	STIP1	STIP1	IP_6|IP_5|IP_4|IP_3|IP_2|IP_1	11|5|10|5|8|5	44	6	0	0.01|0.00|0.00|0.00|0.00|0.00	6|7|6|5|6|8	0.0033	0.0075	0.9302
P01308	YWHAZ	YWHAZ	IP_6|IP_5|IP_4|IP_3|IP_2|IP_1	6|6|4|8|3|1	28	6	0	0.01|0.00|0.01|0.01|0.01|0.00	7|3|2|5|7|4	0.0079	0.015	0.9258
P01308	TXN	TXN	IP_6|IP_5|IP_4|IP_3|IP_2|IP_1	0|2|4|2|4|6	18	6	0	0.00|0.00|0.00|0.00|0.00|0.00	3|4|6|3|1|3	0.0004	0.0025	0.937
P01308	TPPP	TPPP	IP_6|IP_5|IP_4|IP_3|IP_2|IP_1	3|5|4|3|5|3	23	6	0.13	0.10|0.20|0.13|0.08|0.22|0.12	6|1|1|2|2|2	0.1421	0.22	0.7645
P01308	NDRG4	NDRG4	IP_6|IP_5|IP_4|IP_3|IP_2|IP_1	1|0|2|2|1|1	7	6	0.01	0.01|0.00|0.04|0.04|0.01|0.01	2|1|2|1|2|2	0.0175	0.04	0.9176
P01308	YWHAQ	YWHAQ	IP_6|IP_5|IP_4|IP_3|IP_2|IP_1	3|2|2|3|0|0	10	6	0.04	0.11|0.05|0.04|0.09|0.00|0.00	5|0|0|1|4|2	0.0483	0.1075	0.8856
P01308	EPN1;EPN3	EPN1;EPN3	IP_6|IP_5|IP_4|IP_3|IP_2|IP_1	0|0|1|2|0|0	3	6	0.07	0.00|0.00|0.05|0.28|0.00|0.00	0|0|0|0|1|0	0.055	0.28	0.8791
P01308	NDUFS2	NDUFS2	IP_6|IP_5|IP_4|IP_3|IP_2|IP_1	0|1|0|2|0|0	3	6	0.04	0.00|0.05|0.00|0.15|0.00|0.00	2|0|0|1|1|1	0.0337	0.15	0.8993
P01308	CSTB	CSTB	IP_6|IP_5|IP_4|IP_3|IP_2|IP_1	2|2|3|3|2|1	13	6	0	0.00|0.00|0.00|0.00|0.00|0.00	4|4|1|3|3|4	0.0008	0.0025	0.9349
P01308	YWHAH	YWHAH	IP_6|IP_5|IP_4|IP_3|IP_2|IP_1	0|2|4|6|0|0	12	6	0.08	0.00|0.10|0.17|0.24|0.00|0.00	4|0|0|1|6|0	0.0846	0.2425	0.8453
P01308	PFKL	PFKL	IP_6|IP_5|IP_4|IP_3|IP_2|IP_1	0|0|0|0|1|0	1	6	0	0.00|0.00|0.00|0.00|0.00|0.00	1|1|0|0|3|0	0	0	0.9941
P01308	ARHGDIA	ARHGDIA	IP_6|IP_5|IP_4|IP_3|IP_2|IP_1	3|2|3|2|1|1	12	6	0.05	0.08|0.04|0.04|0.04|0.03|0.02	1|1|1|1|3|3	0.0425	0.0775	0.8916
P01308	YWHAB	YWHAB	IP_6|IP_5|IP_4|IP_3|IP_2|IP_1	1|2|2|2|1|0	8	6	0.04	0.03|0.04|0.03|0.04|0.02|0.00	2|1|0|2|3|1	0.0271	0.0375	0.9084
P01308	AP1B1	AP1B1	IP_6|IP_5|IP_4|IP_3|IP_2|IP_1	0|3|3|1|0|0	7	6	0.08	0.00|0.25|0.22|0.07|0.00|0.00	0|1|0|0|2|2	0.09	0.255	0.839
P01308	PACSIN1	PACSIN1	IP_6|IP_5|IP_4|IP_3|IP_2|IP_1	11|12|8|8|12|6	57	6	0.01	0.00|0.01|0.00|0.01|0.00|0.00	10|13|10|11|12|8	0.005	0.01	0.9283
P01308	YWHAG	YWHAG	IP_6|IP_5|IP_4|IP_3|IP_2|IP_1	1|5|3|6|0|0	15	6	0.14	0.03|0.28|0.07|0.28|0.00|0.00	5|0|0|2|6|0	0.1104	0.2825	0.8097
P01308	SPRR2B;SPRR2D;SPRR2A;SPRR2E;SPRR2G	SPRR2B;SPRR2D;SPRR2A;SPRR2E;SPRR2G	IP_6|IP_5|IP_4|IP_3|IP_2|IP_1	1|2|1|2|3|0	9	6	0.06	0.02|0.09|0.03|0.07|0.18|0.00	2|1|1|1|0|1	0.0642	0.1825	0.8702
P01308	ACTR1B	ACTR1B	IP_6|IP_5|IP_4|IP_3|IP_2|IP_1	0|0|0|1|0|0	1	6	0	0.00|0.00|0.00|0.00|0.00|0.00	1|0|0|0|2|0	0	0	0.9941
P01308	MAT2A	MAT2A	IP_6|IP_5|IP_4|IP_3|IP_2|IP_1	1|0|2|0|1|1	5	6	0.02	0.03|0.00|0.05|0.00|0.03|0.04	1|2|2|2|1|1	0.0258	0.055	0.9098
P01308	NDUFS6	NDUFS6	IP_6|IP_5|IP_4|IP_3|IP_2|IP_1	0|0|2|0|0|0	2	6	0.03	0.00|0.00|0.17|0.00|0.00|0.00	1|0|1|1|0|1	0.0279	0.1675	0.9069
P01308	ATAD3A	ATAD3A	IP_6|IP_5|IP_4|IP_3|IP_2|IP_1	0|1|1|1|0|0	3	6	0	0.00|0.00|0.00|0.00|0.00|0.00	0|0|0|0|0|0	0	0	0.9941
P01308	MAT2B	MAT2B	IP_6|IP_5|IP_4|IP_3|IP_2|IP_1	1|1|2|1|0|0	5	6	0.04	0.06|0.05|0.09|0.05|0.00|0.00	3|1|1|0|1|1	0.0421	0.095	0.8923
P01308	TPP1	TPP1	IP_6|IP_5|IP_4|IP_3|IP_2|IP_1	0|0|1|1|0|0	2	6	0	0.00|0.00|0.00|0.00|0.00|0.00	1|0|0|0|2|1	0	0	0.9941
P01308	WARS	WARS	IP_6|IP_5|IP_4|IP_3|IP_2|IP_1	4|5|5|2|5|2	23	6	0.13	0.08|0.16|0.16|0.07|0.14|0.04	0|5|1|2|3|3	0.1088	0.165	0.8133
P01308	VCP	VCP	IP_6|IP_5|IP_4|IP_3|IP_2|IP_1	14|5|7|8|6|7	47	6	0.05	0.17|0.02|0.06|0.04|0.03|0.04	6|7|6|10|9|3	0.0629	0.175	0.8712
P01308	CACYBP	CACYBP	IP_6|IP_5|IP_4|IP_3|IP_2|IP_1	0|0|1|0|0|0	1	6	0	0.00|0.00|0.00|0.00|0.00|0.00	1|0|0|0|2|0	0	0	0.9941
P01308	PADI2	PADI2	IP_6|IP_5|IP_4|IP_3|IP_2|IP_1	5|3|0|1|0|0	9	6	0.04	0.20|0.08|0.00|0.03|0.00|0.00	5|2|0|1|5|0	0.0512	0.2	0.8825
P01308	AP2A1	AP2A1	IP_6|IP_5|IP_4|IP_3|IP_2|IP_1	5|7|5|8|3|4	32	6	0.02	0.02|0.02|0.01|0.04|0.01|0.01	5|6|5|4|10|5	0.02	0.0425	0.9147
P01308	KBTBD11	KBTBD11	IP_6|IP_5|IP_4|IP_3|IP_2|IP_1	4|4|3|4|5|4	24	6	0.01	0.02|0.02|0.01|0.01|0.01|0.00	7|7|5|6|8|5	0.0121	0.0225	0.9225
P01308	AP2A2	AP2A2	IP_6|IP_5|IP_4|IP_3|IP_2|IP_1	3|3|3|4|3|3	19	6	0.04	0.03|0.04|0.04|0.04|0.05|0.04	6|3|2|3|3|2	0.0375	0.05	0.8951
P01308	HBA1	HBA1	IP_6|IP_5|IP_4|IP_3|IP_2|IP_1	3|2|2|2|3|3	15	6	0.04	0.04|0.03|0.03|0.02|0.04|0.04	1|2|3|1|2|2	0.0317	0.04	0.9016
P01308	TUBA4A	TUBA4A	IP_6|IP_5|IP_4|IP_3|IP_2|IP_1	0|0|1|4|1|0	6	6	0.06	0.00|0.00|0.02|0.42|0.05|0.00	0|0|0|0|4|1	0.0842	0.425	0.8458
P01308	BDH2	BDH2	IP_6|IP_5|IP_4|IP_3|IP_2|IP_1	2|0|2|1|0|0	5	6	0.02	0.06|0.00|0.05|0.02|0.00|0.00	0|1|2|1|1|1	0.0233	0.065	0.9122
P01308	CHID1	CHID1	IP_6|IP_5|IP_4|IP_3|IP_2|IP_1	0|1|0|1|0|0	2	6	0	0.00|0.00|0.00|0.00|0.00|0.00	1|0|0|0|0|0	0	0	0.9941
P01308	OXR1	OXR1	IP_6|IP_5|IP_4|IP_3|IP_2|IP_1	8|5|7|7|6|3	36	6	0	0.01|0.00|0.00|0.00|0.01|0.00	5|4|4|7|6|5	0.0046	0.0125	0.929
P01308	SRSF3	SRSF3	IP_6|IP_5|IP_4|IP_3|IP_2|IP_1	1|1|2|1|1|1	7	6	0.23	0.16|0.18|0.34|0.13|0.20|0.17	0|1|0|0|0|0	0.1975	0.3425	0.6629
P01308	IGLL5;IGLC1	IGLL5;IGLC1	IP_6|IP_5|IP_4|IP_3|IP_2|IP_1	1|0|2|1|0|1	5	6	0.05	0.03|0.00|0.15|0.03|0.00|0.07	0|0|0|0|0|0	0.0487	0.1525	0.8851
P01308	ERP44	ERP44	IP_6|IP_5|IP_4|IP_3|IP_2|IP_1	0|0|0|1|0|0	1	6	0	0.00|0.00|0.00|0.00|0.00|0.00	1|1|0|0|1|1	0	0	0.9941
P01308	GSTP1	GSTP1	IP_6|IP_5|IP_4|IP_3|IP_2|IP_1	3|4|5|5|4|4	25	6	0	0.00|0.00|0.00|0.01|0.00|0.00	4|5|4|3|4|6	0.0029	0.01	0.9308
P01308	SLC1A2	SLC1A2	IP_6|IP_5|IP_4|IP_3|IP_2|IP_1	4|5|5|4|4|2	24	6	0.02	0.01|0.02|0.01|0.01|0.02|0.00	7|4|3|2|6|5	0.015	0.025	0.9194
P01308	NCDN	NCDN	IP_6|IP_5|IP_4|IP_3|IP_2|IP_1	1|1|2|4|0|0	8	6	0.07	0.03|0.04|0.05|0.24|0.00|0.00	3|0|0|0|3|3	0.0592	0.2425	0.8753
P01308	ATP6V1C1	ATP6V1C1	IP_6|IP_5|IP_4|IP_3|IP_2|IP_1	6|9|5|7|3|0	30	6	0.04	0.02|0.06|0.02|0.04|0.01|0.00	5|3|4|4|7|5	0.0275	0.0575	0.9077
P01308	ACADVL	ACADVL	IP_6|IP_5|IP_4|IP_3|IP_2|IP_1	3|1|3|0|3|1	11	6	0.12	0.18|0.05|0.18|0.00|0.20|0.09	2|1|2|1|1|0	0.1171	0.2	0.8029
P01308	ADD3	ADD3	IP_6|IP_5|IP_4|IP_3|IP_2|IP_1	2|2|2|2|0|0	8	6	0.01	0.02|0.04|0.03|0.02|0.00|0.00	1|1|1|0|2|1	0.0188	0.035	0.9162
P01308	ADD2	ADD2	IP_6|IP_5|IP_4|IP_3|IP_2|IP_1	3|1|2|2|0|0	8	6	0.06	0.18|0.05|0.09|0.11|0.00|0.00	2|0|2|0|4|0	0.0733	0.1775	0.8576
P01308	NDUFB9	NDUFB9	IP_6|IP_5|IP_4|IP_3|IP_2|IP_1	1|0|0|1|0|0	2	6	0	0.00|0.00|0.00|0.00|0.00|0.00	0|0|0|0|1|0	0	0	0.9941
P01308	CKB	CKB	IP_6|IP_5|IP_4|IP_3|IP_2|IP_1	1|18|11|14|0|2	46	6	0.07	0.00|0.23|0.05|0.11|0.00|0.00	12|3|3|3|21|1	0.0662	0.2275	0.8664
P01308	PCCB	PCCB	IP_6|IP_5|IP_4|IP_3|IP_2|IP_1	2|1|2|3|3|1	12	6	0.17	0.14|0.10|0.13|0.24|0.27|0.11	2|1|1|0|0|1	0.1658	0.27	0.7264
P01308	PCCA	PCCA	IP_6|IP_5|IP_4|IP_3|IP_2|IP_1	1|1|0|1|0|0	3	6	0	0.00|0.00|0.00|0.00|0.00|0.00	0|1|1|2|1|1	0	0	0.9941
P01308	GRHPR	GRHPR	IP_6|IP_5|IP_4|IP_3|IP_2|IP_1	8|4|7|5|7|4	35	6	0.02	0.04|0.01|0.03|0.02|0.03|0.00	2|7|5|7|5|5	0.0233	0.045	0.9122
P01308	TPI1	TPI1	IP_6|IP_5|IP_4|IP_3|IP_2|IP_1	11|13|15|13|12|12	76	6	0	0.00|0.00|0.00|0.00|0.00|0.00	10|13|10|11|13|11	0.0004	0.0025	0.937
P01308	PRPS1;PRPS1L1	PRPS1;PRPS1L1	IP_6|IP_5|IP_4|IP_3|IP_2|IP_1	1|1|0|2|1|0	5	6	0.01	0.00|0.03|0.00|0.02|0.00|0.00	2|1|0|3|3|1	0.0108	0.03	0.924
P01308	UQCRH	UQCRH	IP_6|IP_5|IP_4|IP_3|IP_2|IP_1	0|0|1|1|1|1	4	6	0	0.00|0.00|0.00|0.00|0.00|0.00	1|0|1|0|0|1	0	0	0.9941
P01308	HNRNPA2B1;HNRPA2B1	HNRNPA2B1;HNRPA2B1	IP_6|IP_5|IP_4|IP_3|IP_2|IP_1	0|3|0|0|0|0	3	6	0.07	0.00|0.41|0.00|0.00|0.00|0.00	0|0|0|0|4|0	0.0675	0.405	0.8646
P01308	PAM	PAM	IP_6|IP_5|IP_4|IP_3|IP_2|IP_1	1|0|1|0|1|0	3	6	0	0.00|0.00|0.00|0.00|0.00|0.00	0|0|0|0|0|0	0	0	0.9941
P01308	SLC30A3	SLC30A3	IP_6|IP_5|IP_4|IP_3|IP_2|IP_1	1|1|0|1|1|0	4	6	0	0.00|0.00|0.00|0.00|0.00|0.00	1|1|0|0|1|1	0	0	0.9941
P01308	CPPED1	CPPED1	IP_6|IP_5|IP_4|IP_3|IP_2|IP_1	1|0|1|0|1|1	4	6	0	0.00|0.00|0.00|0.00|0.00|0.00	0|1|0|1|0|1	0	0	0.9941
P01308	PPP1R7	PPP1R7	IP_6|IP_5|IP_4|IP_3|IP_2|IP_1	2|2|1|0|2|0	7	6	0.06	0.12|0.08|0.04|0.00|0.11|0.00	1|1|2|0|2|1	0.0596	0.12	0.8737
P01308	SELENBP1	SELENBP1	IP_6|IP_5|IP_4|IP_3|IP_2|IP_1	10|7|12|7|10|12	58	6	0	0.00|0.00|0.00|0.00|0.00|0.00	8|11|12|8|8|9	0.0004	0.0025	0.937
P01308	PARK7	PARK7	IP_6|IP_5|IP_4|IP_3|IP_2|IP_1	5|4|7|3|4|6	29	6	0.08	0.10|0.09|0.13|0.05|0.08|0.06	3|3|4|5|2|2	0.0854	0.1275	0.8448
P01308	JUP	JUP	IP_6|IP_5|IP_4|IP_3|IP_2|IP_1	6|10|8|10|6|2	42	6	0.6	0.60|0.74|0.71|0.74|0.63|0.07	0|1|1|5|1|2	0.5846	0.7425	0.3773
P01308	PSD3	PSD3	IP_6|IP_5|IP_4|IP_3|IP_2|IP_1	0|1|0|0|0|0	1	6	0	0.00|0.00|0.00|0.00|0.00|0.00	0|0|0|0|3|0	0	0	0.9941
P01308	MARCKS	MARCKS	IP_6|IP_5|IP_4|IP_3|IP_2|IP_1	1|2|2|2|2|2	11	6	0.04	0.03|0.02|0.04|0.06|0.06|0.04	3|2|1|1|1|4	0.0429	0.0625	0.8904
P01308	ENSA	ENSA	IP_6|IP_5|IP_4|IP_3|IP_2|IP_1	0|0|1|0|1|1	3	6	0	0.00|0.00|0.00|0.00|0.00|0.00	1|2|1|0|1|0	0	0	0.9941
P01308	GLO1	GLO1	IP_6|IP_5|IP_4|IP_3|IP_2|IP_1	2|0|2|1|2|1	8	6	0.04	0.06|0.00|0.07|0.05|0.05|0.04	2|1|2|1|1|1	0.0458	0.07	0.8877
P01308	ATP6V0D1	ATP6V0D1	IP_6|IP_5|IP_4|IP_3|IP_2|IP_1	1|1|2|2|2|0	8	6	0.02	0.03|0.03|0.02|0.04|0.03|0.00	2|2|1|2|4|1	0.0242	0.035	0.9114
P01308	TAGLN3	TAGLN3	IP_6|IP_5|IP_4|IP_3|IP_2|IP_1	7|5|5|4|7|3	31	6	0.09	0.15|0.08|0.09|0.07|0.11|0.01	3|4|5|3|3|2	0.0862	0.1475	0.8438
P01308	MAPRE1	MAPRE1	IP_6|IP_5|IP_4|IP_3|IP_2|IP_1	0|1|1|0|0|0	2	6	0	0.00|0.00|0.00|0.00|0.00|0.00	0|0|0|0|1|0	0	0	0.9941
P01308	UBE2D3;UBE2D2	UBE2D3;UBE2D2	IP_6|IP_5|IP_4|IP_3|IP_2|IP_1	0|1|1|0|0|0	2	6	0	0.00|0.00|0.00|0.00|0.00|0.00	0|0|0|0|0|0	0	0	0.9941
P01308	MAPRE3	MAPRE3	IP_6|IP_5|IP_4|IP_3|IP_2|IP_1	5|5|2|3|3|2	20	6	0.04	0.09|0.08|0.01|0.05|0.05|0.02	2|3|1|2|4|3	0.0512	0.0925	0.8819
P01308	AQP4	AQP4	IP_6|IP_5|IP_4|IP_3|IP_2|IP_1	2|0|1|1|2|1	7	6	0.08	0.09|0.00|0.06|0.07|0.11|0.05	1|1|1|1|1|1	0.0646	0.1075	0.8685
P01308	GPI	GPI	IP_6|IP_5|IP_4|IP_3|IP_2|IP_1	6|6|9|8|2|0	31	6	0.01	0.02|0.01|0.02|0.02|0.01|0.00	9|4|0|5|9|5	0.0133	0.02	0.921
P01308	NRGN	NRGN	IP_6|IP_5|IP_4|IP_3|IP_2|IP_1	2|1|2|1|2|2	10	6	0.03	0.04|0.02|0.02|0.01|0.01|0.01	1|2|2|1|1|1	0.0192	0.035	0.9159
P01308	PRPSAP2	PRPSAP2	IP_6|IP_5|IP_4|IP_3|IP_2|IP_1	0|0|1|0|0|0	1	6	0	0.00|0.00|0.00|0.00|0.00|0.00	0|0|0|1|0|0	0	0	0.9941
P01308	CRYL1	CRYL1	IP_6|IP_5|IP_4|IP_3|IP_2|IP_1	0|1|1|1|0|0	3	6	0	0.00|0.00|0.00|0.00|0.00|0.00	0|1|0|0|2|1	0	0	0.9941
P01308	IDH2	IDH2	IP_6|IP_5|IP_4|IP_3|IP_2|IP_1	2|5|2|4|0|0	13	6	0.03	0.03|0.11|0.03|0.06|0.00|0.00	5|0|0|0|10|5	0.0375	0.11	0.8953
P01308	IDH1	IDH1	IP_6|IP_5|IP_4|IP_3|IP_2|IP_1	3|1|2|2|2|0	10	6	0.08	0.11|0.04|0.06|0.07|0.08|0.00	2|1|2|1|1|1	0.0612	0.1075	0.8721
P01308	CTSD	CTSD	IP_6|IP_5|IP_4|IP_3|IP_2|IP_1	11|8|7|7|5|4	42	6	0.12	0.28|0.15|0.10|0.12|0.09|0.04	6|4|4|3|8|5	0.1304	0.2825	0.7859
P01308	TRIM21	TRIM21	IP_6|IP_5|IP_4|IP_3|IP_2|IP_1	1|0|1|0|0|0	2	6	0	0.00|0.00|0.00|0.00|0.00|0.00	0|1|0|1|1|0	0	0	0.9941
P01308	SLC25A5	SLC25A5	IP_6|IP_5|IP_4|IP_3|IP_2|IP_1	1|1|0|0|1|0	3	6	0	0.00|0.00|0.00|0.00|0.00|0.00	0|0|1|0|1|0	0	0	0.9941
P01308	SLC25A4	SLC25A4	IP_6|IP_5|IP_4|IP_3|IP_2|IP_1	0|0|0|4|1|0	5	6	0.06	0.00|0.00|0.00|0.32|0.06|0.00	3|0|0|0|3|0	0.0646	0.325	0.8685
P01308	CTSZ	CTSZ	IP_6|IP_5|IP_4|IP_3|IP_2|IP_1	0|0|1|0|1|0	2	6	0	0.00|0.00|0.00|0.00|0.00|0.00	0|0|1|0|0|1	0	0	0.9941
P01308	RPL12	RPL12	IP_6|IP_5|IP_4|IP_3|IP_2|IP_1	0|1|1|1|0|0	3	6	0	0.00|0.00|0.00|0.00|0.00|0.00	2|0|1|0|2|0	0	0	0.9941
P01308	PRKAR2B	PRKAR2B	IP_6|IP_5|IP_4|IP_3|IP_2|IP_1	0|2|1|3|0|0	6	6	0.1	0.00|0.21|0.05|0.35|0.00|0.00	1|0|0|0|3|0	0.1033	0.355	0.8241
P01308	ACOT7	ACOT7	IP_6|IP_5|IP_4|IP_3|IP_2|IP_1	7|2|4|3|2|0	18	6	0.01	0.04|0.01|0.01|0.01|0.00|0.00	6|6|1|4|7|4	0.0129	0.0375	0.9215
P01308	SF1	SF1	IP_6|IP_5|IP_4|IP_3|IP_2|IP_1	1|0|1|1|0|0	3	6	0	0.00|0.00|0.00|0.00|0.00|0.00	0|0|0|0|0|0	0	0	0.9941
P01308	C21orf33	C21orf33	IP_6|IP_5|IP_4|IP_3|IP_2|IP_1	0|1|0|0|0|0	1	6	0	0.00|0.00|0.00|0.00|0.00|0.00	0|0|0|0|1|0	0	0	0.9941
P01308	OSBP	OSBP	IP_6|IP_5|IP_4|IP_3|IP_2|IP_1	0|1|0|1|0|0	2	6	0	0.00|0.00|0.00|0.00|0.00|0.00	1|0|0|0|1|0	0	0	0.9941
P01308	ATIC	ATIC	IP_6|IP_5|IP_4|IP_3|IP_2|IP_1	0|1|0|0|0|0	1	6	0	0.00|0.00|0.00|0.00|0.00|0.00	0|0|0|0|5|0	0	0	0.9941
P01308	NME1	NME1	IP_6|IP_5|IP_4|IP_3|IP_2|IP_1	0|1|0|0|0|1	2	6	0	0.00|0.00|0.00|0.00|0.00|0.00	0|1|1|1|1|1	0	0	0.9941
P01308	PLD3	PLD3	IP_6|IP_5|IP_4|IP_3|IP_2|IP_1	2|1|1|1|1|2	8	6	0.06	0.09|0.04|0.05|0.06|0.04|0.12	0|1|4|0|2|1	0.0679	0.1225	0.8639
P01308	RAB18	RAB18	IP_6|IP_5|IP_4|IP_3|IP_2|IP_1	1|1|0|1|1|0	4	6	0	0.00|0.00|0.00|0.00|0.00|0.00	2|2|2|0|1|2	0	0	0.9941
P01308	PHB	PHB	IP_6|IP_5|IP_4|IP_3|IP_2|IP_1	1|2|3|4|0|2	12	6	0.07	0.04|0.05|0.08|0.14|0.00|0.04	2|1|2|1|2|3	0.0587	0.1375	0.8756
P01308	PTPN11	PTPN11	IP_6|IP_5|IP_4|IP_3|IP_2|IP_1	4|0|3|0|1|1	9	6	0.01	0.04|0.00|0.01|0.00|0.01|0.00	2|5|1|3|6|3	0.0108	0.0375	0.9243
P01308	SYP	SYP	IP_6|IP_5|IP_4|IP_3|IP_2|IP_1	2|1|1|2|3|2	11	6	0.02	0.03|0.02|0.02|0.04|0.04|0.02	3|1|2|1|2|2	0.0271	0.04	0.9084
P01308	PNPO	PNPO	IP_6|IP_5|IP_4|IP_3|IP_2|IP_1	0|0|1|0|0|4	5	6	0.11	0.00|0.00|0.08|0.00|0.00|0.56	0|1|1|0|0|0	0.1054	0.555	0.819
P01308	KCNV2	KCNV2	IP_6|IP_5|IP_4|IP_3|IP_2|IP_1	0|1|0|0|1|1	3	6	0	0.00|0.00|0.00|0.00|0.00|0.00	1|1|1|1|1|1	0	0	0.9941
P01308	ARF1;ARF3	ARF1;ARF3	IP_6|IP_5|IP_4|IP_3|IP_2|IP_1	4|3|4|3|3|2	19	6	0.04	0.03|0.03|0.03|0.03|0.04|0.02	5|5|3|4|3|2	0.0304	0.04	0.9037
P01308	LRRC47	LRRC47	IP_6|IP_5|IP_4|IP_3|IP_2|IP_1	0|0|1|0|0|0	1	6	0	0.00|0.00|0.00|0.00|0.00|0.00	2|0|0|0|2|0	0	0	0.9941
P01308	GBA	GBA	IP_6|IP_5|IP_4|IP_3|IP_2|IP_1	0|1|1|1|1|1	5	6	0	0.00|0.00|0.00|0.00|0.00|0.00	1|0|0|0|0|0	0	0	0.9941
P01308	GNAO1	GNAO1	IP_6|IP_5|IP_4|IP_3|IP_2|IP_1	8|9|8|9|6|6	46	6	0	0.00|0.00|0.00|0.00|0.00|0.00	8|8|8|7|11|8	0.0008	0.0025	0.9349
P01308	IGHA1	IGHA1	IP_6|IP_5|IP_4|IP_3|IP_2|IP_1	3|1|4|1|1|4	14	6	0.03	0.05|0.03|0.04|0.02|0.01|0.06	2|0|4|3|2|4	0.0346	0.0575	0.8985
P01308	GAPDH	GAPDH	IP_6|IP_5|IP_4|IP_3|IP_2|IP_1	18|15|16|14|16|14	93	6	0	0.00|0.00|0.00|0.00|0.00|0.00	17|16|15|15|18|15	0	0	0.9941
P01308	SCCPDH	SCCPDH	IP_6|IP_5|IP_4|IP_3|IP_2|IP_1	2|0|0|0|0|0	2	6	0.07	0.46|0.00|0.00|0.00|0.00|0.00	1|0|0|0|0|0	0.0771	0.4625	0.8529
P01308	HIBADH	HIBADH	IP_6|IP_5|IP_4|IP_3|IP_2|IP_1	2|0|3|1|1|0	7	6	0.07	0.11|0.00|0.17|0.04|0.08|0.00	1|2|1|1|0|1	0.0679	0.175	0.8632
P01308	SEPT9	SEPT9	IP_6|IP_5|IP_4|IP_3|IP_2|IP_1	1|1|0|1|0|0	3	6	0	0.00|0.00|0.00|0.00|0.00|0.00	2|0|0|1|1|0	0	0	0.9941
P01308	SEPT8	SEPT8	IP_6|IP_5|IP_4|IP_3|IP_2|IP_1	6|2|5|5|2|0	20	6	0.01	0.04|0.01|0.01|0.02|0.00|0.00	5|1|1|5|6|4	0.015	0.0375	0.9195
P01308	NPTX1	NPTX1	IP_6|IP_5|IP_4|IP_3|IP_2|IP_1	0|1|4|1|2|0	8	6	0.08	0.00|0.04|0.26|0.05|0.12|0.00	0|3|1|1|1|1	0.0775	0.26	0.852
P01308	SEPT5	SEPT5	IP_6|IP_5|IP_4|IP_3|IP_2|IP_1	1|3|0|4|1|0	9	6	0.04	0.01|0.07|0.00|0.11|0.04|0.00	8|1|0|1|6|1	0.0396	0.1125	0.8937
P01308	NDRG2	NDRG2	IP_6|IP_5|IP_4|IP_3|IP_2|IP_1	4|4|6|6|2|2	24	6	0	0.01|0.00|0.00|0.01|0.00|0.00	4|4|5|3|6|5	0.0046	0.0125	0.929
P01308	SEPT6	SEPT6	IP_6|IP_5|IP_4|IP_3|IP_2|IP_1	1|4|6|6|3|0	20	6	0.25	0.02|0.33|0.47|0.47|0.25|0.00	2|1|0|2|1|2	0.2587	0.4725	0.583
P01308	IGKV1D-13	IGKV1D-13	IP_6|IP_5|IP_4|IP_3|IP_2|IP_1	1|1|1|0|1|1	5	6	0	0.00|0.00|0.00|0.00|0.00|0.00	0|1|1|1|1|1	0	0	0.9941
P01308	SEPT3	SEPT3	IP_6|IP_5|IP_4|IP_3|IP_2|IP_1	1|1|0|1|1|0	4	6	0	0.00|0.00|0.00|0.00|0.00|0.00	2|1|0|2|1|2	0	0	0.9941
P01308	SEPT2	SEPT2	IP_6|IP_5|IP_4|IP_3|IP_2|IP_1	4|2|3|3|3|0	15	6	0	0.01|0.00|0.00|0.00|0.00|0.00	5|3|1|4|4|4	0.005	0.015	0.9283
P01308	SRSF7	SRSF7	IP_6|IP_5|IP_4|IP_3|IP_2|IP_1	1|0|0|0|0|0	1	6	0	0.00|0.00|0.00|0.00|0.00|0.00	1|0|0|1|1|0	0	0	0.9941
P01308	SRSF1	SRSF1	IP_6|IP_5|IP_4|IP_3|IP_2|IP_1	1|1|0|1|0|0	3	6	0	0.00|0.00|0.00|0.00|0.00|0.00	0|0|0|1|1|0	0	0	0.9941
P01308	HSPH1	HSPH1	IP_6|IP_5|IP_4|IP_3|IP_2|IP_1	5|3|5|6|4|0	23	6	0	0.01|0.01|0.01|0.01|0.00|0.00	10|7|5|6|10|9	0.0067	0.0125	0.9268
P01308	PPM1A	PPM1A	IP_6|IP_5|IP_4|IP_3|IP_2|IP_1	0|0|1|0|0|1	2	6	0	0.00|0.00|0.00|0.00|0.00|0.00	1|1|0|0|1|1	0	0	0.9941
P01308	AHNAK	AHNAK	IP_6|IP_5|IP_4|IP_3|IP_2|IP_1	3|2|6|3|6|5	25	6	0.04	0.00|0.02|0.04|0.01|0.04|0.05	2|5|4|5|4|5	0.0283	0.0525	0.9058
P01308	NARS	NARS	IP_6|IP_5|IP_4|IP_3|IP_2|IP_1	2|1|3|1|1|0	8	6	0.07	0.11|0.07|0.19|0.07|0.10|0.00	1|1|1|0|1|1	0.0917	0.19	0.8368
P01308	PPM1H	PPM1H	IP_6|IP_5|IP_4|IP_3|IP_2|IP_1	0|1|2|0|2|0	5	6	0.03	0.00|0.06|0.06|0.00|0.11|0.00	3|0|1|0|1|1	0.0379	0.11	0.8949
P01308	ECH1	ECH1	IP_6|IP_5|IP_4|IP_3|IP_2|IP_1	4|0|3|0|5|2	14	6	0	0.01|0.00|0.01|0.00|0.00|0.00	1|4|3|2|2|3	0.0033	0.01	0.9297
P01308	IGHV1-3;IGHV1-69-2	IGHV1-3;IGHV1-69-2	IP_6|IP_5|IP_4|IP_3|IP_2|IP_1	0|0|1|0|0|0	1	6	0	0.00|0.00|0.00|0.00|0.00|0.00	0|0|0|0|0|0	0	0	0.9941
P01308	TAGLN2	TAGLN2	IP_6|IP_5|IP_4|IP_3|IP_2|IP_1	1|1|0|0|0|0	2	6	0	0.00|0.00|0.00|0.00|0.00|0.00	0|1|2|1|1|0	0	0	0.9941
P01308	UGP2	UGP2	IP_6|IP_5|IP_4|IP_3|IP_2|IP_1	5|6|4|3|5|3	26	6	0	0.00|0.00|0.00|0.00|0.00|0.00	5|7|3|4|3|4	0.0012	0.0025	0.9337
P01308	ANXA11	ANXA11	IP_6|IP_5|IP_4|IP_3|IP_2|IP_1	3|1|2|2|2|1	11	6	0.04	0.07|0.03|0.04|0.05|0.05|0.02	2|3|3|1|1|2	0.0421	0.0725	0.8921
P01308	GSN	GSN	IP_6|IP_5|IP_4|IP_3|IP_2|IP_1	6|6|6|4|5|5	32	6	0.01	0.02|0.01|0.01|0.02|0.00|0.00	6|3|6|4|5|6	0.0133	0.0225	0.9207
P01308	PDHA1	PDHA1	IP_6|IP_5|IP_4|IP_3|IP_2|IP_1	4|4|4|5|4|0	21	6	0	0.00|0.00|0.01|0.00|0.00|0.00	12|4|3|5|7|5	0.0029	0.01	0.9308
P01308	PGK1	PGK1	IP_6|IP_5|IP_4|IP_3|IP_2|IP_1	17|13|20|16|13|13	92	6	0	0.00|0.00|0.00|0.00|0.00|0.00	21|20|20|16|17|21	0.0004	0.0025	0.937
P01308	PLCB1	PLCB1	IP_6|IP_5|IP_4|IP_3|IP_2|IP_1	2|4|4|2|6|1	19	6	0.05	0.02|0.07|0.05|0.02|0.24|0.04	2|6|4|0|4|1	0.0758	0.24	0.8547
P01308	MAP1B	MAP1B	IP_6|IP_5|IP_4|IP_3|IP_2|IP_1	21|11|16|16|12|2	78	6	0.13	0.27|0.08|0.13|0.20|0.12|0.01	9|6|6|11|11|11	0.1354	0.2675	0.7791
P01308	CISD1	CISD1	IP_6|IP_5|IP_4|IP_3|IP_2|IP_1	3|2|3|2|3|3	16	6	0	0.01|0.00|0.00|0.00|0.00|0.00	3|2|3|2|3|4	0.0033	0.0075	0.9302
P01308	ALDH2	ALDH2	IP_6|IP_5|IP_4|IP_3|IP_2|IP_1	12|0|10|10|1|3	36	6	0	0.00|0.00|0.00|0.00|0.00|0.00	10|4|8|10|5|10	0.0012	0.005	0.9337
P01308	TUBB8	TUBB8	IP_6|IP_5|IP_4|IP_3|IP_2|IP_1	0|1|0|1|0|0	2	6	0	0.00|0.00|0.00|0.00|0.00|0.00	0|0|0|0|2|0	0	0	0.9941
P01308	ERP29	ERP29	IP_6|IP_5|IP_4|IP_3|IP_2|IP_1	3|0|2|2|1|1	9	6	0.12	0.24|0.00|0.13|0.12|0.08|0.08	0|0|3|1|1|1	0.1083	0.245	0.8141
P01308	HSPA4L	HSPA4L	IP_6|IP_5|IP_4|IP_3|IP_2|IP_1	0|3|2|1|0|0	6	6	0.03	0.00|0.09|0.04|0.04|0.00|0.00	2|1|1|0|5|2	0.0279	0.0875	0.9066
P01308	TUBB3	TUBB3	IP_6|IP_5|IP_4|IP_3|IP_2|IP_1	0|0|0|1|0|0	1	6	0	0.00|0.00|0.00|0.00|0.00|0.00	0|0|0|0|5|0	0	0	0.9941
P01308	HEPACAM	HEPACAM	IP_6|IP_5|IP_4|IP_3|IP_2|IP_1	0|0|0|0|1|0	1	6	0	0.00|0.00|0.00|0.00|0.00|0.00	0|1|0|1|1|1	0	0	0.9941
P01308	UBA1	UBA1	IP_6|IP_5|IP_4|IP_3|IP_2|IP_1	2|10|8|9|0|0	29	6	0.11	0.02|0.27|0.11|0.22|0.00|0.00	9|0|0|3|8|7	0.105	0.2675	0.8197
P01308	CORO2B	CORO2B	IP_6|IP_5|IP_4|IP_3|IP_2|IP_1	0|4|1|3|0|0	8	6	0.12	0.00|0.45|0.04|0.38|0.00|0.00	1|0|0|0|3|0	0.1446	0.455	0.7607
P01308	SCRN1	SCRN1	IP_6|IP_5|IP_4|IP_3|IP_2|IP_1	1|2|1|0|0|0	4	6	0.05	0.09|0.16|0.10|0.00|0.00|0.00	1|1|0|0|1|1	0.0587	0.165	0.8762
P01308	PSMB5	PSMB5	IP_6|IP_5|IP_4|IP_3|IP_2|IP_1	1|1|1|1|1|2	7	6	0.06	0.05|0.04|0.04|0.04|0.05|0.09	2|1|1|1|0|2	0.0529	0.09	0.8811
P01308	GPHN	GPHN	IP_6|IP_5|IP_4|IP_3|IP_2|IP_1	1|0|1|0|2|2	6	6	0.07	0.07|0.00|0.05|0.00|0.12|0.13	1|1|2|0|0|2	0.0629	0.1325	0.8712
P01308	UBE2M	UBE2M	IP_6|IP_5|IP_4|IP_3|IP_2|IP_1	3|4|2|3|2|0	14	6	0.01	0.02|0.02|0.02|0.01|0.01|0.00	2|3|2|2|4|2	0.0146	0.0225	0.9201
P01308	GNAQ	GNAQ	IP_6|IP_5|IP_4|IP_3|IP_2|IP_1	0|1|0|1|0|0	2	6	0	0.00|0.00|0.00|0.00|0.00|0.00	1|0|0|0|4|1	0	0	0.9941
P01308	TOLLIP	TOLLIP	IP_6|IP_5|IP_4|IP_3|IP_2|IP_1	3|3|4|3|0|0	13	6	0.01	0.01|0.02|0.01|0.02|0.00|0.00	1|2|5|3|3|3	0.0112	0.0225	0.9228
P01308	SLC3A2	SLC3A2	IP_6|IP_5|IP_4|IP_3|IP_2|IP_1	1|1|2|2|2|3	11	6	0.11	0.04|0.04|0.05|0.10|0.13|0.31	1|1|0|1|1|2	0.1117	0.31	0.8078
P01308	AAMDC	AAMDC	IP_6|IP_5|IP_4|IP_3|IP_2|IP_1	2|0|1|0|0|0	3	6	0.09	0.34|0.00|0.17|0.00|0.00|0.00	0|0|1|0|0|0	0.0854	0.3425	0.8448
P01308	SELM	SELM	IP_6|IP_5|IP_4|IP_3|IP_2|IP_1	2|2|2|2|2|2	12	6	0.05	0.03|0.02|0.02|0.03|0.04|0.05	3|3|2|1|2|3	0.0317	0.055	0.9016
P01308	ATP6V1G2	ATP6V1G2	IP_6|IP_5|IP_4|IP_3|IP_2|IP_1	4|3|5|4|2|4	22	6	0	0.00|0.00|0.00|0.00|0.00|0.00	6|4|3|5|7|6	0.0004	0.0025	0.937
P01308	C11orf68	C11orf68	IP_6|IP_5|IP_4|IP_3|IP_2|IP_1	1|0|0|0|1|0	2	6	0	0.00|0.00|0.00|0.00|0.00|0.00	0|1|1|0|0|1	0	0	0.9941
P01308	STMN2	STMN2	IP_6|IP_5|IP_4|IP_3|IP_2|IP_1	1|1|1|1|1|1	6	6	0	0.00|0.00|0.00|0.00|0.00|0.00	1|1|0|0|1|1	0	0	0.9941
P01308	GPD1L	GPD1L	IP_6|IP_5|IP_4|IP_3|IP_2|IP_1	1|1|0|0|0|0	2	6	0	0.00|0.00|0.00|0.00|0.00|0.00	3|0|0|0|1|0	0	0	0.9941
P01308	VAT1L	VAT1L	IP_6|IP_5|IP_4|IP_3|IP_2|IP_1	1|0|0|1|0|0	2	6	0	0.00|0.00|0.00|0.00|0.00|0.00	0|0|0|0|1|0	0	0	0.9941
P01308	MOG	MOG	IP_6|IP_5|IP_4|IP_3|IP_2|IP_1	8|3|4|4|4|4	27	6	0	0.00|0.00|0.00|0.00|0.00|0.00	5|5|5|5|6|4	0.0004	0.0025	0.937
P01308	SYN1	SYN1	IP_6|IP_5|IP_4|IP_3|IP_2|IP_1	21|19|21|20|21|18	120	6	0	0.00|0.00|0.00|0.00|0.00|0.00	20|23|20|11|19|15	0.0012	0.005	0.9337
P01308	STX1A	STX1A	IP_6|IP_5|IP_4|IP_3|IP_2|IP_1	7|6|8|5|4|2	32	6	0.01	0.01|0.01|0.01|0.02|0.00|0.00	6|4|3|6|7|6	0.01	0.0175	0.925
P01308	S100A7;S100A7A	S100A7;S100A7A	IP_6|IP_5|IP_4|IP_3|IP_2|IP_1	0|0|0|1|4|0	5	6	0.13	0.00|0.00|0.00|0.04|0.74|0.00	0|0|0|0|0|0	0.13	0.74	0.7872
P01308	STX1B	STX1B	IP_6|IP_5|IP_4|IP_3|IP_2|IP_1	8|6|7|5|6|4	36	6	0	0.00|0.01|0.01|0.00|0.01|0.00	7|4|4|7|7|8	0.0054	0.0125	0.9277
P01308	HSPB1	HSPB1	IP_6|IP_5|IP_4|IP_3|IP_2|IP_1	0|0|2|0|0|0	2	6	0.07	0.00|0.00|0.36|0.00|0.00|0.00	0|0|0|0|1|0	0.0608	0.365	0.8725
P01308	MDH1	MDH1	IP_6|IP_5|IP_4|IP_3|IP_2|IP_1	9|9|11|9|8|9	55	6	0	0.00|0.00|0.00|0.00|0.00|0.00	9|8|8|8|9|5	0	0	0.9941
P01308	OLFM3	OLFM3	IP_6|IP_5|IP_4|IP_3|IP_2|IP_1	0|1|0|0|1|0	2	6	0	0.00|0.00|0.00|0.00|0.00|0.00	0|0|0|0|0|0	0	0	0.9941
P01308	FBXO2	FBXO2	IP_6|IP_5|IP_4|IP_3|IP_2|IP_1	0|1|1|1|0|0	3	6	0	0.00|0.00|0.00|0.00|0.00|0.00	1|0|0|0|2|0	0	0	0.9941
P01308	RPS3	RPS3	IP_6|IP_5|IP_4|IP_3|IP_2|IP_1	0|0|0|1|0|0	1	6	0	0.00|0.00|0.00|0.00|0.00|0.00	3|0|0|0|2|0	0	0	0.9941
P01308	ARRB1	ARRB1	IP_6|IP_5|IP_4|IP_3|IP_2|IP_1	0|0|8|0|0|0	8	6	0.12	0.00|0.00|0.81|0.00|0.00|0.00	1|0|0|1|0|0	0.1342	0.805	0.7805
P01308	VDAC3	VDAC3	IP_6|IP_5|IP_4|IP_3|IP_2|IP_1	0|0|1|0|0|0	1	6	0	0.00|0.00|0.00|0.00|0.00|0.00	2|0|0|0|0|2	0	0	0.9941
P01308	VDAC2	VDAC2	IP_6|IP_5|IP_4|IP_3|IP_2|IP_1	2|2|3|1|1|2	11	6	0.06	0.07|0.07|0.09|0.03|0.04|0.07	2|1|1|0|3|2	0.06	0.0875	0.8731
P01308	VDAC1	VDAC1	IP_6|IP_5|IP_4|IP_3|IP_2|IP_1	1|2|2|1|2|4	12	6	0.03	0.02|0.04|0.02|0.02|0.03|0.05	4|3|1|2|1|3	0.0321	0.0525	0.901
P01308	SH3GL1	SH3GL1	IP_6|IP_5|IP_4|IP_3|IP_2|IP_1	1|1|2|0|0|0	4	6	0.07	0.10|0.11|0.22|0.00|0.00|0.00	1|0|0|0|2|0	0.0721	0.225	0.8588
P01308	A2M	A2M	IP_6|IP_5|IP_4|IP_3|IP_2|IP_1	5|0|4|1|2|1	13	6	0.02	0.04|0.00|0.03|0.00|0.01|0.01	4|5|6|3|2|3	0.0158	0.04	0.9187
P01308	SH3GL3	SH3GL3	IP_6|IP_5|IP_4|IP_3|IP_2|IP_1	1|2|1|1|0|0	5	6	0.09	0.09|0.21|0.10|0.08|0.00|0.00	0|0|0|1|2|1	0.0796	0.2125	0.8497
P01308	BCAS1	BCAS1	IP_6|IP_5|IP_4|IP_3|IP_2|IP_1	1|0|1|1|0|1	4	6	0	0.00|0.00|0.00|0.00|0.00|0.00	0|1|2|1|1|1	0	0	0.9941
P01308	FLG2	FLG2	IP_6|IP_5|IP_4|IP_3|IP_2|IP_1	1|10|5|3|5|1	25	6	0.37	0.03|0.78|0.57|0.15|0.68|0.03	3|1|1|1|0|2	0.3721	0.78	0.4826
P01308	LGALSL	LGALSL	IP_6|IP_5|IP_4|IP_3|IP_2|IP_1	2|2|1|1|3|1	10	6	0.08	0.09|0.08|0.04|0.07|0.14|0.04	3|1|1|1|1|1	0.0783	0.145	0.8506
P01308	CD81	CD81	IP_6|IP_5|IP_4|IP_3|IP_2|IP_1	2|2|2|0|2|0	8	6	0.36	0.52|0.55|0.53|0.00|0.48|0.00	0|0|0|0|0|0	0.3471	0.5475	0.5039
P01308	HPRT1	HPRT1	IP_6|IP_5|IP_4|IP_3|IP_2|IP_1	6|5|9|4|6|8	38	6	0.01	0.01|0.01|0.01|0.01|0.00|0.00	7|7|7|2|6|7	0.0075	0.0125	0.9261
P01308	TALDO1	TALDO1	IP_6|IP_5|IP_4|IP_3|IP_2|IP_1	2|1|0|1|2|1	7	6	0.05	0.06|0.06|0.00|0.03|0.07|0.02	0|2|1|1|2|2	0.0417	0.0675	0.8926
P01308	GMFB	GMFB	IP_6|IP_5|IP_4|IP_3|IP_2|IP_1	1|0|2|0|1|0	4	6	0.02	0.03|0.00|0.07|0.00|0.04|0.00	1|2|1|0|1|1	0.0229	0.0675	0.9124
P01308	TPPP3	TPPP3	IP_6|IP_5|IP_4|IP_3|IP_2|IP_1	4|2|3|1|2|2	14	6	0.11	0.20|0.10|0.16|0.04|0.09|0.13	1|2|2|1|1|1	0.12	0.2025	0.7988
P01308	PSMA2	PSMA2	IP_6|IP_5|IP_4|IP_3|IP_2|IP_1	0|0|1|1|0|1	3	6	0	0.00|0.00|0.00|0.00|0.00|0.00	0|1|0|1|0|0	0	0	0.9941
P01308	ICAM5	ICAM5	IP_6|IP_5|IP_4|IP_3|IP_2|IP_1	0|0|1|0|0|1	2	6	0	0.00|0.00|0.00|0.00|0.00|0.00	0|0|0|0|0|1	0	0	0.9941
P01308	PSMA1	PSMA1	IP_6|IP_5|IP_4|IP_3|IP_2|IP_1	1|0|0|0|0|1	2	6	0	0.00|0.00|0.00|0.00|0.00|0.00	0|0|0|0|0|0	0	0	0.9941
P01308	FKBP1A;FKBP12-Exip2	FKBP1A;FKBP12-Exip2	IP_6|IP_5|IP_4|IP_3|IP_2|IP_1	3|3|3|2|1|1	13	6	0.12	0.17|0.20|0.15|0.09|0.07|0.06	1|2|1|1|2|0	0.1242	0.2	0.7956
P01308	PRDX6	PRDX6	IP_6|IP_5|IP_4|IP_3|IP_2|IP_1	13|11|11|11|12|8	66	6	0	0.00|0.00|0.00|0.00|0.00|0.00	10|14|12|12|15|9	0	0	0.9941
P01308	C3	C3	IP_6|IP_5|IP_4|IP_3|IP_2|IP_1	7|0|4|2|3|8	24	6	0.07	0.07|0.00|0.02|0.02|0.02|0.19	2|5|15|5|2|3	0.0521	0.185	0.8816
P01308	CST3	CST3	IP_6|IP_5|IP_4|IP_3|IP_2|IP_1	1|0|3|2|1|4	11	6	0.07	0.04|0.00|0.11|0.08|0.04|0.14	3|2|3|0|1|1	0.07	0.145	0.8612
P01308	SLC6A11	SLC6A11	IP_6|IP_5|IP_4|IP_3|IP_2|IP_1	1|0|1|0|1|0	3	6	0	0.00|0.00|0.00|0.00|0.00|0.00	1|0|0|1|1|1	0	0	0.9941
P01308	FTH1	FTH1	IP_6|IP_5|IP_4|IP_3|IP_2|IP_1	0|3|5|3|1|4	16	6	0.06	0.00|0.10|0.17|0.11|0.05|0.10	0|4|1|3|2|1	0.0896	0.175	0.8396
P01308	UGGT1	UGGT1	IP_6|IP_5|IP_4|IP_3|IP_2|IP_1	0|4|0|5|0|0	9	6	0.07	0.00|0.14|0.00|0.23|0.00|0.00	12|0|0|1|1|0	0.0629	0.2325	0.8712
P01308	MARCKSL1	MARCKSL1	IP_6|IP_5|IP_4|IP_3|IP_2|IP_1	0|1|1|1|1|1	5	6	0	0.00|0.00|0.00|0.00|0.00|0.00	0|1|1|1|1|1	0	0	0.9941
P01308	NDUFA7	NDUFA7	IP_6|IP_5|IP_4|IP_3|IP_2|IP_1	0|0|2|0|1|0	3	6	0.04	0.00|0.00|0.15|0.00|0.13|0.00	0|0|1|0|1|1	0.0467	0.1525	0.8869
P01308	EPB41L3	EPB41L3	IP_6|IP_5|IP_4|IP_3|IP_2|IP_1	3|7|8|7|1|0	26	6	0.12	0.04|0.22|0.25|0.24|0.01|0.00	3|1|0|2|13|4	0.1275	0.25	0.7897
P01308	RPS25	RPS25	IP_6|IP_5|IP_4|IP_3|IP_2|IP_1	1|1|1|1|0|1	5	6	0	0.00|0.00|0.00|0.00|0.00|0.00	1|1|1|1|1|1	0	0	0.9941
P01308	ALDH1L1	ALDH1L1	IP_6|IP_5|IP_4|IP_3|IP_2|IP_1	4|5|8|5|0|0	22	6	0.12	0.07|0.12|0.25|0.08|0.00|0.00	8|1|0|1|6|6	0.0883	0.255	0.8417
P01308	XP32	XP32	IP_6|IP_5|IP_4|IP_3|IP_2|IP_1	1|3|1|2|2|1	10	6	0.38	0.17|0.69|0.19|0.59|0.55|0.25	0|0|0|0|0|0	0.4062	0.685	0.4584
P01308	MTSS1L	MTSS1L	IP_6|IP_5|IP_4|IP_3|IP_2|IP_1	0|0|1|0|1|0	2	6	0	0.00|0.00|0.00|0.00|0.00|0.00	0|0|0|0|0|0	0	0	0.9941
P01308	PRDX3	PRDX3	IP_6|IP_5|IP_4|IP_3|IP_2|IP_1	3|2|1|2|2|2	12	6	0.02	0.02|0.02|0.02|0.02|0.04|0.03	3|2|4|0|3|2	0.0254	0.035	0.9107
P01308	SRI	SRI	IP_6|IP_5|IP_4|IP_3|IP_2|IP_1	2|3|0|2|0|0	7	6	0.06	0.11|0.12|0.00|0.09|0.00|0.00	2|1|1|0|3|1	0.0533	0.1175	0.8805
P01308	NCCRP1	NCCRP1	IP_6|IP_5|IP_4|IP_3|IP_2|IP_1	0|1|1|0|1|0	3	6	0	0.00|0.00|0.00|0.00|0.00|0.00	0|0|1|1|0|1	0	0	0.9941
P01308	RPS28	RPS28	IP_6|IP_5|IP_4|IP_3|IP_2|IP_1	0|0|0|1|0|0	1	6	0	0.00|0.00|0.00|0.00|0.00|0.00	2|0|0|0|1|0	0	0	0.9941
P01308	SRM	SRM	IP_6|IP_5|IP_4|IP_3|IP_2|IP_1	0|0|1|0|2|0	3	6	0.07	0.00|0.00|0.16|0.00|0.33|0.00	0|0|0|0|0|1	0.0817	0.335	0.8482
P01308	RAB1A	RAB1A	IP_6|IP_5|IP_4|IP_3|IP_2|IP_1	3|1|1|2|1|1	9	6	0.01	0.02|0.01|0.00|0.01|0.01|0.00	5|3|4|1|2|3	0.0108	0.025	0.9243
P01308	PIP	PIP	IP_6|IP_5|IP_4|IP_3|IP_2|IP_1	2|2|2|2|2|2	12	6	0.14	0.14|0.17|0.15|0.13|0.16|0.17	0|1|1|2|1|0	0.1538	0.17	0.7479
P01308	HMGCL	HMGCL	IP_6|IP_5|IP_4|IP_3|IP_2|IP_1	0|0|1|1|0|0	2	6	0	0.00|0.00|0.00|0.00|0.00|0.00	1|0|0|0|0|2	0	0	0.9941
P01308	ADAM23	ADAM23	IP_6|IP_5|IP_4|IP_3|IP_2|IP_1	1|0|0|0|0|0	1	6	0	0.00|0.00|0.00|0.00|0.00|0.00	1|2|1|0|1|1	0	0	0.9941
P01308	ALDH7A1	ALDH7A1	IP_6|IP_5|IP_4|IP_3|IP_2|IP_1	12|13|15|11|12|15	78	6	0	0.00|0.00|0.00|0.00|0.00|0.00	12|15|13|7|16|15	0.0008	0.0025	0.9349
P01308	CS	CS	IP_6|IP_5|IP_4|IP_3|IP_2|IP_1	6|6|9|6|7|4	38	6	0	0.00|0.00|0.00|0.00|0.00|0.00	8|14|4|7|8|8	0	0	0.9941
P01308	ALDH4A1	ALDH4A1	IP_6|IP_5|IP_4|IP_3|IP_2|IP_1	7|9|8|7|7|6	44	6	0.02	0.03|0.06|0.03|0.04|0.03|0.03	7|5|7|1|4|8	0.0371	0.065	0.896
P01308	LGALS1	LGALS1	IP_6|IP_5|IP_4|IP_3|IP_2|IP_1	4|3|4|3|3|3	20	6	0	0.00|0.00|0.00|0.00|0.00|0.00	5|4|4|4|4|5	0	0	0.9941
P01308	CP	CP	IP_6|IP_5|IP_4|IP_3|IP_2|IP_1	0|0|1|0|0|0	1	6	0	0.00|0.00|0.00|0.00|0.00|0.00	1|0|2|0|1|2	0	0	0.9941
P01308	LGALS7	LGALS7	IP_6|IP_5|IP_4|IP_3|IP_2|IP_1	0|0|3|0|0|0	3	6	0.05	0.00|0.00|0.42|0.00|0.00|0.00	0|0|0|0|0|0	0.0704	0.4225	0.8601
P01308	NT5DC3	NT5DC3	IP_6|IP_5|IP_4|IP_3|IP_2|IP_1	2|2|3|1|0|0	8	6	0.14	0.22|0.25|0.36|0.09|0.00|0.00	2|0|0|0|1|0	0.1542	0.3625	0.7456
P01308	FSCN1	FSCN1	IP_6|IP_5|IP_4|IP_3|IP_2|IP_1	11|12|13|14|5|1	56	6	0	0.00|0.00|0.00|0.00|0.00|0.00	11|9|6|8|13|14	0.0012	0.0025	0.9337
P01308	FAM162A	FAM162A	IP_6|IP_5|IP_4|IP_3|IP_2|IP_1	0|0|1|1|0|0	2	6	0	0.00|0.00|0.00|0.00|0.00|0.00	0|0|0|0|0|0	0	0	0.9941
P01308	NNT	NNT	IP_6|IP_5|IP_4|IP_3|IP_2|IP_1	1|1|1|3|0|0	6	6	0.02	0.02|0.03|0.02|0.05|0.00|0.00	8|0|0|2|7|1	0.0208	0.0525	0.9141
P01308	ISOC2	ISOC2	IP_6|IP_5|IP_4|IP_3|IP_2|IP_1	1|0|0|1|1|0	3	6	0	0.00|0.00|0.00|0.00|0.00|0.00	2|1|0|0|0|3	0	0	0.9941
P01308	ISOC1	ISOC1	IP_6|IP_5|IP_4|IP_3|IP_2|IP_1	1|0|0|0|2|0	3	6	0.1	0.16|0.00|0.00|0.00|0.45|0.00	0|0|0|0|0|1	0.1017	0.455	0.8268
P01308	MSN	MSN	IP_6|IP_5|IP_4|IP_3|IP_2|IP_1	8|2|4|2|6|3	25	6	0.07	0.17|0.04|0.04|0.02|0.13|0.04	3|6|3|3|5|3	0.0746	0.17	0.8559
P01308	GSTM1	GSTM1	IP_6|IP_5|IP_4|IP_3|IP_2|IP_1	1|0|0|0|2|0	3	6	0.04	0.08|0.00|0.00|0.00|0.19|0.00	1|1|0|1|0|0	0.0446	0.1875	0.8889
P01308	GSTM2	GSTM2	IP_6|IP_5|IP_4|IP_3|IP_2|IP_1	1|1|1|1|3|1	8	6	0.16	0.09|0.09|0.05|0.09|0.37|0.14	1|0|0|1|1|0	0.1388	0.37	0.7698
P01308	GSTM3	GSTM3	IP_6|IP_5|IP_4|IP_3|IP_2|IP_1	1|4|3|2|2|3	15	6	0.03	0.01|0.05|0.02|0.03|0.03|0.04	3|1|5|0|5|2	0.03	0.055	0.9043
P01308	GSTM4	GSTM4	IP_6|IP_5|IP_4|IP_3|IP_2|IP_1	2|0|0|0|0|0	2	6	0.07	0.38|0.00|0.00|0.00|0.00|0.00	0|0|0|0|0|0	0.0642	0.385	0.8702
P01308	PRRT2	PRRT2	IP_6|IP_5|IP_4|IP_3|IP_2|IP_1	2|0|2|1|2|1	8	6	0.21	0.32|0.00|0.33|0.16|0.32|0.16	1|1|0|0|0|0	0.2129	0.3325	0.6093
P01308	WDR13	WDR13	IP_6|IP_5|IP_4|IP_3|IP_2|IP_1	0|1|0|0|0|0	1	6	0	0.00|0.00|0.00|0.00|0.00|0.00	0|0|0|0|0|0	0	0	0.9941
P01308	PLCD1	PLCD1	IP_6|IP_5|IP_4|IP_3|IP_2|IP_1	0|1|0|0|0|0	1	6	0	0.00|0.00|0.00|0.00|0.00|0.00	3|0|0|1|3|0	0	0	0.9941
P01308	STX12	STX12	IP_6|IP_5|IP_4|IP_3|IP_2|IP_1	0|0|1|0|1|0	2	6	0	0.00|0.00|0.00|0.00|0.00|0.00	0|0|0|0|0|0	0	0	0.9941
P01308	COL1A2	COL1A2	IP_6|IP_5|IP_4|IP_3|IP_2|IP_1	0|0|2|0|0|0	2	6	0.01	0.00|0.00|0.13|0.00|0.00|0.00	0|0|0|0|0|2	0.0213	0.1275	0.9137
P01308	COL1A1	COL1A1	IP_6|IP_5|IP_4|IP_3|IP_2|IP_1	0|0|1|0|0|1	2	6	0	0.00|0.00|0.00|0.00|0.00|0.00	0|0|1|0|0|0	0	0	0.9941
P01308	RGS7;RGS6	RGS7;RGS6	IP_6|IP_5|IP_4|IP_3|IP_2|IP_1	1|1|1|1|1|0	5	6	0	0.00|0.00|0.00|0.00|0.00|0.00	0|1|0|0|1|1	0	0	0.9941
P01308	RAB4B	RAB4B	IP_6|IP_5|IP_4|IP_3|IP_2|IP_1	1|0|1|0|1|0	3	6	0	0.00|0.00|0.00|0.00|0.00|0.00	0|0|2|0|0|0	0	0	0.9941
P01308	PPIB	PPIB	IP_6|IP_5|IP_4|IP_3|IP_2|IP_1	2|2|2|3|3|0	12	6	0.02	0.02|0.03|0.02|0.05|0.04|0.00	3|2|1|3|2|2	0.0271	0.0475	0.9084
P01308	PPIA	PPIA	IP_6|IP_5|IP_4|IP_3|IP_2|IP_1	10|10|7|8|7|4	46	6	0	0.00|0.00|0.00|0.00|0.00|0.00	8|6|8|6|7|6	0.0008	0.0025	0.9349
P01308	SCAI	SCAI	IP_6|IP_5|IP_4|IP_3|IP_2|IP_1	0|1|1|2|0|0	4	6	0.09	0.00|0.14|0.10|0.21|0.00|0.00	1|0|0|0|2|0	0.0758	0.215	0.8542
P01308	PPP2R1A	PPP2R1A	IP_6|IP_5|IP_4|IP_3|IP_2|IP_1	0|0|1|2|0|0	3	6	0.04	0.00|0.00|0.09|0.17|0.00|0.00	3|0|0|0|2|0	0.0433	0.1675	0.8902
P01308	FXYD6;FXYD6-FXYD2	FXYD6;FXYD6-FXYD2	IP_6|IP_5|IP_4|IP_3|IP_2|IP_1	2|0|1|0|0|0	3	6	0.07	0.35|0.00|0.06|0.00|0.00|0.00	0|0|1|0|0|0	0.0675	0.3475	0.8646
P01308	UFM1	UFM1	IP_6|IP_5|IP_4|IP_3|IP_2|IP_1	1|1|1|0|1|0	4	6	0	0.00|0.00|0.00|0.00|0.00|0.00	0|0|0|0|0|0	0	0	0.9941
P01308	SBSN	SBSN	IP_6|IP_5|IP_4|IP_3|IP_2|IP_1	0|0|0|1|0|0	1	6	0	0.00|0.00|0.00|0.00|0.00|0.00	0|0|0|0|0|0	0	0	0.9941
P01308	CYCS	CYCS	IP_6|IP_5|IP_4|IP_3|IP_2|IP_1	2|1|1|1|1|2	8	6	0.06	0.07|0.04|0.05|0.06|0.04|0.04	1|3|1|1|1|1	0.0512	0.075	0.8825
P01308	MAP2	MAP2	IP_6|IP_5|IP_4|IP_3|IP_2|IP_1	8|10|12|7|9|3	49	6	0.05	0.01|0.07|0.10|0.02|0.06|0.01	7|7|1|4|9|8	0.0442	0.0975	0.8894
P01308	CORO1C	CORO1C	IP_6|IP_5|IP_4|IP_3|IP_2|IP_1	1|1|2|0|1|0	5	6	0.17	0.17|0.18|0.41|0.00|0.19|0.00	0|0|0|0|0|1	0.1587	0.4125	0.7352
P01308	MAP2K1	MAP2K1	IP_6|IP_5|IP_4|IP_3|IP_2|IP_1	0|2|2|3|0|0	7	6	0.06	0.00|0.16|0.18|0.20|0.00|0.00	3|0|0|0|2|0	0.0908	0.205	0.8379
P01308	CORO1A	CORO1A	IP_6|IP_5|IP_4|IP_3|IP_2|IP_1	1|4|5|5|1|0	16	6	0.14	0.02|0.25|0.36|0.39|0.04|0.00	1|0|0|0|6|3	0.1779	0.3875	0.6963
P01308	MAP6	MAP6	IP_6|IP_5|IP_4|IP_3|IP_2|IP_1	7|2|9|5|7|6	36	6	0.02	0.04|0.01|0.04|0.01|0.04|0.02	7|10|8|5|4|6	0.0246	0.0375	0.9112
P01308	MDH2	MDH2	IP_6|IP_5|IP_4|IP_3|IP_2|IP_1	14|14|11|14|15|13	81	6	0	0.00|0.00|0.00|0.00|0.00|0.00	12|14|13|12|12|12	0.0012	0.0025	0.9337
P01308	MAP4	MAP4	IP_6|IP_5|IP_4|IP_3|IP_2|IP_1	1|0|2|0|2|1	6	6	0.03	0.02|0.00|0.05|0.00|0.12|0.06	0|3|2|0|0|1	0.0421	0.1225	0.8921
P01308	GPD2	GPD2	IP_6|IP_5|IP_4|IP_3|IP_2|IP_1	1|2|1|1|2|0	7	6	0.09	0.06|0.20|0.07|0.10|0.16|0.00	0|1|1|0|1|2	0.0992	0.2025	0.8275
P01308	LTA4H	LTA4H	IP_6|IP_5|IP_4|IP_3|IP_2|IP_1	0|0|0|1|0|0	1	6	0	0.00|0.00|0.00|0.00|0.00|0.00	0|0|0|0|1|0	0	0	0.9941
P01308	SGIP1	SGIP1	IP_6|IP_5|IP_4|IP_3|IP_2|IP_1	0|1|1|1|0|0	3	6	0	0.00|0.00|0.00|0.00|0.00|0.00	1|2|0|2|1|1	0	0	0.9941
P01308	SPTBN2	SPTBN2	IP_6|IP_5|IP_4|IP_3|IP_2|IP_1	1|1|1|2|1|1	7	6	0.04	0.03|0.02|0.01|0.04|0.03|0.05	2|1|1|1|5|0	0.0304	0.05	0.9039
P01308	SPTBN1	SPTBN1	IP_6|IP_5|IP_4|IP_3|IP_2|IP_1	54|64|54|59|32|11	274	6	0.04	0.07|0.09|0.06|0.08|0.00|0.00	55|31|20|30|57|35	0.05	0.0875	0.8841
P01308	S100B	S100B	IP_6|IP_5|IP_4|IP_3|IP_2|IP_1	2|0|1|0|0|1	4	6	0.06	0.17|0.00|0.08|0.00|0.00|0.14	0|0|1|1|0|1	0.0662	0.1725	0.8664
P01308	CAMK2A	CAMK2A	IP_6|IP_5|IP_4|IP_3|IP_2|IP_1	0|1|0|3|0|1	5	6	0.05	0.00|0.06|0.00|0.13|0.00|0.06	0|1|1|0|6|1	0.0425	0.135	0.8916
P01308	NEFM	NEFM	IP_6|IP_5|IP_4|IP_3|IP_2|IP_1	0|0|0|2|0|0	2	6	0	0.00|0.00|0.00|0.03|0.00|0.00	0|0|0|6|7|0	0.0046	0.0275	0.929
P01308	NEFL	NEFL	IP_6|IP_5|IP_4|IP_3|IP_2|IP_1	0|0|0|4|0|0	4	6	0.03	0.00|0.00|0.00|0.14|0.00|0.00	0|0|0|5|8|0	0.0237	0.1425	0.9117
P01308	NAGK	NAGK	IP_6|IP_5|IP_4|IP_3|IP_2|IP_1	1|1|1|1|0|0	4	6	0	0.00|0.00|0.00|0.00|0.00|0.00	1|0|0|1|2|0	0	0	0.9941
P01308	CBR1	CBR1	IP_6|IP_5|IP_4|IP_3|IP_2|IP_1	6|10|9|6|5|0	36	6	0.08	0.11|0.13|0.11|0.07|0.07|0.00	8|3|1|2|7|6	0.0825	0.1325	0.8468
P01308	NSF	NSF	IP_6|IP_5|IP_4|IP_3|IP_2|IP_1	0|0|0|1|0|0	1	6	0	0.00|0.00|0.00|0.00|0.00|0.00	0|1|0|0|13|0	0	0	0.9941
P01308	TLN1	TLN1	IP_6|IP_5|IP_4|IP_3|IP_2|IP_1	0|1|1|1|0|0	3	6	0	0.00|0.00|0.00|0.00|0.00|0.00	2|0|0|0|3|0	0	0	0.9941
P01308	APEX1	APEX1	IP_6|IP_5|IP_4|IP_3|IP_2|IP_1	0|1|1|0|0|0	2	6	0	0.00|0.00|0.00|0.00|0.00|0.00	1|0|0|0|1|0	0	0	0.9941
P01308	SYNJ1	SYNJ1	IP_6|IP_5|IP_4|IP_3|IP_2|IP_1	6|5|4|8|1|1	25	6	0.01	0.04|0.03|0.02|0.07|0.01|0.00	11|4|2|4|7|3	0.0292	0.0725	0.9046
P01308	ATG7	ATG7	IP_6|IP_5|IP_4|IP_3|IP_2|IP_1	0|0|1|0|0|0	1	6	0	0.00|0.00|0.00|0.00|0.00|0.00	1|1|0|0|0|2	0	0	0.9941
P01308	SEPT7	SEPT7	IP_6|IP_5|IP_4|IP_3|IP_2|IP_1	10|11|12|11|10|5	59	6	0	0.01|0.01|0.01|0.01|0.00|0.00	14|8|6|9|9|8	0.0075	0.01	0.926
P01308	MBP	MBP	IP_6|IP_5|IP_4|IP_3|IP_2|IP_1	1|1|1|1|1|1	6	6	0	0.00|0.00|0.00|0.00|0.00|0.00	1|1|1|1|1|1	0	0	0.9941
P01308	NT5C2	NT5C2	IP_6|IP_5|IP_4|IP_3|IP_2|IP_1	0|0|1|0|0|0	1	6	0	0.00|0.00|0.00|0.00|0.00|0.00	0|1|0|0|1|1	0	0	0.9941
P01308	GPX4	GPX4	IP_6|IP_5|IP_4|IP_3|IP_2|IP_1	2|3|2|1|3|4	15	6	0.02	0.00|0.01|0.01|0.01|0.02|0.01	3|4|3|4|3|2	0.0112	0.0175	0.9233
P01308	ANXA1	ANXA1	IP_6|IP_5|IP_4|IP_3|IP_2|IP_1	0|2|2|3|1|2	10	6	0.19	0.00|0.25|0.17|0.35|0.09|0.24	1|0|1|0|1|1	0.1854	0.355	0.6864
P01308	APMAP	APMAP	IP_6|IP_5|IP_4|IP_3|IP_2|IP_1	0|0|1|0|0|0	1	6	0	0.00|0.00|0.00|0.00|0.00|0.00	0|0|0|0|0|0	0	0	0.9941
P01308	HPX	HPX	IP_6|IP_5|IP_4|IP_3|IP_2|IP_1	1|0|2|2|1|1	7	6	0.12	0.11|0.00|0.19|0.28|0.09|0.14	0|0|2|0|1|0	0.1371	0.2825	0.7747
P01308	ANXA5	ANXA5	IP_6|IP_5|IP_4|IP_3|IP_2|IP_1	4|3|3|1|3|3	17	6	0.04	0.06|0.04|0.04|0.02|0.04|0.04	2|4|3|1|3|2	0.0392	0.06	0.8944
P01308	ANXA7	ANXA7	IP_6|IP_5|IP_4|IP_3|IP_2|IP_1	6|5|5|4|9|5	34	6	0.13	0.09|0.07|0.04|0.03|0.27|0.14	7|7|3|3|2|3	0.1067	0.2675	0.8166
P01308	ANXA6	ANXA6	IP_6|IP_5|IP_4|IP_3|IP_2|IP_1	16|10|12|14|15|7	74	6	0	0.00|0.00|0.00|0.00|0.00|0.00	10|17|9|8|15|5	0	0	0.9941
P01308	COL18A1	COL18A1	IP_6|IP_5|IP_4|IP_3|IP_2|IP_1	0|1|0|0|0|1	2	6	0	0.00|0.00|0.00|0.00|0.00|0.00	0|1|2|0|0|0	0	0	0.9941
P01308	MTPN	MTPN	IP_6|IP_5|IP_4|IP_3|IP_2|IP_1	1|2|2|1|1|2	9	6	0.2	0.11|0.22|0.23|0.13|0.15|0.19	0|0|0|1|1|1	0.1725	0.23	0.7164
P01308	ALDOA	ALDOA	IP_6|IP_5|IP_4|IP_3|IP_2|IP_1	21|19|20|17|20|17	114	6	0	0.00|0.00|0.00|0.00|0.00|0.00	16|22|14|17|17|17	0.0017	0.005	0.9323
P01308	ALDOC	ALDOC	IP_6|IP_5|IP_4|IP_3|IP_2|IP_1	17|11|20|16|16|13	93	6	0	0.00|0.00|0.00|0.00|0.00|0.00	10|16|12|12|16|12	0	0	0.9941
P01308	TAGLN	TAGLN	IP_6|IP_5|IP_4|IP_3|IP_2|IP_1	1|1|2|1|3|2	10	6	0.06	0.04|0.04|0.05|0.04|0.11|0.05	2|2|5|0|2|1	0.0562	0.1075	0.8782
P01308	CAND1	CAND1	IP_6|IP_5|IP_4|IP_3|IP_2|IP_1	3|0|4|6|2|3	18	6	0.04	0.03|0.00|0.04|0.07|0.02|0.02	3|4|2|4|9|2	0.0312	0.0725	0.9023
P01308	CAPG	CAPG	IP_6|IP_5|IP_4|IP_3|IP_2|IP_1	0|0|1|0|0|0	1	6	0	0.00|0.00|0.00|0.00|0.00|0.00	0|0|1|0|0|0	0	0	0.9941
P01308	SYN2	SYN2	IP_6|IP_5|IP_4|IP_3|IP_2|IP_1	7|4|6|3|2|2	24	6	0.02	0.07|0.03|0.04|0.02|0.01|0.02	4|6|3|3|3|5	0.0317	0.0675	0.9016
P01308	CYC1	CYC1	IP_6|IP_5|IP_4|IP_3|IP_2|IP_1	1|1|1|1|1|0	5	6	0	0.00|0.00|0.00|0.00|0.00|0.00	2|2|1|1|1|0	0	0	0.9941
P01308	PSAT1	PSAT1	IP_6|IP_5|IP_4|IP_3|IP_2|IP_1	4|3|3|3|2|3	18	6	0.03	0.05|0.05|0.03|0.02|0.02|0.06	3|2|3|0|5|3	0.0396	0.0575	0.894
P01308	NDUFS1	NDUFS1	IP_6|IP_5|IP_4|IP_3|IP_2|IP_1	1|4|1|6|0|0	12	6	0.06	0.03|0.07|0.04|0.13|0.00|0.00	5|0|0|4|7|2	0.0454	0.135	0.8885
P01308	PURA	PURA	IP_6|IP_5|IP_4|IP_3|IP_2|IP_1	0|0|3|1|0|0	4	6	0.02	0.00|0.00|0.15|0.06|0.00|0.00	1|3|0|0|2|2	0.0354	0.15	0.8976
P01308	NDUFS3	NDUFS3	IP_6|IP_5|IP_4|IP_3|IP_2|IP_1	0|0|2|2|1|0	5	6	0.02	0.00|0.00|0.06|0.06|0.04|0.00	1|1|0|1|2|2	0.0275	0.0625	0.9075
P01308	NDUFS5	NDUFS5	IP_6|IP_5|IP_4|IP_3|IP_2|IP_1	2|2|3|1|1|0	9	6	0.04	0.07|0.06|0.09|0.04|0.03|0.00	2|2|1|1|0|2	0.0496	0.09	0.8846
P01308	MAPT	MAPT	IP_6|IP_5|IP_4|IP_3|IP_2|IP_1	0|0|1|1|0|0	2	6	0	0.00|0.00|0.00|0.00|0.00|0.00	0|0|0|0|0|1	0	0	0.9941
P01308	AHCY	AHCY	IP_6|IP_5|IP_4|IP_3|IP_2|IP_1	5|11|7|4|8|6	41	6	0.01	0.01|0.04|0.01|0.01|0.02|0.00	6|10|8|6|5|7	0.0146	0.035	0.9197
P01308	PICALM	PICALM	IP_6|IP_5|IP_4|IP_3|IP_2|IP_1	0|0|1|0|0|0	1	6	0	0.00|0.00|0.00|0.00|0.00|0.00	0|1|1|0|0|0	0	0	0.9941
P01308	ILF2	ILF2	IP_6|IP_5|IP_4|IP_3|IP_2|IP_1	1|2|1|1|2|0	7	6	0.21	0.19|0.37|0.17|0.21|0.42|0.00	0|0|0|0|1|0	0.2262	0.42	0.5966
P01308	GSR	GSR	IP_6|IP_5|IP_4|IP_3|IP_2|IP_1	2|1|3|3|1|7	17	6	0.06	0.02|0.03|0.02|0.05|0.02|0.17	3|6|4|1|1|5	0.0529	0.1725	0.8808
P01308	TMOD2	TMOD2	IP_6|IP_5|IP_4|IP_3|IP_2|IP_1	2|2|3|2|2|0	11	6	0.17	0.18|0.19|0.29|0.20|0.19|0.00	0|0|1|1|2|0	0.1742	0.29	0.7129
P01308	NRCAM	NRCAM	IP_6|IP_5|IP_4|IP_3|IP_2|IP_1	7|4|5|5|6|4	31	6	0.03	0.05|0.01|0.02|0.03|0.03|0.01	5|6|4|4|6|4	0.0254	0.055	0.9107
P01308	HBD	HBD	IP_6|IP_5|IP_4|IP_3|IP_2|IP_1	1|0|1|0|1|1	4	6	0	0.00|0.00|0.00|0.00|0.00|0.00	2|0|1|2|0|0	0	0	0.9941
P01308	CCS	CCS	IP_6|IP_5|IP_4|IP_3|IP_2|IP_1	0|0|1|0|0|0	1	6	0	0.00|0.00|0.00|0.00|0.00|0.00	0|0|0|0|0|0	0	0	0.9941
P01308	HBB	HBB	IP_6|IP_5|IP_4|IP_3|IP_2|IP_1	7|7|7|7|7|7	42	6	0	0.00|0.00|0.00|0.00|0.00|0.00	7|6|7|5|7|4	0	0	0.9941
P01308	OAT	OAT	IP_6|IP_5|IP_4|IP_3|IP_2|IP_1	0|0|0|3|1|0	4	6	0.04	0.00|0.00|0.00|0.22|0.07|0.00	4|2|0|0|0|1	0.0487	0.225	0.8851
P01308	CASP14	CASP14	IP_6|IP_5|IP_4|IP_3|IP_2|IP_1	0|1|0|0|1|0	2	6	0	0.00|0.00|0.00|0.00|0.00|0.00	0|0|0|0|0|0	0	0	0.9941
P01308	S100A11	S100A11	IP_6|IP_5|IP_4|IP_3|IP_2|IP_1	1|1|1|1|1|0	5	6	0	0.00|0.00|0.00|0.00|0.00|0.00	0|0|0|0|0|0	0	0	0.9941
P01308	HIBCH	HIBCH	IP_6|IP_5|IP_4|IP_3|IP_2|IP_1	0|0|2|0|1|0	3	6	0.04	0.00|0.00|0.18|0.00|0.12|0.00	0|2|1|1|0|0	0.0508	0.1825	0.883
P01308	GFAP	GFAP	IP_6|IP_5|IP_4|IP_3|IP_2|IP_1	28|19|13|24|1|2	87	6	0.12	0.31|0.20|0.03|0.29|0.00|0.00	14|0|0|21|21|2	0.14	0.3075	0.7681
P01308	S100A14	S100A14	IP_6|IP_5|IP_4|IP_3|IP_2|IP_1	0|1|1|0|3|0	5	6	0.14	0.00|0.26|0.26|0.00|0.36|0.00	0|0|0|0|0|0	0.1483	0.365	0.7545
P01308	PHYHIP	PHYHIP	IP_6|IP_5|IP_4|IP_3|IP_2|IP_1	0|1|0|1|0|0	2	6	0	0.00|0.00|0.00|0.00|0.00|0.00	1|0|0|0|2|0	0	0	0.9941
P01308	ACP1	ACP1	IP_6|IP_5|IP_4|IP_3|IP_2|IP_1	4|2|2|4|5|2	19	6	0	0.00|0.00|0.00|0.00|0.00|0.00	3|4|4|2|3|2	0.0021	0.005	0.9318
P01308	AHCYL1	AHCYL1	IP_6|IP_5|IP_4|IP_3|IP_2|IP_1	1|1|3|1|2|1	9	6	0.02	0.02|0.03|0.04|0.02|0.04|0.03	2|2|2|2|1|2	0.0308	0.045	0.9031
P01308	AHCYL2	AHCYL2	IP_6|IP_5|IP_4|IP_3|IP_2|IP_1	1|0|1|1|2|0	5	6	0.06	0.08|0.00|0.07|0.10|0.21|0.00	3|0|0|0|0|1	0.0779	0.21	0.8515
P01308	NEDD8;NEDD8-MDP1	NEDD8;NEDD8-MDP1	IP_6|IP_5|IP_4|IP_3|IP_2|IP_1	1|1|1|1|1|1	6	6	0	0.00|0.00|0.00|0.00|0.00|0.00	1|1|1|1|1|1	0	0	0.9941
P01308	PPT1	PPT1	IP_6|IP_5|IP_4|IP_3|IP_2|IP_1	1|1|1|1|1|1	6	6	0	0.00|0.00|0.00|0.00|0.00|0.00	2|1|1|1|3|2	0	0	0.9941
P01308	PFKM	PFKM	IP_6|IP_5|IP_4|IP_3|IP_2|IP_1	8|14|12|11|7|7	59	6	0	0.00|0.00|0.00|0.00|0.00|0.00	14|16|11|12|19|13	0	0	0.9941
P01308	LYZ	LYZ	IP_6|IP_5|IP_4|IP_3|IP_2|IP_1	2|2|2|1|2|2	11	6	0.18	0.17|0.16|0.18|0.09|0.15|0.19	0|0|2|1|1|1	0.1571	0.19	0.7379
P01308	DSC1	DSC1	IP_6|IP_5|IP_4|IP_3|IP_2|IP_1	0|4|3|2|0|0	9	6	0.24	0.00|0.75|0.59|0.29|0.00|0.00	0|0|0|2|0|0	0.2717	0.745	0.5698
P01308	HSP90AB1	HSP90AB1	IP_6|IP_5|IP_4|IP_3|IP_2|IP_1	0|4|2|4|0|0	10	6	0.05	0.00|0.13|0.02|0.10|0.00|0.00	5|0|0|1|8|1	0.0425	0.13	0.8907
P01308	PYGB	PYGB	IP_6|IP_5|IP_4|IP_3|IP_2|IP_1	0|2|1|3|0|0	6	6	0	0.00|0.01|0.01|0.01|0.00|0.00	4|0|0|1|19|3	0.0046	0.01	0.929
P01308	CAPN2	CAPN2	IP_6|IP_5|IP_4|IP_3|IP_2|IP_1	0|0|1|0|0|0	1	6	0	0.00|0.00|0.00|0.00|0.00|0.00	1|0|1|0|1|2	0	0	0.9941
P01308	CAPN1	CAPN1	IP_6|IP_5|IP_4|IP_3|IP_2|IP_1	0|1|2|2|1|3	9	6	0	0.00|0.01|0.01|0.00|0.00|0.00	4|2|5|1|2|2	0.005	0.0125	0.9283
P01308	GOT2	GOT2	IP_6|IP_5|IP_4|IP_3|IP_2|IP_1	14|11|13|14|13|12	77	6	0	0.00|0.00|0.00|0.00|0.00|0.00	12|14|11|14|10|13	0.0004	0.0025	0.937
P01308	GOT1	GOT1	IP_6|IP_5|IP_4|IP_3|IP_2|IP_1	10|11|11|10|9|10	61	6	0	0.01|0.01|0.00|0.00|0.00|0.01	7|11|12|8|10|8	0.0071	0.015	0.9265
P01308	PLLP	PLLP	IP_6|IP_5|IP_4|IP_3|IP_2|IP_1	1|0|0|0|1|2	4	6	0.11	0.14|0.00|0.00|0.00|0.15|0.37	0|1|0|0|0|0	0.1104	0.3725	0.8097
P01308	PYGM	PYGM	IP_6|IP_5|IP_4|IP_3|IP_2|IP_1	0|1|0|1|0|0	2	6	0	0.00|0.00|0.00|0.00|0.00|0.00	2|0|0|0|4|0	0	0	0.9941
P01308	RAP1A	RAP1A	IP_6|IP_5|IP_4|IP_3|IP_2|IP_1	0|0|0|0|1|0	1	6	0	0.00|0.00|0.00|0.00|0.00|0.00	1|0|1|0|0|0	0	0	0.9941
P01308	SOD2	SOD2	IP_6|IP_5|IP_4|IP_3|IP_2|IP_1	2|2|3|3|2|2	14	6	0.02	0.01|0.03|0.01|0.02|0.02|0.01	2|4|3|2|2|2	0.0192	0.0275	0.9156
P01308	GLUD1;GLUD2	GLUD1;GLUD2	IP_6|IP_5|IP_4|IP_3|IP_2|IP_1	26|20|24|23|22|18	133	6	0.01	0.01|0.01|0.00|0.01|0.00|0.00	19|23|19|21|22|19	0.0054	0.0075	0.9275
P01308	SOD1	SOD1	IP_6|IP_5|IP_4|IP_3|IP_2|IP_1	3|3|2|3|3|3	17	6	0	0.00|0.01|0.00|0.01|0.00|0.00	4|3|3|3|3|4	0.0054	0.0075	0.9275
P01308	NSFL1C	NSFL1C	IP_6|IP_5|IP_4|IP_3|IP_2|IP_1	1|1|1|0|1|0	4	6	0	0.00|0.00|0.00|0.00|0.00|0.00	0|0|1|0|0|0	0	0	0.9941
P01308	P4HB	P4HB	IP_6|IP_5|IP_4|IP_3|IP_2|IP_1	0|0|1|0|0|0	1	6	0	0.00|0.00|0.00|0.00|0.00|0.00	0|1|0|1|1|1	0	0	0.9941
P01308	HK1	HK1	IP_6|IP_5|IP_4|IP_3|IP_2|IP_1	34|29|32|31|31|24	181	6	0	0.00|0.00|0.00|0.00|0.00|0.00	30|38|26|27|32|30	0.0004	0.0025	0.937
P01308	CPE	CPE	IP_6|IP_5|IP_4|IP_3|IP_2|IP_1	0|0|2|0|0|0	2	6	0.08	0.00|0.00|0.43|0.00|0.00|0.00	0|0|0|0|0|0	0.0717	0.43	0.8593
P01308	NEGR1	NEGR1	IP_6|IP_5|IP_4|IP_3|IP_2|IP_1	1|1|0|0|0|2	4	6	0.14	0.11|0.13|0.00|0.00|0.00|0.56	0|1|0|0|0|0	0.1329	0.5575	0.7819
P01308	TF	TF	IP_6|IP_5|IP_4|IP_3|IP_2|IP_1	7|3|7|5|7|4	33	6	0.02	0.03|0.04|0.05|0.04|0.05|0.03	4|4|7|5|2|5	0.0404	0.0525	0.8933
P01308	FABP3	FABP3	IP_6|IP_5|IP_4|IP_3|IP_2|IP_1	0|1|2|0|1|0	4	6	0.11	0.00|0.16|0.35|0.00|0.21|0.00	0|0|0|0|1|0	0.1192	0.35	0.8019
P01308	VAPA	VAPA	IP_6|IP_5|IP_4|IP_3|IP_2|IP_1	2|2|2|0|2|2	10	6	0.03	0.04|0.02|0.04|0.00|0.03|0.01	1|2|1|2|2|2	0.0242	0.04	0.9116
P01308	ATP2B1	ATP2B1	IP_6|IP_5|IP_4|IP_3|IP_2|IP_1	1|1|1|1|0|0	4	6	0	0.00|0.00|0.00|0.00|0.00|0.00	3|0|0|0|4|0	0	0	0.9941
P01308	ATP2B2	ATP2B2	IP_6|IP_5|IP_4|IP_3|IP_2|IP_1	2|1|2|3|1|0	9	6	0.01	0.02|0.01|0.00|0.02|0.02|0.00	5|1|1|0|8|2	0.0142	0.025	0.9206
P01308	SEMA7A	SEMA7A	IP_6|IP_5|IP_4|IP_3|IP_2|IP_1	0|0|0|0|1|0	1	6	0	0.00|0.00|0.00|0.00|0.00|0.00	0|0|1|1|0|0	0	0	0.9941
P01308	ATP2B4	ATP2B4	IP_6|IP_5|IP_4|IP_3|IP_2|IP_1	6|2|1|1|3|1	14	6	0.01	0.02|0.01|0.01|0.00|0.02|0.00	5|6|3|3|5|2	0.0112	0.02	0.9233
P01308	TWF2	TWF2	IP_6|IP_5|IP_4|IP_3|IP_2|IP_1	0|1|0|1|0|0	2	6	0	0.00|0.00|0.00|0.00|0.00|0.00	2|0|0|0|3|0	0	0	0.9941
P01308	ACYP2	ACYP2	IP_6|IP_5|IP_4|IP_3|IP_2|IP_1	1|2|1|1|2|2	9	6	0	0.00|0.00|0.01|0.00|0.00|0.00	1|2|4|1|3|2	0.005	0.0125	0.9283
P01308	EEF1G	EEF1G	IP_6|IP_5|IP_4|IP_3|IP_2|IP_1	1|3|2|2|1|0	9	6	0.07	0.04|0.21|0.04|0.10|0.05|0.00	2|1|1|1|1|1	0.0742	0.2075	0.8568
P01308	EEF1D	EEF1D	IP_6|IP_5|IP_4|IP_3|IP_2|IP_1	0|0|1|0|0|0	1	6	0	0.00|0.00|0.00|0.00|0.00|0.00	0|0|0|0|1|0	0	0	0.9941
P01308	GSK3A	GSK3A	IP_6|IP_5|IP_4|IP_3|IP_2|IP_1	1|2|3|1|2|0	9	6	0.03	0.02|0.04|0.04|0.02|0.04|0.00	2|3|0|1|4|3	0.0262	0.04	0.9095
P01308	OLFM1	OLFM1	IP_6|IP_5|IP_4|IP_3|IP_2|IP_1	0|1|0|0|2|0	3	6	0.04	0.00|0.06|0.00|0.00|0.18|0.00	1|1|1|0|1|0	0.0412	0.1825	0.8928
P01308	HBG1	HBG1	IP_6|IP_5|IP_4|IP_3|IP_2|IP_1	1|0|0|0|0|0	1	6	0	0.00|0.00|0.00|0.00|0.00|0.00	0|0|0|0|0|0	0	0	0.9941
P01308	DDT;DDTL	DDT;DDTL	IP_6|IP_5|IP_4|IP_3|IP_2|IP_1	0|0|0|0|1|0	1	6	0	0.00|0.00|0.00|0.00|0.00|0.00	0|0|0|0|0|0	0	0	0.9941
P01308	DDX6	DDX6	IP_6|IP_5|IP_4|IP_3|IP_2|IP_1	3|5|4|2|5|2	21	6	0.59	0.60|0.69|0.72|0.31|0.68|0.47	0|0|0|1|0|1	0.5783	0.7175	0.3921
P01308	GRB2	GRB2	IP_6|IP_5|IP_4|IP_3|IP_2|IP_1	1|0|3|2|2|3	11	6	0.01	0.02|0.00|0.03|0.03|0.03|0.02	2|3|4|1|0|3	0.0204	0.03	0.9144
P01308	PTGES2	PTGES2	IP_6|IP_5|IP_4|IP_3|IP_2|IP_1	0|0|1|0|0|0	1	6	0	0.00|0.00|0.00|0.00|0.00|0.00	1|0|0|0|1|0	0	0	0.9941
P01308	FUS;TAF15	FUS;TAF15	IP_6|IP_5|IP_4|IP_3|IP_2|IP_1	1|0|1|0|1|0	3	6	0	0.00|0.00|0.00|0.00|0.00|0.00	0|1|1|0|1|0	0	0	0.9941
P01308	YWHAE	YWHAE	IP_6|IP_5|IP_4|IP_3|IP_2|IP_1	7|6|3|7|2|1	26	6	0	0.00|0.00|0.00|0.00|0.00|0.00	8|3|2|4|11|5	0	0	0.9941
P01308	ARPC1A	ARPC1A	IP_6|IP_5|IP_4|IP_3|IP_2|IP_1	4|2|2|5|1|0	14	6	0.07	0.12|0.06|0.05|0.20|0.03|0.00	3|1|0|2|3|4	0.0779	0.205	0.8511
P01308	C4A;C4B	C4A;C4B	IP_6|IP_5|IP_4|IP_3|IP_2|IP_1	4|1|3|0|2|4	14	6	0.02	0.05|0.01|0.02|0.00|0.03|0.10	3|2|4|3|3|2	0.0354	0.1025	0.8976
P01308	NIT1	NIT1	IP_6|IP_5|IP_4|IP_3|IP_2|IP_1	0|1|0|1|0|0	2	6	0	0.00|0.00|0.00|0.00|0.00|0.00	2|0|0|0|2|0	0	0	0.9941
P01308	STMN1	STMN1	IP_6|IP_5|IP_4|IP_3|IP_2|IP_1	7|4|5|2|7|2	27	6	0.11	0.17|0.13|0.12|0.04|0.14|0.04	3|4|2|1|1|3	0.1058	0.17	0.8182
P01308	HSPA6;HSPA7	HSPA6;HSPA7	IP_6|IP_5|IP_4|IP_3|IP_2|IP_1	1|1|1|1|1|1	6	6	0	0.00|0.00|0.00|0.00|0.00|0.00	1|1|1|1|1|1	0	0	0.9941
P01308	HLA-C	HLA-C	IP_6|IP_5|IP_4|IP_3|IP_2|IP_1	0|0|0|1|0|0	1	6	0	0.00|0.00|0.00|0.00|0.00|0.00	1|0|0|0|0|0	0	0	0.9941
P01308	HP	HP	IP_6|IP_5|IP_4|IP_3|IP_2|IP_1	0|1|6|1|0|4	12	6	0.06	0.00|0.04|0.22|0.02|0.00|0.15	3|0|4|0|1|5	0.0725	0.225	0.8584
P01308	DCLK1	DCLK1	IP_6|IP_5|IP_4|IP_3|IP_2|IP_1	1|0|1|1|1|1	5	6	0	0.00|0.00|0.00|0.00|0.00|0.00	0|2|2|2|3|0	0	0	0.9941
P01308	DCLK2	DCLK2	IP_6|IP_5|IP_4|IP_3|IP_2|IP_1	0|0|0|0|1|0	1	6	0	0.00|0.00|0.00|0.00|0.00|0.00	0|0|0|0|1|0	0	0	0.9941
P01308	SORD	SORD	IP_6|IP_5|IP_4|IP_3|IP_2|IP_1	0|0|2|0|0|0	2	6	0.01	0.00|0.00|0.08|0.00|0.00|0.00	1|2|1|1|1|1	0.0133	0.08	0.921
P01308	FH	FH	IP_6|IP_5|IP_4|IP_3|IP_2|IP_1	11|10|6|9|5|3	44	6	0.13	0.23|0.27|0.02|0.14|0.04|0.02	9|7|1|5|6|4	0.1196	0.2675	0.8009
P01308	GLUL	GLUL	IP_6|IP_5|IP_4|IP_3|IP_2|IP_1	13|13|16|12|12|14	80	6	0.01	0.00|0.00|0.00|0.00|0.00|0.00	11|13|13|11|12|12	0.0029	0.005	0.9309
P01308	AKR1A1	AKR1A1	IP_6|IP_5|IP_4|IP_3|IP_2|IP_1	0|2|2|1|0|0	5	6	0.06	0.00|0.19|0.14|0.10|0.00|0.00	1|0|1|0|2|0	0.0729	0.19	0.858
P01308	DNM1	DNM1	IP_6|IP_5|IP_4|IP_3|IP_2|IP_1	0|3|0|3|1|0	7	6	0.01	0.00|0.04|0.00|0.04|0.01|0.00	0|0|0|1|12|0	0.0142	0.0425	0.9204
P01308	RNH1	RNH1	IP_6|IP_5|IP_4|IP_3|IP_2|IP_1	0|2|3|0|0|0	5	6	0.02	0.00|0.03|0.02|0.00|0.00|0.00	3|1|4|2|3|4	0.0083	0.0275	0.9255
P01308	CLTC	CLTC	IP_6|IP_5|IP_4|IP_3|IP_2|IP_1	26|24|15|36|2|0	103	6	0.03	0.03|0.02|0.01|0.14|0.00|0.00	38|2|0|27|49|15	0.0329	0.1375	0.9002
P01308	CLTB	CLTB	IP_6|IP_5|IP_4|IP_3|IP_2|IP_1	0|0|2|0|1|0	3	6	0.03	0.00|0.00|0.09|0.00|0.06|0.00	1|0|1|0|3|1	0.0267	0.095	0.9086
P01308	VIM	VIM	IP_6|IP_5|IP_4|IP_3|IP_2|IP_1	5|6|2|14|0|0	27	6	0.06	0.03|0.05|0.02|0.20|0.00|0.00	12|0|0|7|12|1	0.0521	0.205	0.8813
P01308	CEND1	CEND1	IP_6|IP_5|IP_4|IP_3|IP_2|IP_1	2|2|2|2|3|3	14	6	0.03	0.03|0.02|0.03|0.02|0.04|0.02	2|3|2|2|2|2	0.0271	0.0375	0.9084
P01308	FLG	FLG	IP_6|IP_5|IP_4|IP_3|IP_2|IP_1	1|2|1|2|3|1	10	6	0.07	0.02|0.04|0.01|0.05|0.11|0.04	1|0|1|1|1|0	0.0454	0.1125	0.8879
P01308	ATP5C1	ATP5C1	IP_6|IP_5|IP_4|IP_3|IP_2|IP_1	1|1|1|1|1|0	5	6	0	0.00|0.00|0.00|0.00|0.00|0.00	0|0|0|0|1|1	0	0	0.9941
P01308	CALM2;CALM3	CALM2;CALM3	IP_6|IP_5|IP_4|IP_3|IP_2|IP_1	4|3|4|2|2|2	17	6	0.11	0.16|0.13|0.17|0.04|0.07|0.10	0|3|2|2|2|2	0.1133	0.17	0.8059
P01308	CRYZ	CRYZ	IP_6|IP_5|IP_4|IP_3|IP_2|IP_1	4|1|4|2|2|1	14	6	0.07	0.09|0.02|0.10|0.04|0.05|0.04	1|2|1|5|0|4	0.0592	0.1025	0.8741
P01308	GNG7	GNG7	IP_6|IP_5|IP_4|IP_3|IP_2|IP_1	1|0|0|1|0|1	3	6	0	0.00|0.00|0.00|0.00|0.00|0.00	0|1|0|0|0|0	0	0	0.9941
P01308	ABHD10	ABHD10	IP_6|IP_5|IP_4|IP_3|IP_2|IP_1	6|3|4|3|4|3	23	6	0.08	0.09|0.05|0.10|0.06|0.11|0.03	3|3|3|2|4|2	0.0742	0.11	0.8564
P01308	CAP1	CAP1	IP_6|IP_5|IP_4|IP_3|IP_2|IP_1	2|2|6|1|3|2	16	6	0.11	0.08|0.09|0.27|0.06|0.16|0.13	1|5|1|1|2|0	0.1312	0.27	0.7846
P01308	CAP2	CAP2	IP_6|IP_5|IP_4|IP_3|IP_2|IP_1	0|1|1|0|0|0	2	6	0	0.00|0.00|0.00|0.00|0.00|0.00	0|0|0|0|0|0	0	0	0.9941
P01308	HINT1	HINT1	IP_6|IP_5|IP_4|IP_3|IP_2|IP_1	2|3|2|3|2|0	12	6	0	0.00|0.00|0.00|0.00|0.00|0.00	6|1|1|1|5|4	0	0	0.9941
P01308	LANCL1	LANCL1	IP_6|IP_5|IP_4|IP_3|IP_2|IP_1	0|6|4|3|1|1	15	6	0.05	0.00|0.17|0.08|0.06|0.03|0.02	3|0|0|3|7|4	0.0587	0.1675	0.8762
P01308	SRP14	SRP14	IP_6|IP_5|IP_4|IP_3|IP_2|IP_1	1|0|1|1|1|0	4	6	0	0.00|0.00|0.00|0.00|0.00|0.00	1|1|0|0|2|0	0	0	0.9941
P01308	CRMP1	CRMP1	IP_6|IP_5|IP_4|IP_3|IP_2|IP_1	4|5|5|6|1|1	22	6	0.05	0.05|0.10|0.07|0.12|0.01|0.01	3|1|2|5|8|3	0.0625	0.1175	0.8715
P01308	PDHB	PDHB	IP_6|IP_5|IP_4|IP_3|IP_2|IP_1	0|0|0|1|0|0	1	6	0	0.00|0.00|0.00|0.00|0.00|0.00	5|0|0|1|6|0	0	0	0.9941
P01308	SH3GL2	SH3GL2	IP_6|IP_5|IP_4|IP_3|IP_2|IP_1	5|5|5|7|6|0	28	6	0.01	0.03|0.03|0.01|0.03|0.03|0.00	7|5|2|4|6|5	0.0225	0.0325	0.9131
P01308	NPEPPS	NPEPPS	IP_6|IP_5|IP_4|IP_3|IP_2|IP_1	9|3|8|9|3|1	33	6	0.09	0.19|0.04|0.13|0.15|0.04|0.00	5|2|0|4|8|5	0.0925	0.1875	0.8362
P01308	AMT	AMT	IP_6|IP_5|IP_4|IP_3|IP_2|IP_1	1|0|0|1|2|0	4	6	0.14	0.15|0.00|0.00|0.17|0.57|0.00	0|0|0|0|0|0	0.1487	0.5725	0.7524
P01308	SEPT11	SEPT11	IP_6|IP_5|IP_4|IP_3|IP_2|IP_1	6|4|4|6|5|3	28	6	0.01	0.00|0.00|0.02|0.02|0.01|0.00	4|4|2|3|6|4	0.0096	0.0175	0.9251
P01308	RAB7A	RAB7A	IP_6|IP_5|IP_4|IP_3|IP_2|IP_1	8|6|4|5|6|5	34	6	0	0.00|0.00|0.00|0.00|0.00|0.00	4|5|6|6|5|5	0.0004	0.0025	0.937
P01308	ATP5F1	ATP5F1	IP_6|IP_5|IP_4|IP_3|IP_2|IP_1	0|0|1|1|0|0	2	6	0	0.00|0.00|0.00|0.00|0.00|0.00	0|1|0|0|3|1	0	0	0.9941
P01308	ARPC3	ARPC3	IP_6|IP_5|IP_4|IP_3|IP_2|IP_1	1|0|3|0|1|1	6	6	0.01	0.00|0.00|0.03|0.00|0.02|0.01	3|3|2|0|1|4	0.0108	0.03	0.924
P01308	ARPC2	ARPC2	IP_6|IP_5|IP_4|IP_3|IP_2|IP_1	1|1|3|1|1|0	7	6	0.05	0.05|0.05|0.13|0.05|0.04|0.00	2|0|0|1|2|2	0.055	0.135	0.8791
P01308	PGM1	PGM1	IP_6|IP_5|IP_4|IP_3|IP_2|IP_1	9|4|6|4|6|5	34	6	0.04	0.10|0.02|0.02|0.03|0.06|0.03	5|5|9|3|3|5	0.0425	0.0975	0.8916
P01308	PGM3	PGM3	IP_6|IP_5|IP_4|IP_3|IP_2|IP_1	2|0|0|0|0|0	2	6	0.11	0.57|0.00|0.00|0.00|0.00|0.00	0|0|0|0|0|0	0.0954	0.5725	0.8314
P01308	DSTN	DSTN	IP_6|IP_5|IP_4|IP_3|IP_2|IP_1	1|2|2|1|1|0	7	6	0.01	0.01|0.02|0.03|0.01|0.00|0.00	4|1|2|1|4|1	0.0154	0.0325	0.9192
P01308	KIAA1107	KIAA1107	IP_6|IP_5|IP_4|IP_3|IP_2|IP_1	1|0|1|0|1|0	3	6	0	0.00|0.00|0.00|0.00|0.00|0.00	1|1|1|1|1|1	0	0	0.9941
P01308	PLEC	PLEC	IP_6|IP_5|IP_4|IP_3|IP_2|IP_1	7|10|3|13|0|0	33	6	0.19	0.09|0.40|0.00|0.63|0.00|0.00	5|0|0|4|17|0	0.1875	0.6325	0.6811
P01308	PCBD1	PCBD1	IP_6|IP_5|IP_4|IP_3|IP_2|IP_1	1|1|2|0|1|1	6	6	0.19	0.15|0.18|0.32|0.00|0.16|0.19	0|1|0|0|0|0	0.1658	0.3175	0.7232
P01308	DYNC1LI2	DYNC1LI2	IP_6|IP_5|IP_4|IP_3|IP_2|IP_1	1|1|1|0|1|0	4	6	0	0.00|0.00|0.00|0.00|0.00|0.00	0|0|0|0|0|0	0	0	0.9941
P01308	ACO1	ACO1	IP_6|IP_5|IP_4|IP_3|IP_2|IP_1	1|0|1|1|0|0	3	6	0	0.00|0.00|0.00|0.00|0.00|0.00	0|0|0|1|0|1	0	0	0.9941
P01308	RHOB	RHOB	IP_6|IP_5|IP_4|IP_3|IP_2|IP_1	1|1|1|2|1|0	6	6	0.03	0.04|0.04|0.03|0.06|0.03|0.00	2|1|1|1|2|2	0.0317	0.0575	0.9018
P01308	AKR7A2	AKR7A2	IP_6|IP_5|IP_4|IP_3|IP_2|IP_1	7|4|4|4|5|3	27	6	0.02	0.03|0.01|0.02|0.02|0.03|0.01	5|4|5|2|3|4	0.0208	0.0325	0.9141
P01308	GBAS	GBAS	IP_6|IP_5|IP_4|IP_3|IP_2|IP_1	0|0|0|1|0|0	1	6	0	0.00|0.00|0.00|0.00|0.00|0.00	2|0|0|0|0|0	0	0	0.9941
P01308	ACTB	ACTB	IP_6|IP_5|IP_4|IP_3|IP_2|IP_1	1|0|1|1|1|0	4	6	0	0.00|0.00|0.00|0.00|0.00|0.00	1|0|0|0|1|1	0	0	0.9941
P01308	ETHE1	ETHE1	IP_6|IP_5|IP_4|IP_3|IP_2|IP_1	1|0|1|1|2|0	5	6	0.04	0.05|0.00|0.03|0.03|0.05|0.00	2|2|2|1|1|0	0.0262	0.05	0.9095
P01308	BCAN	BCAN	IP_6|IP_5|IP_4|IP_3|IP_2|IP_1	3|2|3|2|1|0	11	6	0.04	0.07|0.04|0.07|0.06|0.04|0.00	2|1|2|1|5|2	0.0475	0.075	0.8864
P01308	CPLX2	CPLX2	IP_6|IP_5|IP_4|IP_3|IP_2|IP_1	0|0|0|0|1|0	1	6	0	0.00|0.00|0.00|0.00|0.00|0.00	3|1|1|0|1|0	0	0	0.9941
P01308	AMPH	AMPH	IP_6|IP_5|IP_4|IP_3|IP_2|IP_1	6|5|8|7|4|1	31	6	0.03	0.03|0.02|0.02|0.05|0.03|0.00	6|5|2|7|6|5	0.0254	0.0475	0.9109
P01308	HSPA1B;HSPA1A	HSPA1B;HSPA1A	IP_6|IP_5|IP_4|IP_3|IP_2|IP_1	6|4|6|4|4|4	28	6	0.04	0.09|0.04|0.05|0.04|0.04|0.03	3|5|3|4|4|4	0.0475	0.09	0.8867
P01308	USMG5	USMG5	IP_6|IP_5|IP_4|IP_3|IP_2|IP_1	0|0|0|1|0|0	1	6	0	0.00|0.00|0.00|0.00|0.00|0.00	0|0|0|0|1|0	0	0	0.9941
P01308	AP1G1	AP1G1	IP_6|IP_5|IP_4|IP_3|IP_2|IP_1	0|1|0|0|0|0	1	6	0	0.00|0.00|0.00|0.00|0.00|0.00	1|0|0|0|1|0	0	0	0.9941
P01308	G6PD	G6PD	IP_6|IP_5|IP_4|IP_3|IP_2|IP_1	1|5|7|1|2|1	17	6	0.03	0.00|0.01|0.05|0.00|0.01|0.00	5|5|4|2|7|5	0.0129	0.0475	0.9215
P01308	AAK1	AAK1	IP_6|IP_5|IP_4|IP_3|IP_2|IP_1	1|2|1|0|1|0	5	6	0.02	0.04|0.11|0.03|0.00|0.05|0.00	0|1|0|1|3|2	0.0371	0.11	0.896
P01308	MPI	MPI	IP_6|IP_5|IP_4|IP_3|IP_2|IP_1	0|0|1|1|1|0	3	6	0	0.00|0.00|0.00|0.00|0.00|0.00	1|0|0|0|0|0	0	0	0.9941
P01308	SNCG	SNCG	IP_6|IP_5|IP_4|IP_3|IP_2|IP_1	6|0|6|1|5|5	23	6	0	0.00|0.00|0.00|0.00|0.00|0.00	1|6|5|5|3|3	0.0008	0.0025	0.9349
P01308	PITPNA	PITPNA	IP_6|IP_5|IP_4|IP_3|IP_2|IP_1	3|3|3|3|2|1	15	6	0.11	0.15|0.16|0.19|0.14|0.13|0.06	2|2|0|1|2|1	0.1375	0.185	0.7731
P01308	RAB3D	RAB3D	IP_6|IP_5|IP_4|IP_3|IP_2|IP_1	1|1|1|1|1|1	6	6	0	0.00|0.00|0.00|0.00|0.00|0.00	1|1|1|1|1|1	0	0	0.9941
P01308	SNCB	SNCB	IP_6|IP_5|IP_4|IP_3|IP_2|IP_1	3|1|3|1|1|1	10	6	0.04	0.07|0.03|0.07|0.02|0.02|0.01	2|1|1|1|2|2	0.0362	0.07	0.8967
P01308	SNCA	SNCA	IP_6|IP_5|IP_4|IP_3|IP_2|IP_1	7|5|6|7|7|4	36	6	0	0.00|0.00|0.00|0.00|0.00|0.00	3|6|5|5|2|3	0.0021	0.005	0.9318
P01308	BAIAP2	BAIAP2	IP_6|IP_5|IP_4|IP_3|IP_2|IP_1	1|3|1|2|2|0	9	6	0.09	0.07|0.19|0.04|0.14|0.14|0.00	3|1|0|0|3|0	0.0979	0.185	0.8288
P01308	AIFM1	AIFM1	IP_6|IP_5|IP_4|IP_3|IP_2|IP_1	4|5|3|4|5|3	24	6	0.17	0.16|0.20|0.08|0.16|0.20|0.12	1|3|2|2|4|1	0.155	0.205	0.7431
P01308	ACTR3	ACTR3	IP_6|IP_5|IP_4|IP_3|IP_2|IP_1	1|0|3|2|1|0	7	6	0.02	0.03|0.00|0.09|0.05|0.01|0.00	1|2|0|1|4|3	0.03	0.09	0.9043
P01308	ACTR2	ACTR2	IP_6|IP_5|IP_4|IP_3|IP_2|IP_1	3|2|3|3|0|0	11	6	0.02	0.02|0.03|0.04|0.04|0.00|0.00	3|3|1|2|5|3	0.0192	0.035	0.9156
P01308	CFL2	CFL2	IP_6|IP_5|IP_4|IP_3|IP_2|IP_1	1|1|1|1|1|0	5	6	0	0.00|0.00|0.00|0.00|0.00|0.00	1|3|1|2|3|2	0	0	0.9941
P01308	ALAD	ALAD	IP_6|IP_5|IP_4|IP_3|IP_2|IP_1	2|0|4|0|3|3	12	6	0.13	0.14|0.00|0.30|0.00|0.28|0.22	0|2|4|0|0|1	0.1567	0.3025	0.7406
P01308	CFL1	CFL1	IP_6|IP_5|IP_4|IP_3|IP_2|IP_1	8|6|7|5|5|5	36	6	0	0.00|0.00|0.00|0.00|0.00|0.00	6|7|5|5|8|7	0.0012	0.005	0.9337
P01308	NIT2	NIT2	IP_6|IP_5|IP_4|IP_3|IP_2|IP_1	0|1|2|0|0|1	4	6	0.06	0.00|0.09|0.16|0.00|0.00|0.09	0|2|1|1|1|0	0.0554	0.16	0.8785
P01308	MAP1A	MAP1A	IP_6|IP_5|IP_4|IP_3|IP_2|IP_1	8|7|15|8|7|4	49	6	0.09	0.04|0.02|0.41|0.04|0.04|0.03	5|7|3|9|5|8	0.0971	0.405	0.8294
P01308	GLRX	GLRX	IP_6|IP_5|IP_4|IP_3|IP_2|IP_1	2|0|4|0|2|2	10	6	0.02	0.01|0.00|0.03|0.00|0.01|0.01	0|3|2|4|0|3	0.0121	0.03	0.9225
P01308	RPL9	RPL9	IP_6|IP_5|IP_4|IP_3|IP_2|IP_1	0|1|0|0|0|0	1	6	0	0.00|0.00|0.00|0.00|0.00|0.00	1|0|0|0|1|0	0	0	0.9941
P01308	ATP5J	ATP5J	IP_6|IP_5|IP_4|IP_3|IP_2|IP_1	0|0|0|1|0|0	1	6	0	0.00|0.00|0.00|0.00|0.00|0.00	0|0|0|0|0|0	0	0	0.9941
P01308	ME1	ME1	IP_6|IP_5|IP_4|IP_3|IP_2|IP_1	3|0|2|2|2|3	12	6	0.04	0.04|0.00|0.04|0.03|0.04|0.13	2|3|2|0|1|3	0.0475	0.135	0.8864
P01308	ME3	ME3	IP_6|IP_5|IP_4|IP_3|IP_2|IP_1	2|1|2|1|2|0	8	6	0.14	0.20|0.12|0.17|0.10|0.20|0.00	1|2|0|0|0|1	0.1317	0.1975	0.7833
P01308	ME2	ME2	IP_6|IP_5|IP_4|IP_3|IP_2|IP_1	1|0|1|1|1|0	4	6	0	0.00|0.00|0.00|0.00|0.00|0.00	1|6|1|1|1|2	0	0	0.9941
P01308	ATP5B	ATP5B	IP_6|IP_5|IP_4|IP_3|IP_2|IP_1	6|4|8|8|4|4	34	6	0	0.00|0.00|0.00|0.00|0.00|0.00	10|7|3|7|15|6	0.0021	0.005	0.9318
P01308	GNAI2	GNAI2	IP_6|IP_5|IP_4|IP_3|IP_2|IP_1	0|0|1|0|0|0	1	6	0	0.00|0.00|0.00|0.00|0.00|0.00	1|0|0|0|4|0	0	0	0.9941
P01308	NCAM1	NCAM1	IP_6|IP_5|IP_4|IP_3|IP_2|IP_1	3|2|1|2|3|0	11	6	0.04	0.06|0.04|0.03|0.02|0.09|0.00	1|3|1|4|2|3	0.04	0.09	0.8935
P01308	NCAM2	NCAM2	IP_6|IP_5|IP_4|IP_3|IP_2|IP_1	1|0|0|0|1|0	2	6	0	0.00|0.00|0.00|0.00|0.00|0.00	0|3|0|0|1|0	0	0	0.9941
P01308	ATP5D	ATP5D	IP_6|IP_5|IP_4|IP_3|IP_2|IP_1	1|0|2|0|0|0	3	6	0.11	0.21|0.00|0.45|0.00|0.00|0.00	0|0|0|0|0|0	0.11	0.4525	0.8106
P01308	RAB8B	RAB8B	IP_6|IP_5|IP_4|IP_3|IP_2|IP_1	0|1|1|1|2|0	5	6	0.03	0.00|0.02|0.02|0.03|0.05|0.00	2|2|1|1|1|1	0.0221	0.0525	0.9134
P01308	PGM2L1	PGM2L1	IP_6|IP_5|IP_4|IP_3|IP_2|IP_1	0|0|0|0|1|1	2	6	0	0.00|0.00|0.00|0.00|0.00|0.00	0|0|0|0|4|0	0	0	0.9941
P01308	FAHD1	FAHD1	IP_6|IP_5|IP_4|IP_3|IP_2|IP_1	1|0|1|1|1|1	5	6	0	0.00|0.00|0.00|0.00|0.00|0.00	1|2|0|0|0|0	0	0	0.9941
P01308	HNRNPR	HNRNPR	IP_6|IP_5|IP_4|IP_3|IP_2|IP_1	0|2|0|0|0|0	2	6	0.08	0.00|0.37|0.00|0.00|0.00|0.00	0|0|0|0|1|0	0.0621	0.3725	0.8718
P01308	DKFZp566H1924;NPTN	DKFZp566H1924;NPTN	IP_6|IP_5|IP_4|IP_3|IP_2|IP_1	3|1|1|1|1|0	7	6	0.02	0.05|0.02|0.01|0.01|0.01|0.00	2|1|1|0|3|3	0.0179	0.0525	0.9175
P01308	BSN	BSN	IP_6|IP_5|IP_4|IP_3|IP_2|IP_1	0|0|2|0|1|1	4	6	0	0.00|0.00|0.00|0.00|0.00|0.00	1|3|1|0|1|3	0.0008	0.005	0.9349
P01308	IGHV3OR16-9	IGHV3OR16-9	IP_6|IP_5|IP_4|IP_3|IP_2|IP_1	1|0|1|0|0|1	3	6	0	0.00|0.00|0.00|0.00|0.00|0.00	1|0|1|0|1|0	0	0	0.9941
P01308	HSP90AA1	HSP90AA1	IP_6|IP_5|IP_4|IP_3|IP_2|IP_1	5|9|7|10|2|2	35	6	0.02	0.01|0.02|0.01|0.02|0.00|0.00	7|4|2|6|9|5	0.0112	0.025	0.9233
P01308	AP2M1	AP2M1	IP_6|IP_5|IP_4|IP_3|IP_2|IP_1	9|6|10|5|9|7	46	6	0	0.00|0.00|0.00|0.00|0.00|0.00	8|10|8|9|13|9	0	0	0.9941
P01308	MAPK3	MAPK3	IP_6|IP_5|IP_4|IP_3|IP_2|IP_1	1|3|4|3|0|0	11	6	0.15	0.04|0.23|0.25|0.19|0.00|0.00	2|0|0|0|2|3	0.1196	0.2475	0.8009
P01308	MAPK1	MAPK1	IP_6|IP_5|IP_4|IP_3|IP_2|IP_1	9|8|7|6|8|7	45	6	0.01	0.02|0.00|0.01|0.00|0.00|0.00	7|9|8|8|8|9	0.0071	0.0175	0.9262
P01308	FASN	FASN	IP_6|IP_5|IP_4|IP_3|IP_2|IP_1	0|0|0|1|0|0	1	6	0	0.00|0.00|0.00|0.00|0.00|0.00	1|0|0|0|6|0	0	0	0.9941
P01308	HNRNPM	HNRNPM	IP_6|IP_5|IP_4|IP_3|IP_2|IP_1	1|0|0|0|0|1	2	6	0	0.00|0.00|0.00|0.00|0.00|0.00	0|1|1|0|0|0	0	0	0.9941
P01308	PSMA6	PSMA6	IP_6|IP_5|IP_4|IP_3|IP_2|IP_1	3|1|1|2|1|1	9	6	0.13	0.27|0.09|0.07|0.19|0.10|0.11	0|2|0|0|1|1	0.1383	0.2675	0.7715
P01308	HNRNPC	HNRNPC	IP_6|IP_5|IP_4|IP_3|IP_2|IP_1	0|1|0|0|0|0	1	6	0	0.00|0.00|0.00|0.00|0.00|0.00	1|0|0|0|0|0	0	0	0.9941
P01308	C1orf123	C1orf123	IP_6|IP_5|IP_4|IP_3|IP_2|IP_1	0|0|1|0|0|0	1	6	0	0.00|0.00|0.00|0.00|0.00|0.00	0|1|1|1|1|0	0	0	0.9941
P01308	RPL4	RPL4	IP_6|IP_5|IP_4|IP_3|IP_2|IP_1	0|0|0|1|0|0	1	6	0	0.00|0.00|0.00|0.00|0.00|0.00	0|0|0|0|1|0	0	0	0.9941
P01308	PFDN6	PFDN6	IP_6|IP_5|IP_4|IP_3|IP_2|IP_1	0|0|0|0|1|0	1	6	0	0.00|0.00|0.00|0.00|0.00|0.00	1|0|1|0|0|1	0	0	0.9941
P01308	QDPR	QDPR	IP_6|IP_5|IP_4|IP_3|IP_2|IP_1	9|8|4|5|6|8	40	6	0	0.00|0.00|0.00|0.00|0.00|0.00	4|8|7|7|6|3	0.0012	0.0025	0.9337
P01308	RPS5	RPS5	IP_6|IP_5|IP_4|IP_3|IP_2|IP_1	0|0|1|1|0|0	2	6	0	0.00|0.00|0.00|0.00|0.00|0.00	0|0|0|1|1|0	0	0	0.9941
P01308	ATP8A1	ATP8A1	IP_6|IP_5|IP_4|IP_3|IP_2|IP_1	1|0|0|1|0|0	2	6	0	0.00|0.00|0.00|0.00|0.00|0.00	0|0|0|0|1|0	0	0	0.9941
P01308	RDX	RDX	IP_6|IP_5|IP_4|IP_3|IP_2|IP_1	4|1|4|0|3|1	13	6	0.07	0.15|0.05|0.17|0.00|0.14|0.06	1|2|2|1|2|1	0.0962	0.175	0.8301
P01308	EEF1B2	EEF1B2	IP_6|IP_5|IP_4|IP_3|IP_2|IP_1	0|1|0|1|0|0	2	6	0	0.00|0.00|0.00|0.00|0.00|0.00	2|0|0|1|0|1	0	0	0.9941
P01308	TOMM70A	TOMM70A	IP_6|IP_5|IP_4|IP_3|IP_2|IP_1	1|0|1|1|0|0	3	6	0	0.00|0.00|0.00|0.00|0.00|0.00	1|0|0|0|0|1	0	0	0.9941
P01308	IGKV2D-28;IGKV2-40;IGKV	700	IP_6|IP_5|IP_4|IP_3|IP_2|IP_1	0|0|0|0|0|0	0	6	0	0.00|0.00|0.00|0.00|0.00|0.00	0|0|0|0|0|0	0	0	0.9941
