# Supplementary material for: DEAD‐Box Helicase 6 Blockade in Brain‐Derived Aβ Oligomers From Alzheimer's Disease Patients Attenuates Neurotoxicity
Source: MedComm (2020). 2025 Apr 24;6(5):e70156. doi: 10.1002/mco2.70156 (PMC12018770; doi:10.1002/mco2.70156)
Supplement: Supplementary file 3 — Supporting Information [file MCO2-6-e70156-s004.xlsx]

## Sheet: Protein groups
Protein IDs	Majority protein IDs	Protein names	Gene names	Fasta headers	Number of proteins	Peptides	Unique peptides	Peptides 20220517-05-01	Peptides 20220517-05-01-1（IgG）	Peptides 20220517-05-02	Peptides 20220517-05-02-1（IgG）	Peptides 20220517-05-03	Peptides 20220517-05-03-1（IgG）	Peptides 20220517-05-04	Peptides 20220517-05-04-1（IgG）	Peptides 20220517-05-05	Peptides 20220517-05-05-1（IgG）	Peptides 20220517-05-06	Peptides 20220517-05-06-1（IgG）	Unique peptides 20220517-05-01	Unique peptides 20220517-05-01-1（IgG）	Unique peptides 20220517-05-02	Unique peptides 20220517-05-02-1（IgG）	Unique peptides 20220517-05-03	Unique peptides 20220517-05-03-1（IgG）	Unique peptides 20220517-05-04	Unique peptides 20220517-05-04-1（IgG）	Unique peptides 20220517-05-05	Unique peptides 20220517-05-05-1（IgG）	Unique peptides 20220517-05-06	Unique peptides 20220517-05-06-1（IgG）	Sequence coverage [%]	Unique sequence coverage [%]	Mol. weight [kDa]	Sequence length	Sequence lengths	Q-value	Score	Sequence coverage 20220517-05-01 [%]	Sequence coverage 20220517-05-01-1 [%]（IgG）	Sequence coverage 20220517-05-02 [%]	Sequence coverage 20220517-05-02-1 [%]（IgG）	Sequence coverage 20220517-05-03 [%]	Sequence coverage 20220517-05-03-1 [%]（IgG）	Sequence coverage 20220517-05-04 [%]	Sequence coverage 20220517-05-04-1 [%]（IgG）	Sequence coverage 20220517-05-05 [%]	Sequence coverage 20220517-05-05-1 [%]（IgG）	Sequence coverage 20220517-05-06 [%]
P04406;E7EUT5;O14556	P04406;E7EUT5	Glyceraldehyde-3-phosphate dehydrogenase	GAPDH	sp|P04406|G3P_HUMAN Glyceraldehyde-3-phosphate dehydrogenase OS=Homo sapiens OX=9606 GN=GAPDH PE=1 SV=3;tr|E7EUT5|E7EUT5_HUMAN Glyceraldehyde-3-phosphate dehydrogenase OS=Homo sapiens OX=9606 GN=GAPDH PE=1 SV=1	3	24	24	14	15	16	16	14	17	16	15	15	18	18	15	14	15	16	16	14	17	16	15	15	18	18	15	79.1	79.1	36.053	335	335;260;408	0	323.31	64.5	57	63.6	57.9	59.4	68.7	66.3	60.6	68.1	70.1	68.7
A0A804F6T5;A0A804F729;P30613	A0A804F6T5;A0A804F729			tr|A0A804F6T5|A0A804F6T5_HUMAN Pyruvate kinase OS=Homo sapiens OX=9606 GN=PKM PE=1 SV=1;tr|A0A804F729|A0A804F729_HUMAN Pyruvate kinase OS=Homo sapiens OX=9606 GN=PKM PE=1 SV=1	3	43	0	29	29	34	31	30	27	30	26	30	28	33	28	0	0	0	0	0	0	0	0	0	0	0	0	69.6	0	61.593	566	566;605;574	0	323.31	61.7	63.8	65.5	64.5	62.9	58	61.8	53.4	62.9	61.7	62.4
A0A1C7CYX9;Q16555;E5RFU4;D6RF19	A0A1C7CYX9;Q16555	Dihydropyrimidinase-related protein 2	DPYSL2	tr|A0A1C7CYX9|A0A1C7CYX9_HUMAN Dihydropyrimidinase-related protein 2 OS=Homo sapiens OX=9606 GN=DPYSL2 PE=1 SV=1;sp|Q16555|DPYL2_HUMAN Dihydropyrimidinase-related protein 2 OS=Homo sapiens OX=9606 GN=DPYSL2 PE=1 SV=1	4	30	27	21	22	25	26	24	25	26	24	21	23	25	22	19	19	23	23	21	22	23	21	18	21	22	19	61.7	55.2	73.502	677	677;572;170;92	0	323.31	43.3	47.1	51.3	54.7	52	53.9	55.7	49.9	47	51.6	55.4
P30086	P30086	Phosphatidylethanolamine-binding protein 1;Hippocampal cholinergic neurostimulating peptide	PEBP1	sp|P30086|PEBP1_HUMAN Phosphatidylethanolamine-binding protein 1 OS=Homo sapiens OX=9606 GN=PEBP1 PE=1 SV=3	1	17	17	11	12	12	14	10	10	14	13	9	13	12	11	11	12	12	14	10	10	14	13	9	13	12	11	82.4	82.4	21.057	187	187	0	323.31	75.4	77	75.4	76.5	69.5	74.9	82.4	80.7	69.5	78.1	75.4
P06733;A0A2R8Y6G6;K7EM90;A0A2R8YEM5;A0A2R8Y879;A0A2R8Y6I8;K7ERS8;A0A2R8Y798;A0A2R8YEG5;E5RI09;E5RG95;K7EPM1;K7EKN2;E5RGZ4	P06733;A0A2R8Y6G6	Alpha-enolase	ENO1	sp|P06733|ENOA_HUMAN Alpha-enolase OS=Homo sapiens OX=9606 GN=ENO1 PE=1 SV=2;tr|A0A2R8Y6G6|A0A2R8Y6G6_HUMAN Phosphopyruvate hydratase OS=Homo sapiens OX=9606 GN=ENO1 PE=1 SV=1	14	30	27	17	26	20	22	17	21	22	21	21	22	23	22	15	23	18	19	15	19	19	18	18	20	21	19	73.5	60.8	47.168	434	434;434;195;171;125;33;83;70;101;148;154;196;212;283	0	323.31	44.7	70.3	53.2	66.1	50.5	63.4	60.8	62.4	55.5	61.3	54.4
P04075;H3BQN4;J3KPS3;H3BPS8;H3BUH7;H3BR04;H3BMQ8;H3BR68;H3BU78;A0A3B3IS80;P05062	P04075;H3BQN4;J3KPS3;H3BPS8	Fructose-bisphosphate aldolase A;Fructose-bisphosphate aldolase	ALDOA	sp|P04075|ALDOA_HUMAN Fructose-bisphosphate aldolase A OS=Homo sapiens OX=9606 GN=ALDOA PE=1 SV=2;tr|H3BQN4|H3BQN4_HUMAN Fructose-bisphosphate aldolase OS=Homo sapiens OX=9606 GN=ALDOA PE=1 SV=1;tr|J3KPS3|J3KPS3_HUMAN Fructose-bisphosphate aldolase OS=Homo	11	30	24	19	15	23	25	19	17	24	19	21	20	25	19	17	14	20	22	17	16	20	17	19	17	21	17	83.5	72	39.42	364	364;361;368;278;155;162;140;130;204;342;364	0	323.31	70.6	53	74.5	73.6	50.5	53.8	67.6	61.5	57.4	70.9	75.5
I3L4N8;P63261;A0A804GS07;A0A6Q8PFE4;I3L3I0;I3L1U9;K7EM38;Q6S8J3;I3L3R2;J3KT65;A5A3E0;A0A2R8YEA7;P0CG38;A0A2R8YFE2;Q9BYX7;P0CG39;F8WCH0;A0A7P0TBL1	I3L4N8;P63261;A0A804GS07;A0A6Q8PFE4	Actin, cytoplasmic 2;Actin, cytoplasmic 2, N-terminally processed	ACTG1	tr|I3L4N8|I3L4N8_HUMAN Actin, cytoplasmic 2 OS=Homo sapiens OX=9606 GN=ACTG1 PE=1 SV=9;sp|P63261|ACTG_HUMAN Actin, cytoplasmic 2 OS=Homo sapiens OX=9606 GN=ACTG1 PE=1 SV=1;tr|A0A804GS07|A0A804GS07_HUMAN Actin, cytoplasmic 2 OS=Homo sapiens OX=9606 GN=ACTG1	18	27	2	15	15	14	14	18	23	17	18	19	20	17	18	0	0	1	0	1	1	1	0	0	1	1	0	81.5	7.7	38.975	351	351;375;366;332;214;214;133;1075;164;198;1075;157;1075;79;375;1038;52;59	0	323.31	61	61.8	57.5	58.4	66.4	77.8	70.7	70.4	65.5	74.4	67
Q99798;A0A7I2V586;A2A274;A0A7I2V5T4;A0A7I2V5A1;A0A7I2V3U0;A0A7I2V3F1;A0A7I2V614;A0A7I2V538;A0A7I2V6A6;A0A7I2V5W7;A0A7I2V3C8;A0A7I2V4I8;A0A7I2V3U7;A0A7I2V5U4;A0A7I2V2Y4	Q99798;A0A7I2V586;A2A274;A0A7I2V5T4;A0A7I2V5A1;A0A7I2V3U0;A0A7I2V3F1;A0A7I2V614	Aconitate hydratase, mitochondrial	ACO2	sp|Q99798|ACON_HUMAN Aconitate hydratase, mitochondrial OS=Homo sapiens OX=9606 GN=ACO2 PE=1 SV=2;tr|A0A7I2V586|A0A7I2V586_HUMAN Aconitate hydratase, mitochondrial OS=Homo sapiens OX=9606 GN=ACO2 PE=1 SV=1;tr|A2A274|A2A274_HUMAN Aconitate hydratase, mitoch	16	41	41	25	25	24	26	25	25	32	26	21	21	28	18	25	25	24	26	25	25	32	26	21	21	28	18	59.2	59.2	85.424	780	780;747;805;775;716;725;788;731;487;422;324;324;288;160;80;92	0	323.31	37.8	47.7	41	46.7	43.7	44.6	46.9	44.1	39	44	49.6
A0A0D9SGF6;Q13813;A0A0D9SF54;A0A0D9SFF6;A0A5F9ZHC3;A0A0D9SFH4;A0A1B0GTB7;A0A1B0GUH3	A0A0D9SGF6;Q13813;A0A0D9SF54	Spectrin alpha chain, non-erythrocytic 1	SPTAN1	tr|A0A0D9SGF6|A0A0D9SGF6_HUMAN Spectrin alpha chain, non-erythrocytic 1 OS=Homo sapiens OX=9606 GN=SPTAN1 PE=1 SV=1;sp|Q13813|SPTN1_HUMAN Spectrin alpha chain, non-erythrocytic 1 OS=Homo sapiens OX=9606 GN=SPTAN1 PE=1 SV=3;tr|A0A0D9SF54|A0A0D9SF54_HUMAN Sp	8	145	145	57	58	86	83	76	71	90	69	90	84	89	64	57	58	86	83	76	71	90	69	90	84	89	64	60.2	60.2	287.6	2498	2498;2472;2457;153;112;68;22;51	0	323.31	28.7	29.6	40.4	39	37.2	36.8	45	35.2	41.2	44.5	42.4
P11142;E9PKE3;E9PNE6;E9PN89;A8K7Q2;E9PLF4;E9PQQ4;E9PQK7;E9PK54;E9PPY6;E9PI65;E9PS65;E9PN25;E9PM13	P11142;E9PKE3;E9PNE6;E9PN89;A8K7Q2	Heat shock cognate 71 kDa protein	HSPA8	sp|P11142|HSP7C_HUMAN Heat shock cognate 71 kDa protein OS=Homo sapiens OX=9606 GN=HSPA8 PE=1 SV=1;tr|E9PKE3|E9PKE3_HUMAN Heat shock cognate 71 kDa protein OS=Homo sapiens OX=9606 GN=HSPA8 PE=1 SV=1;tr|E9PNE6|E9PNE6_HUMAN Heat shock cognate 71 kDa protein	14	32	22	20	20	22	21	19	18	24	20	19	21	26	16	13	13	15	13	13	11	16	11	12	14	19	9	55.9	38.4	70.897	646	646;627;500;312;410;187;171;178;183;137;168;223;132;150	0	323.31	36.1	38.4	40.9	39.2	32.8	29.9	48.5	33.4	32.8	36.1	46.4
P00367;A0A804HJD7;A0A804HKE0;P49448;A0A804HJZ0;A0A804HHS2;A0A804HHU3;A0A804HLC0;A0A804HIA0	P00367;A0A804HJD7;A0A804HKE0;P49448	Glutamate dehydrogenase 1, mitochondrial;Glutamate dehydrogenase 2, mitochondrial	GLUD1;GLUD2	sp|P00367|DHE3_HUMAN Glutamate dehydrogenase 1, mitochondrial OS=Homo sapiens OX=9606 GN=GLUD1 PE=1 SV=2;tr|A0A804HJD7|A0A804HJD7_HUMAN Glutamate dehydrogenase OS=Homo sapiens OX=9606 GN=GLUD1 PE=1 SV=1;tr|A0A804HKE0|A0A804HKE0_HUMAN Glutamate dehydrogenas	9	31	31	18	19	22	23	23	19	24	19	20	22	26	21	18	19	22	23	23	19	24	19	20	22	26	21	61.5	61.5	61.397	558	558;532;466;558;171;153;73;47;43	0	323.31	38.5	43.7	48.2	49.5	49.6	40.3	52.5	40	44.1	47.5	54.3
P19367;B1AR62;Q2TB90;E9PB90;P52789;P52790	P19367	Hexokinase-1	HK1	sp|P19367|HXK1_HUMAN Hexokinase-1 OS=Homo sapiens OX=9606 GN=HK1 PE=1 SV=3	6	51	51	24	26	31	38	31	30	32	30	29	32	34	27	24	26	31	38	31	30	32	30	29	32	34	27	53.5	53.5	102.48	917	917;114;917;889;917;923	0	323.31	32.7	33.2	42.2	42.3	36	34.9	36.4	34.7	35.8	36.1	41.4
P00558;P07205	P00558	Phosphoglycerate kinase 1	PGK1	sp|P00558|PGK1_HUMAN Phosphoglycerate kinase 1 OS=Homo sapiens OX=9606 GN=PGK1 PE=1 SV=3	2	28	28	13	20	13	20	16	21	20	21	13	17	17	16	13	20	13	20	16	21	20	21	13	17	17	16	71	71	44.614	417	417;417	0	323.31	39.6	54	41.2	57.8	51.6	58.5	58.3	56.4	43.6	49.6	47.7
P15104;A0A2R8YDT1	P15104;A0A2R8YDT1	Glutamine synthetase	GLUL	sp|P15104|GLNA_HUMAN Glutamine synthetase OS=Homo sapiens OX=9606 GN=GLUL PE=1 SV=4;tr|A0A2R8YDT1|A0A2R8YDT1_HUMAN Glutamine synthetase OS=Homo sapiens OX=9606 GN=GLUL PE=1 SV=1	2	17	17	14	13	12	13	12	11	16	12	13	12	13	11	14	13	12	13	12	11	16	12	13	12	13	11	53.4	53.4	42.064	373	373;507	0	323.31	48.3	43.2	34.6	43.4	33.8	36.7	51.5	46.1	36.7	39.1	45.6
Q01082;A0A087WUZ3;F8W6C1;P11277;REV__A6NFT4;REV__Q96CN4	Q01082;A0A087WUZ3	Spectrin beta chain, non-erythrocytic 1	SPTBN1	sp|Q01082|SPTB2_HUMAN Spectrin beta chain, non-erythrocytic 1 OS=Homo sapiens OX=9606 GN=SPTBN1 PE=1 SV=2;tr|A0A087WUZ3|A0A087WUZ3_HUMAN Spectrin beta chain OS=Homo sapiens OX=9606 GN=SPTBN1 PE=1 SV=1	6	98	93	11	20	32	31	61	58	56	35	68	58	55	31	11	20	32	31	59	55	54	35	64	57	54	30	54.6	51.9	274.61	2364	2364;2366;690;2137;308;794	0	323.31	6	12.5	19.7	18.9	34.8	34.5	33.9	22.1	38.4	37.1	31.7
P02768;A0A0C4DGB6;H0YA55;B7WNR0;D6RHD5;A0A087WWT3;C9JKR2;H7C013	P02768;A0A0C4DGB6;H0YA55;B7WNR0;D6RHD5;A0A087WWT3;C9JKR2	Serum albumin	ALB	sp|P02768|ALBU_HUMAN Albumin OS=Homo sapiens OX=9606 GN=ALB PE=1 SV=2;tr|A0A0C4DGB6|A0A0C4DGB6_HUMAN Albumin OS=Homo sapiens OX=9606 GN=ALB PE=1 SV=1;tr|H0YA55|H0YA55_HUMAN Albumin (Fragment) OS=Homo sapiens OX=9606 GN=ALB PE=1 SV=1;tr|B7WNR0|B7WNR0_HUMAN	8	36	36	16	23	15	26	17	22	19	19	10	13	18	19	16	23	15	26	17	22	19	19	10	13	18	19	60.6	60.6	69.366	609	609;604;454;494;459;396;417;197	0	323.31	31.9	46.6	34.3	50.9	31.7	42.7	37.8	38.9	18.7	24.8	34.5
A0A1X7SBR3;P14136;A0A1W2PR46;A0A1W2PRT3;A0A1X7SCE1;K7EJU1;K7EKH9;K7ELP4;B4DIR1;A0A1W2PPA3;K7EPI4;A0A1W2PS58;K7EPT8;A0A1W2PQU7;K7EKD1;A0A1W2PQS4;A0A1W2PPL2;A0A1W2PP21	A0A1X7SBR3;P14136;A0A1W2PR46;A0A1W2PRT3;A0A1X7SCE1;K7EJU1	Glial fibrillary acidic protein	GFAP	tr|A0A1X7SBR3|A0A1X7SBR3_HUMAN Glial fibrillary acidic protein OS=Homo sapiens OX=9606 GN=GFAP PE=1 SV=1;sp|P14136|GFAP_HUMAN Glial fibrillary acidic protein OS=Homo sapiens OX=9606 GN=GFAP PE=1 SV=1;tr|A0A1W2PR46|A0A1W2PR46_HUMAN Glial fibrillary acidic p	18	31	30	2	0	1	0	24	14	13	2	19	22	28	21	2	0	1	0	24	14	13	2	19	21	28	21	55.7	54	54.244	472	472;432;505;326;334;248;261;189;179;69;124;67;75;29;57;34;41;46	0	323.31	4	0	1.9	0	44.7	33.9	28.2	4.2	40.7	51.5	51.1
P12277;A0A0S2Z471;H0YJG0;G3V4N7;G3V461;H0YJK0;G3V2I1;P06732	P12277;A0A0S2Z471;H0YJG0	Creatine kinase B-type	CKB	sp|P12277|KCRB_HUMAN Creatine kinase B-type OS=Homo sapiens OX=9606 GN=CKB PE=1 SV=1;tr|A0A0S2Z471|A0A0S2Z471_HUMAN Creatine kinase (Fragment) OS=Homo sapiens OX=9606 GN=CKB PE=1 SV=1;tr|H0YJG0|H0YJG0_HUMAN Creatine kinase (Fragment) OS=Homo sapiens OX=960	8	22	22	2	3	0	3	14	12	11	1	18	21	1	3	2	3	0	3	14	12	11	1	18	21	1	3	74.3	74.3	42.644	381	381;405;179;217;128;90;58;381	0	323.31	5.5	10.5	0	11	57.7	46.2	45.9	2.6	64.8	74.3	2.9
P09972;A8MVZ9;J3KSV6;J3QKP5;C9J8F3;J3QKK1;K7EKH5	P09972;A8MVZ9	Fructose-bisphosphate aldolase C;Fructose-bisphosphate aldolase	ALDOC	sp|P09972|ALDOC_HUMAN Fructose-bisphosphate aldolase C OS=Homo sapiens OX=9606 GN=ALDOC PE=1 SV=2;tr|A8MVZ9|A8MVZ9_HUMAN Fructose-bisphosphate aldolase OS=Homo sapiens OX=9606 GN=ALDOC PE=1 SV=1	7	29	23	15	13	19	19	18	11	24	14	13	19	21	14	13	12	16	16	16	10	20	12	11	16	17	12	79.9	68.4	39.455	364	364;336;175;180;149;122;135	0	323.31	42.9	48.6	51.9	57.4	63.5	40.9	74.5	47.3	47	68.1	63.2
P05023;Q5TC01;Q5TC02;Q5TC05	P05023	Sodium/potassium-transporting ATPase subunit alpha-1	ATP1A1	sp|P05023|AT1A1_HUMAN Sodium/potassium-transporting ATPase subunit alpha-1 OS=Homo sapiens OX=9606 GN=ATP1A1 PE=1 SV=1	4	38	21	15	14	20	18	19	30	18	17	19	24	20	17	7	7	10	9	8	19	8	7	9	13	9	6	42.7	25.1	112.89	1023	1023;144;106;157	0	323.31	18.1	16.7	25	22.6	23.2	34.3	21.4	19.1	23.3	28.7	23
P17600;A0A1W2PS00	P17600	Synapsin-1	SYN1	sp|P17600|SYN1_HUMAN Synapsin-1 OS=Homo sapiens OX=9606 GN=SYN1 PE=1 SV=3	2	31	30	19	20	22	23	21	21	22	15	20	20	22	12	18	20	21	23	20	20	21	15	19	19	21	11	61	58.7	74.111	705	705;148	0	323.31	43.8	47.4	50.6	48.2	43	44	46.1	34.3	39.3	44.1	48.4
A0A087WVQ6;Q00610;J3KS13;P53675;A0A087WX41;J3KSQ2;J3QL20;K7EJJ5;J3KRF5;F5H5N6;A0A087WV74;A0A087WXH4	A0A087WVQ6;Q00610	Clathrin heavy chain;Clathrin heavy chain 1	CLTC	tr|A0A087WVQ6|A0A087WVQ6_HUMAN Clathrin heavy chain OS=Homo sapiens OX=9606 GN=CLTC PE=1 SV=1;sp|Q00610|CLH1_HUMAN Clathrin heavy chain 1 OS=Homo sapiens OX=9606 GN=CLTC PE=1 SV=5	12	62	62	0	0	2	2	36	38	15	15	24	49	26	27	0	0	2	2	36	38	15	15	24	49	26	27	47.9	47.9	192.06	1679	1679;1675;612;1640;1260;122;97;222;131;169;369;463	0	323.31	0	0	1.8	2	30.9	30.4	13.5	12.9	20.6	41.3	21.2
Q08209;E7ETC2;E9PPC8;E9PK68;E5RJH4;H0YB04	Q08209;E7ETC2	Serine/threonine-protein phosphatase 2B catalytic subunit alpha isoform;Serine/threonine-protein phosphatase	PPP3CA	sp|Q08209|PP2BA_HUMAN Protein phosphatase 3 catalytic subunit alpha OS=Homo sapiens OX=9606 GN=PPP3CA PE=1 SV=1;tr|E7ETC2|E7ETC2_HUMAN Serine/threonine-protein phosphatase OS=Homo sapiens OX=9606 GN=PPP3CA PE=1 SV=1	6	16	9	9	9	11	13	8	10	10	10	10	8	11	6	6	4	6	8	4	7	6	6	5	4	5	3	39.2	26.5	58.687	521	521;423;132;147;134;202	0	323.31	20.3	18.8	28.6	35.5	18.6	24.6	23.2	23.2	22.3	17.5	23.6
P14618;B4DNK4	P14618;B4DNK4	Pyruvate kinase PKM;Pyruvate kinase	PKM	sp|P14618|KPYM_HUMAN Pyruvate kinase PKM OS=Homo sapiens OX=9606 GN=PKM PE=1 SV=4;tr|B4DNK4|B4DNK4_HUMAN Pyruvate kinase OS=Homo sapiens OX=9606 GN=PKM PE=1 SV=1	2	42	3	27	29	34	30	29	27	30	27	30	28	33	28	2	3	3	3	3	3	3	3	3	3	3	3	77.4	7.3	57.936	531	531;457	0	323.31	63.1	71.2	73.1	66.1	70.2	65	69.1	64.2	70.2	68.9	69.7
Q86YZ3	Q86YZ3	Hornerin	HRNR	sp|Q86YZ3|HORN_HUMAN Hornerin OS=Homo sapiens OX=9606 GN=HRNR PE=1 SV=2	1	37	37	21	7	11	14	19	7	22	6	27	9	13	12	21	7	11	14	19	7	22	6	27	9	13	12	37.3	37.3	282.39	2850	2850	0	323.31	24.6	10.7	14.3	16.8	23.5	8.8	22.7	6.8	30.4	11.8	18.6
P15924	P15924	Desmoplakin	DSP	sp|P15924|DESP_HUMAN Desmoplakin OS=Homo sapiens OX=9606 GN=DSP PE=1 SV=3	1	52	52	2	3	18	5	31	6	35	5	34	3	10	7	2	3	18	5	31	6	35	5	34	3	10	7	20	20	331.77	2871	2871	0	323.31	0.7	0.9	7.4	2.1	12.4	2.4	14.3	1.7	13.3	0.9	4.1
P16949;A2A2D0;E5RIR6;E7EVN3;Q9H169	P16949;A2A2D0	Stathmin	STMN1	sp|P16949|STMN1_HUMAN Stathmin OS=Homo sapiens OX=9606 GN=STMN1 PE=1 SV=3;tr|A2A2D0|A2A2D0_HUMAN Stathmin (Fragment) OS=Homo sapiens OX=9606 GN=STMN1 PE=1 SV=8	5	14	10	3	3	9	5	4	4	6	4	6	1	8	2	2	2	7	4	2	3	5	3	4	1	7	1	53.7	41.6	17.302	149	149;85;231;258;189	0	323.31	12.1	19.5	44.3	32.9	18.1	26.2	32.9	25.5	31.5	4.7	42.3
P68871;A0A2R8Y7R2;F8W6P5;A0A0J9YWK4	P68871;A0A2R8Y7R2;F8W6P5	Hemoglobin subunit beta;LVV-hemorphin-7;Spinorphin	HBB	sp|P68871|HBB_HUMAN Hemoglobin subunit beta OS=Homo sapiens OX=9606 GN=HBB PE=1 SV=2;tr|A0A2R8Y7R2|A0A2R8Y7R2_HUMAN Hemoglobin subunit beta OS=Homo sapiens OX=9606 GN=HBB PE=1 SV=1;tr|F8W6P5|F8W6P5_HUMAN Hemoglobin subunit beta (Fragment) OS=Homo sapiens O	4	14	7	13	14	13	12	13	13	13	8	13	14	14	12	7	7	7	6	7	7	7	4	7	7	7	5	95.2	61.9	15.998	147	147;111;90;55	0	318.62	93.9	95.2	93.9	82.3	93.9	94.6	93.9	53.1	93.9	95.2	95.2
P00505	P00505	Aspartate aminotransferase, mitochondrial	GOT2	sp|P00505|AATM_HUMAN Aspartate aminotransferase, mitochondrial OS=Homo sapiens OX=9606 GN=GOT2 PE=1 SV=3	1	20	20	12	11	13	14	14	12	13	13	11	10	14	14	12	11	13	14	14	12	13	13	11	10	14	14	59.5	59.5	47.517	430	430	0	310.87	42.1	36.3	42.3	44	41.6	37.9	45.8	37.4	34.2	31.9	45.1
P51674;D6R9D2;C9J028;D6R9T7	P51674;D6R9D2	Neuronal membrane glycoprotein M6-a	GPM6A	sp|P51674|GPM6A_HUMAN Neuronal membrane glycoprotein M6-a OS=Homo sapiens OX=9606 GN=GPM6A PE=1 SV=2;tr|D6R9D2|D6R9D2_HUMAN Neuronal membrane glycoprotein M6-a (Fragment) OS=Homo sapiens OX=9606 GN=GPM6A PE=1 SV=1	4	8	7	4	3	6	5	6	6	8	5	5	3	6	6	4	3	6	5	6	5	7	5	5	3	6	6	17.6	14.7	31.209	278	278;218;107;129	0	309.06	9	9	12.9	12.9	12.9	15.8	17.6	10.8	12.9	8.6	12.9
A0A0D9SG72;P61764;A0A1B0GWF2;A0A1B0GVQ5;A0A2R8Y5D4;A0A1B0GW76;A0A0D9SFQ7;A0A0D9SFW6;A0A0D9SEP9;A0A0D9SEH5;A0A1B0GTD8;A0A096LP33;A0A1B0GVV9	A0A0D9SG72;P61764;A0A1B0GWF2;A0A1B0GVQ5;A0A2R8Y5D4;A0A1B0GW76	Syntaxin-binding protein 1	STXBP1	tr|A0A0D9SG72|A0A0D9SG72_HUMAN Syntaxin-binding protein 1 OS=Homo sapiens OX=9606 GN=STXBP1 PE=1 SV=2;sp|P61764|STXB1_HUMAN Syntaxin-binding protein 1 OS=Homo sapiens OX=9606 GN=STXBP1 PE=1 SV=1;tr|A0A1B0GWF2|A0A1B0GWF2_HUMAN Syntaxin-binding protein 1 OS=	13	29	1	0	0	0	0	19	15	11	5	11	22	6	8	0	0	0	0	1	0	0	0	1	1	0	0	56.4	2.6	66.16	580	580;594;574;577;580;360;147;149;100;102;69;75;126	0	308.59	0	0	0	0	40.2	34.3	23.8	11	23.1	48.3	12.4
P29401;E9PFF2;F8W888;F8WAX4	P29401	Transketolase	TKT	sp|P29401|TKT_HUMAN Transketolase OS=Homo sapiens OX=9606 GN=TKT PE=1 SV=3	4	22	22	7	7	5	8	7	15	9	7	10	12	15	9	7	7	5	8	7	15	9	7	10	12	15	9	47.4	47.4	67.877	623	623;334;153;81	0	307.06	19.3	22.8	13.5	21.5	18.8	37.2	27.8	21.2	28.4	36.9	36.6
P68371	P68371	Tubulin beta-4B chain	TUBB4B	sp|P68371|TBB4B_HUMAN Tubulin beta-4B chain OS=Homo sapiens OX=9606 GN=TUBB4B PE=1 SV=1	1	25	1	1	1	2	1	16	9	5	3	6	24	1	5	0	0	0	0	1	0	0	0	0	1	0	1	66.1	2.7	49.83	445	445	0	304.73	4	4	4.3	4	47.6	31.7	17.5	10.1	19.8	64.3	2.7
P16152;E9PQ63;A8MTM1	P16152;E9PQ63;A8MTM1	Carbonyl reductase [NADPH] 1	CBR1	sp|P16152|CBR1_HUMAN Carbonyl reductase [NADPH] 1 OS=Homo sapiens OX=9606 GN=CBR1 PE=1 SV=3;tr|E9PQ63|E9PQ63_HUMAN Carbonyl reductase [NADPH] 1 OS=Homo sapiens OX=9606 GN=CBR1 PE=1 SV=1;tr|A8MTM1|A8MTM1_HUMAN Carbonyl reductase [NADPH] 1 OS=Homo sapiens OX	3	15	13	1	2	6	4	8	10	11	8	12	9	7	3	0	1	5	3	6	8	9	6	10	7	6	2	67.9	57.4	30.375	277	277;178;222	0	300.25	5.8	11.2	28.9	27.1	44.4	47.3	56.7	43	60.6	45.1	42.2
P22314;Q5JRR6;Q5JRR9;Q5JRS0;Q5JRS2	P22314	Ubiquitin-like modifier-activating enzyme 1	UBA1	sp|P22314|UBA1_HUMAN Ubiquitin-like modifier-activating enzyme 1 OS=Homo sapiens OX=9606 GN=UBA1 PE=1 SV=3	5	15	15	0	0	0	0	9	9	8	7	10	8	2	3	0	0	0	0	9	9	8	7	10	8	2	3	17.9	17.9	117.85	1058	1058;506;270;284;234	0	286.62	0	0	0	0	13.1	11.8	11.1	8.9	11.5	10.3	2.9
A0A5F9ZHD2;A0A5F9ZGX3;A0A5F9ZHS1;Q01484;A0A5F9ZI30;A0A5F9ZGY4;A0A5F9ZHT4;A0A5F9ZGZ5;A0A5F9ZI65;A0A5F9ZI46;A0A5F9ZHT8;A0A5F9ZHN5;A0A5F9ZI40;I6L894;A0A5F9ZGY3;A0A5F9ZHR8;D6RHE1;A0A5F9ZHE4;A0A5F9ZH30;A0A5F9ZHF7;A0A5F9ZH19;A0A5F9ZI15;A0A5F9ZGS7;A0A5F9ZHJ6;A0A5F9ZI56;A0A5F9ZH39;A0A5F9ZGY1;A0A5F9ZHQ5;A0A5F9ZI81;A0A5F9ZGZ1;E9PHW9;A0A5F9ZH35;A0A5F9ZHY6;A0A5F9ZH03;A0A5F9ZI08;A0A5F9ZHE2;A0A5F9ZHJ4;A0A5F9ZG…	A0A5F9ZHD2;A0A5F9ZGX3;A0A5F9ZHS1;Q01484;A0A5F9ZI30;A0A5F9ZGY4;A0A5F9ZHT4;A0A5F9ZGZ5;A0A5F9ZI65;A0A5F9ZI46;A0A5F9ZHT8;A0A5F9ZHN5;A0A5F9ZI40;I6L894;A0A5F9ZGY3;A0A5F9ZHR8;D6RHE1;A0A5F9ZHE4;A0A5F9ZH30;A0A5F9ZHF7;A0A5F9ZH19;A0A5F9ZI15;A0A5F9ZGS7;A0A5F9ZHJ6;A0A5F9ZI56;A0A5F9ZH39;A0A5F9ZGY1;A0A5F9ZHQ5;A0A5F9ZI81;A0A5F9ZGZ1;E9PHW9;A0A5F9ZH35;A0A5F9ZHY6;A0A5F9ZH03;A0A5F9ZI08;A0A5F9ZHE2;A0A5F9ZHJ4;A0A5F9ZG…	Ankyrin-2	ANK2	tr|A0A5F9ZHD2|A0A5F9ZHD2_HUMAN Ankyrin 2, neuronal, isoform CRA_b OS=Homo sapiens OX=9606 GN=ANK2 PE=1 SV=1;tr|A0A5F9ZGX3|A0A5F9ZGX3_HUMAN Ankyrin-2 OS=Homo sapiens OX=9606 GN=ANK2 PE=1 SV=1;tr|A0A5F9ZHS1|A0A5F9ZHS1_HUMAN Ankyrin-2 OS=Homo sapiens OX=9606	76	37	34	1	0	0	1	12	11	3	1	12	20	1	1	1	0	0	1	12	10	3	1	10	19	1	1	14.3	13.7	431.35	3936	3936;3972;3984;3957;3820;3848;3870;3874;3879;3882;3891;3903;3915;3924;3934;3939;3961;3964;3995;3862;3895;1768;1827;1851;1882;1887;1887;1894;1915;1943;1730;1758;1763;1785;1797;1806;1818;1830;1839;1846;1849;1858;1872;1879;1879;1891;1910;1931;1689;1755;1770;1777;1810;1817;1822;1838;1871;1708;1739;1440;1194;1114;1105;1005;1048;1055;1060;1109;670;1001;1062;966;683;938;187;112	0	275.31	0.3	0	0	0.3	4.8	4.4	1.2	0.4	4.9	8.1	0.3
A0A2R8Y891;P08237;F8VZI0;F8VX13;F8VZQ1;F8VP00;F8VSF7;F8VTQ3;F8VW30;F8VUB8;F8VYK8;H0YHB8;F8VVE3	A0A2R8Y891;P08237;F8VZI0	ATP-dependent 6-phosphofructokinase, muscle type	PFKM	tr|A0A2R8Y891|A0A2R8Y891_HUMAN ATP-dependent 6-phosphofructokinase OS=Homo sapiens OX=9606 GN=PFKM PE=1 SV=1;sp|P08237|PFKAM_HUMAN ATP-dependent 6-phosphofructokinase, muscle type OS=Homo sapiens OX=9606 GN=PFKM PE=1 SV=2;tr|F8VZI0|F8VZI0_HUMAN ATP-depende	13	24	21	7	11	9	18	13	17	14	15	16	20	10	13	7	11	7	16	11	14	12	13	14	19	8	12	34.8	31.7	96.907	883	883;780;694;156;161;176;102;111;116;141;149;41;165	0	273.99	10.3	18.7	13.6	28.8	19.7	28	22.8	24.7	24.1	30.7	17.3
C9JGT8;C9JPV8;E9PFW3;Q96CW1;A0A087WY71;C9JJD3;C9JTK4;H7C4C3;A0A8I5KWD3;A0A8I5QJU5;C9JJ47;A0A8I5KT55	C9JGT8;C9JPV8;E9PFW3;Q96CW1;A0A087WY71;C9JJD3;C9JTK4;H7C4C3;A0A8I5KWD3	AP-2 complex subunit mu	AP2M1	tr|C9JGT8|C9JGT8_HUMAN AP-2 complex subunit mu OS=Homo sapiens OX=9606 GN=AP2M1 PE=1 SV=2;tr|C9JPV8|C9JPV8_HUMAN AP-2 complex subunit mu OS=Homo sapiens OX=9606 GN=AP2M1 PE=1 SV=2;tr|E9PFW3|E9PFW3_HUMAN AP-2 complex subunit mu OS=Homo sapiens OX=9606 GN=AP	12	17	17	7	8	9	10	5	8	10	9	6	13	9	9	7	8	9	10	5	8	10	9	6	13	9	9	42.1	42.1	49.924	437	437;458;460;435;434;383;393;432;364;182;201;124	0	273.16	21.3	27.5	28.8	31.4	14.9	23.8	28.1	28.8	18.3	36.6	26.3
A0A0G2JIW1;P0DMV9;P0DMV8;V9GZ37	A0A0G2JIW1;P0DMV9;P0DMV8;V9GZ37	Heat shock 70 kDa protein 1B;Heat shock 70 kDa protein 1A	HSPA1B;HSPA1A	tr|A0A0G2JIW1|A0A0G2JIW1_HUMAN Heat shock 70 kDa protein 1B OS=Homo sapiens OX=9606 GN=HSPA1B PE=1 SV=1;sp|P0DMV9|HS71B_HUMAN Heat shock 70 kDa protein 1B OS=Homo sapiens OX=9606 GN=HSPA1B PE=1 SV=1;sp|P0DMV8|HS71A_HUMAN Heat shock 70 kDa protein 1A OS=Hom	4	21	8	11	10	15	16	13	13	17	12	11	14	18	13	4	3	4	5	4	3	6	4	4	4	6	4	44.7	21.2	70.108	642	642;641;641;476	0	271.56	21.5	25.7	29.9	33.3	28.5	25.1	37.1	27.4	22.7	29.3	37.4
B5MDF5;P62826;J3KQE5;F5H018;H0YFC6;B4DV51;A0A087X0W0	B5MDF5;P62826;J3KQE5;F5H018;H0YFC6	GTP-binding nuclear protein Ran	RAN	tr|B5MDF5|B5MDF5_HUMAN GTP-binding nuclear protein Ran OS=Homo sapiens OX=9606 GN=RAN PE=1 SV=1;sp|P62826|RAN_HUMAN GTP-binding nuclear protein Ran OS=Homo sapiens OX=9606 GN=RAN PE=1 SV=3;tr|J3KQE5|J3KQE5_HUMAN GTP-binding nuclear protein Ran (Fragment) O	7	12	12	3	5	5	6	5	9	8	8	7	8	8	6	3	5	5	6	5	9	8	8	7	8	8	6	46.8	46.8	26.224	233	233;216;234;198;103;128;53	0	263.87	12.9	21	17.6	25.3	23.6	38.2	36.1	35.6	31.3	36.1	41.6
P12532;F8WCN3;C9JSQ1;C9JT96;C9J8F6;C9J6W7;P17540;C9JJX8;C9J995;D6RHV3;D6R998;H3BSA1;P19784	P12532;F8WCN3;C9JSQ1	Creatine kinase U-type, mitochondrial	CKMT1A;CKMT1B	sp|P12532|KCRU_HUMAN Creatine kinase U-type, mitochondrial OS=Homo sapiens OX=9606 GN=CKMT1B PE=1 SV=1;tr|F8WCN3|F8WCN3_HUMAN Creatine kinase OS=Homo sapiens OX=9606 GN=CKMT1A PE=1 SV=1;tr|C9JSQ1|C9JSQ1_HUMAN Creatine kinase (Fragment) OS=Homo sapiens OX=9	13	18	17	9	9	7	10	9	14	11	11	9	13	11	8	9	9	7	10	9	13	11	11	9	13	11	8	51.1	49.6	47.036	417	417;298;241;221;148;203;419;103;129;157;170;230;350	0	263.07	21.3	33.6	20.6	31.4	22.3	46.8	37.9	34.1	23.3	42.2	33.6
J3KQA0;P21579;Q8N9I0;O00445;K7EJS7	J3KQA0;P21579	Synaptotagmin-1	SYT1	tr|J3KQA0|J3KQA0_HUMAN Synaptotagmin OS=Homo sapiens OX=9606 GN=SYT1 PE=1 SV=1;sp|P21579|SYT1_HUMAN Synaptotagmin-1 OS=Homo sapiens OX=9606 GN=SYT1 PE=1 SV=1	5	18	18	11	6	10	13	10	7	12	7	10	11	14	7	11	6	10	13	10	7	12	7	10	11	14	7	44.9	44.9	47.26	419	419;422;419;386;67	0	256.65	30.8	19.1	29.1	37.7	27.7	24.3	35.1	24.3	31	34.1	40.8
P00441;H7BYH4	P00441;H7BYH4	Superoxide dismutase [Cu-Zn]	SOD1	sp|P00441|SODC_HUMAN Superoxide dismutase [Cu-Zn] OS=Homo sapiens OX=9606 GN=SOD1 PE=1 SV=2;tr|H7BYH4|H7BYH4_HUMAN Superoxide dismutase [Cu-Zn] OS=Homo sapiens OX=9606 GN=SOD1 PE=1 SV=1	2	5	5	3	3	3	3	3	4	2	4	3	3	3	3	3	3	3	3	3	4	2	4	3	3	3	3	69.5	69.5	15.936	154	154;135	0	256.2	51.3	51.3	51.3	51.3	51.3	60.4	44.8	63	51.3	53.9	51.3
Q16658;C9JFC0;A0A0A0MSB2;C9JPH9	Q16658	Fascin	FSCN1	sp|Q16658|FSCN1_HUMAN Fascin OS=Homo sapiens OX=9606 GN=FSCN1 PE=1 SV=3	4	22	22	1	6	5	9	14	11	13	14	12	13	11	8	1	6	5	9	14	11	13	14	12	13	11	8	48.5	48.5	54.529	493	493;132;137;120	0	255.49	2.4	16	12.4	25.8	37.5	30.4	36.5	30.8	30	28.8	28.6
P46821;D6RA32;D6RA40;D6RCL2;D6RGJ3	P46821	Microtubule-associated protein 1B;MAP1B heavy chain;MAP1 light chain LC1	MAP1B	sp|P46821|MAP1B_HUMAN Microtubule-associated protein 1B OS=Homo sapiens OX=9606 GN=MAP1B PE=1 SV=2	5	31	30	3	6	13	6	17	10	16	12	12	12	22	11	2	6	12	6	16	9	16	11	11	11	21	11	19.9	19.4	270.63	2468	2468;670;569;103;122	0	254.25	1.3	4.1	8.4	3.2	10.2	6.6	11.1	6.9	7.3	7.7	13.7
Q71U36;F5H5D3;Q9BQE3;P0DPH8;P0DPH7;Q6PEY2;C9J2C0;Q9NY65;F8VQQ4;A0A7P0T945;A0A7P0TA31;V9GZ17	Q71U36;F5H5D3;Q9BQE3;P0DPH8;P0DPH7;Q6PEY2;C9J2C0;Q9NY65	Tubulin alpha-1A chain;Tubulin alpha-1C chain;Tubulin alpha-3E chain;Tubulin alpha-8 chain	TUBA1A;TUBA1C;TUBA3E;TUBA8	sp|Q71U36|TBA1A_HUMAN Tubulin alpha-1A chain OS=Homo sapiens OX=9606 GN=TUBA1A PE=1 SV=1;tr|F5H5D3|F5H5D3_HUMAN Tubulin alpha chain OS=Homo sapiens OX=9606 GN=TUBA1C PE=1 SV=1;sp|Q9BQE3|TBA1C_HUMAN Tubulin alpha-1C chain OS=Homo sapiens OX=9606 GN=TUBA1C P	12	18	2	0	2	2	2	15	7	8	4	10	18	5	7	0	0	0	0	2	0	1	0	0	2	0	0	55.4	6	50.135	451	451;519;449;450;450;450;467;449;219;426;314;275	0	254.19	0	6	7.3	6	43.9	24.2	24.8	15.1	32.2	55.4	14.6
A0A804HJU8;A0A804HK61;A0A804HII9;A0A7I2V4Y4;A0A804HKE2;P12814;H9KV75;A0A804HLF4;A0A804HIN7;A0A804HLD0;A0A804HL31;H7C5W8;H0YJW3;H0YJ11;G3V2N5;G3V2W4;A0A804HJQ9;G3V5M4;A0A804HKG0;A0A494C033;A0A804HJN7;A0A494C166;G3V380;G3V2X9;A0A804HIY0;G3V2E8;A0A494C0Q3	A0A804HJU8;A0A804HK61;A0A804HII9;A0A7I2V4Y4;A0A804HKE2;P12814;H9KV75;A0A804HLF4;A0A804HIN7;A0A804HLD0;A0A804HL31	Alpha-actinin-1	ACTN1	tr|A0A804HJU8|A0A804HJU8_HUMAN Alpha-actinin-1 OS=Homo sapiens OX=9606 GN=ACTN1 PE=1 SV=1;tr|A0A804HK61|A0A804HK61_HUMAN Alpha-actinin-1 OS=Homo sapiens OX=9606 GN=ACTN1 PE=1 SV=1;tr|A0A804HII9|A0A804HII9_HUMAN Alpha-actinin-1 OS=Homo sapiens OX=9606 GN=AC	27	29	17	3	9	11	17	12	19	15	14	10	14	15	9	2	3	7	9	7	12	7	9	7	7	9	4	44.1	30.9	101.24	874	874;886;913;895;922;892;822;826;883;903;827;297;251;207;260;238;268;126;163;182;210;263;72;144;152;85;131	0	254.15	4.9	12.6	18.1	27.7	19.3	28.6	23.5	21.4	16.6	21.5	23.2
P20336;S4R3Q3;M0R257	P20336;S4R3Q3	Ras-related protein Rab-3A	RAB3A	sp|P20336|RAB3A_HUMAN Ras-related protein Rab-3A OS=Homo sapiens OX=9606 GN=RAB3A PE=1 SV=1;tr|S4R3Q3|S4R3Q3_HUMAN Ras-related protein Rab-3A OS=Homo sapiens OX=9606 GN=RAB3A PE=1 SV=1	3	8	5	2	7	5	6	6	5	4	5	3	5	5	4	1	4	4	4	4	5	3	4	3	4	4	3	48.6	32.7	24.984	220	220;125;115	0	253.33	10.9	42.7	30.5	39.1	34.1	32.7	23.6	35.5	19.5	35.5	35.5
Q16775;H3BPK3;H3BPQ4;H3BQW8;H3BV79	Q16775;H3BPK3;H3BPQ4	Hydroxyacylglutathione hydrolase, mitochondrial	HAGH	sp|Q16775|GLO2_HUMAN Hydroxyacylglutathione hydrolase, mitochondrial OS=Homo sapiens OX=9606 GN=HAGH PE=1 SV=2;tr|H3BPK3|H3BPK3_HUMAN Hydroxyacylglutathione hydrolase, mitochondrial (Fragment) OS=Homo sapiens OX=9606 GN=HAGH PE=1 SV=1;tr|H3BPQ4|H3BPQ4_HUMA	5	8	8	3	4	2	5	4	7	6	5	2	5	2	4	3	4	2	5	4	7	6	5	2	5	2	4	33.4	33.4	33.805	308	308;239;258;160;64	0	252.27	10.7	17.5	8.1	21.4	14.9	27.3	24	24.4	8.1	21.4	8.1
A0A2U3TZH3;Q05639;A0A2R8Y488;A0A2R8Y660;A0A2R8YDN5	A0A2U3TZH3;Q05639	Elongation factor 1-alpha 2	EEF1A2	tr|A0A2U3TZH3|A0A2U3TZH3_HUMAN Elongation factor 1-alpha OS=Homo sapiens OX=9606 GN=EEF1A2 PE=1 SV=1;sp|Q05639|EF1A2_HUMAN Elongation factor 1-alpha 2 OS=Homo sapiens OX=9606 GN=EEF1A2 PE=1 SV=1	5	13	6	1	0	2	2	7	11	4	5	6	9	4	3	0	0	0	1	3	6	1	3	1	4	1	3	43.8	29	54.34	496	496;463;173;152;106	0	248.22	2.2	0	3.8	7.1	27	39.1	11.5	20.2	14.9	32.3	14.5
P31150;G5E9U5	P31150	Rab GDP dissociation inhibitor alpha	GDI1	sp|P31150|GDIA_HUMAN Rab GDP dissociation inhibitor alpha OS=Homo sapiens OX=9606 GN=GDI1 PE=1 SV=2	2	23	17	10	13	10	12	10	14	13	8	12	10	10	11	7	11	6	7	7	10	9	7	8	7	8	7	64.7	45.6	50.582	447	447;147	0	245.56	29.3	40.5	27.1	43	33.3	37.4	40	29.8	40.9	34.2	33.1
B1AHR1;A0A2R8Y4H2;Q9UH03	B1AHR1;A0A2R8Y4H2;Q9UH03	Neuronal-specific septin-3	SEPT3	tr|B1AHR1|B1AHR1_HUMAN Neuronal-specific septin-3 OS=Homo sapiens OX=9606 GN=SEPTIN3 PE=1 SV=1;tr|A0A2R8Y4H2|A0A2R8Y4H2_HUMAN Neuronal-specific septin-3 OS=Homo sapiens OX=9606 GN=SEPTIN3 PE=1 SV=1;sp|Q9UH03|SEPT3_HUMAN Neuronal-specific septin-3 OS=Homo s	3	6	2	0	0	2	1	2	5	0	2	2	3	2	2	0	0	1	1	1	2	0	2	1	1	1	2	20.7	7.5	33.601	294	294;856;358	0	239.94	0	0	8.2	4.1	7.5	17.7	0	7.5	8.2	10.5	7.5
Q9Y2T3;Q5SZC6;H0YDZ7;Q5SZC3;Q5SZC5	Q9Y2T3;Q5SZC6	Guanine deaminase	GDA	sp|Q9Y2T3|GUAD_HUMAN Guanine deaminase OS=Homo sapiens OX=9606 GN=GDA PE=1 SV=1;tr|Q5SZC6|Q5SZC6_HUMAN Guanine deaminase OS=Homo sapiens OX=9606 GN=GDA PE=1 SV=1	5	20	20	11	13	17	15	8	6	12	7	7	8	10	6	11	13	17	15	8	6	12	7	7	8	10	6	56.4	56.4	51.002	454	454;393;176;179;195	0	233.83	32.4	38.8	48.5	43.6	26	19.2	36.1	22.9	20.5	26	26.2
M0R116;P13637;A0A2R8YEY8;A0A0A0MT26;M0QXF2	M0R116;P13637;A0A2R8YEY8;A0A0A0MT26	Sodium/potassium-transporting ATPase subunit alpha-3	ATP1A3	tr|M0R116|M0R116_HUMAN Sodium/potassium-transporting ATPase subunit alpha OS=Homo sapiens OX=9606 GN=ATP1A3 PE=1 SV=1;sp|P13637|AT1A3_HUMAN Sodium/potassium-transporting ATPase subunit alpha-3 OS=Homo sapiens OX=9606 GN=ATP1A3 PE=1 SV=3;tr|A0A2R8YEY8|A0A2R	5	37	18	19	16	23	22	21	22	18	22	24	24	24	24	9	7	11	10	10	10	8	10	12	10	12	11	46.6	24.5	108.28	983	983;1013;1010;1226;251	0	233.57	25.9	22.7	31	30.9	28.3	28.9	25.7	32.6	32.1	32.3	31.8
P60174;U3KPZ0;U3KQF3;U3KPS5	P60174;U3KPZ0	Triosephosphate isomerase	TPI1	sp|P60174|TPIS_HUMAN Triosephosphate isomerase OS=Homo sapiens OX=9606 GN=TPI1 PE=1 SV=4;tr|U3KPZ0|U3KPZ0_HUMAN Triosephosphate isomerase (Fragment) OS=Homo sapiens OX=9606 GN=TPI1 PE=1 SV=1	4	16	16	12	10	12	13	13	10	15	11	13	13	11	11	12	10	12	13	13	10	15	11	13	13	11	11	83.1	83.1	26.669	249	249;113;98;38	0	232.43	55.4	65.5	63.9	69.5	69.5	52.6	80.3	54.6	69.5	69.5	52.2
A0A8I5KSD5;A0A8I5KUE3;A0A8I5KYZ1;E9PMV1;Q15149;H0YDN1;A0A075B730;P58107	A0A8I5KSD5;A0A8I5KUE3;A0A8I5KYZ1;E9PMV1;Q15149;H0YDN1	Plectin	PLEC	tr|A0A8I5KSD5|A0A8I5KSD5_HUMAN Plectin OS=Homo sapiens OX=9606 GN=PLEC PE=1 SV=1;tr|A0A8I5KUE3|A0A8I5KUE3_HUMAN Plectin OS=Homo sapiens OX=9606 GN=PLEC PE=1 SV=1;tr|A0A8I5KYZ1|A0A8I5KYZ1_HUMAN Plectin OS=Homo sapiens OX=9606 GN=PLEC PE=1 SV=1;tr|E9PMV1|E9P	8	34	34	0	0	0	0	13	5	3	0	10	17	7	4	0	0	0	0	13	5	3	0	10	17	7	4	9.3	9.3	505.29	4453	4453;4524;4564;4591;4684;3447;5063;5088	0	231.76	0	0	0	0	3.6	1.4	0.7	0	2.4	5.3	1.6
A0A0A0MRJ6;P22061;F6S8N6;A0A3F2YNX8;F8WDT3;F8WAV5;F8WAX2;C9J0F2;H7C4X2	A0A0A0MRJ6;P22061;F6S8N6;A0A3F2YNX8	Protein-L-isoaspartate O-methyltransferase;Protein-L-isoaspartate(D-aspartate) O-methyltransferase	PCMT1	tr|A0A0A0MRJ6|A0A0A0MRJ6_HUMAN Protein-L-isoaspartate O-methyltransferase OS=Homo sapiens OX=9606 GN=PCMT1 PE=1 SV=1;sp|P22061|PIMT_HUMAN Protein-L-isoaspartate(D-aspartate) O-methyltransferase OS=Homo sapiens OX=9606 GN=PCMT1 PE=1 SV=4;tr|F6S8N6|F6S8N6_HU	9	12	12	8	9	9	9	7	9	10	8	7	7	11	6	8	9	9	9	7	9	10	8	7	7	11	6	47.7	47.7	30.315	285	285;227;250;250;62;66;72;96;38	0	230.45	34.4	43.5	47.4	41.1	34.4	43.5	43.9	40.7	34.4	42.5	47.4
P60201;B1B1G3;B1B1G4;B1B1G6;B1B1G1;B1B1G2	P60201	Myelin proteolipid protein	PLP1	sp|P60201|MYPR_HUMAN Myelin proteolipid protein OS=Homo sapiens OX=9606 GN=PLP1 PE=1 SV=2	6	9	9	6	6	8	6	5	4	6	5	7	7	8	5	6	6	8	6	5	4	6	5	7	7	8	5	30.3	30.3	30.077	277	277;122;127;136;100;111	0	229.34	23.5	23.8	27.4	23.8	18.8	16.2	23.8	20.9	24.9	26.7	27.8
X6RKN2;O94856	X6RKN2;O94856	Neurofascin	NFASC	tr|X6RKN2|X6RKN2_HUMAN Neurofascin (Fragment) OS=Homo sapiens OX=9606 GN=NFASC PE=1 SV=1;sp|O94856|NFASC_HUMAN Neurofascin OS=Homo sapiens OX=9606 GN=NFASC PE=1 SV=4	2	25	2	13	9	15	10	13	9	13	8	12	16	11	10	2	2	1	0	1	1	1	1	2	2	1	1	27.6	2.1	131.13	1165	1165;1347	0	227.27	15.6	11.5	16.1	11.8	14.7	10.7	15	8.8	14.8	19.4	12.8
P30041	P30041	Peroxiredoxin-6	PRDX6	sp|P30041|PRDX6_HUMAN Peroxiredoxin-6 OS=Homo sapiens OX=9606 GN=PRDX6 PE=1 SV=3	1	19	19	8	12	12	14	11	10	11	9	11	15	13	12	8	12	12	14	11	10	11	9	11	15	13	12	80.4	80.4	25.035	224	224	0	226.96	49.1	72.3	60.7	73.2	61.6	58.5	61.6	56.2	52.2	71.9	65.6
C9J712;P35080;C9JQ45;C9J2N0	C9J712;P35080;C9JQ45;C9J2N0	Profilin-2;Profilin	PFN2	tr|C9J712|C9J712_HUMAN Profilin OS=Homo sapiens OX=9606 GN=PFN2 PE=1 SV=1;sp|P35080|PROF2_HUMAN Profilin-2 OS=Homo sapiens OX=9606 GN=PFN2 PE=1 SV=3;tr|C9JQ45|C9JQ45_HUMAN Profilin OS=Homo sapiens OX=9606 GN=PFN2 PE=1 SV=1;tr|C9J2N0|C9J2N0_HUMAN Profilin O	4	8	3	7	6	7	5	3	5	5	5	4	2	4	2	2	2	2	1	0	2	1	2	1	0	1	0	70.3	20.9	9.7982	91	91;140;110;125	0	224.18	61.5	59.3	61.5	59.3	47.3	53.8	59.3	45.1	58.2	30.8	58.2
P06576;H0YH81;F8W079;F8W0P7;H0YI37	P06576;H0YH81;F8W079	ATP synthase subunit beta, mitochondrial;ATP synthase subunit beta	ATP5B	sp|P06576|ATPB_HUMAN ATP synthase subunit beta, mitochondrial OS=Homo sapiens OX=9606 GN=ATP5F1B PE=1 SV=3;tr|H0YH81|H0YH81_HUMAN ATP synthase subunit beta (Fragment) OS=Homo sapiens OX=9606 GN=ATP5F1B PE=1 SV=1;tr|F8W079|F8W079_HUMAN ATP synthase subunit	5	17	17	4	3	4	7	8	10	8	6	4	15	6	7	4	3	4	7	8	10	8	6	4	15	6	7	44.6	44.6	56.559	529	529;362;284;270;133	0	223.26	11.2	9.3	12.5	19.5	25	32.9	29.1	16.4	11.3	42	16.1
Q9BY11;F6U236	Q9BY11;F6U236	Protein kinase C and casein kinase substrate in neurons protein 1	PACSIN1	sp|Q9BY11|PACN1_HUMAN Protein kinase C and casein kinase substrate in neurons protein 1 OS=Homo sapiens OX=9606 GN=PACSIN1 PE=1 SV=1;tr|F6U236|F6U236_HUMAN Protein kinase C and casein kinase substrate in neurons protein 1 OS=Homo sapiens OX=9606 GN=PACSIN1	2	18	18	6	10	12	13	8	10	8	8	12	12	11	11	6	10	12	13	8	10	8	8	12	12	11	11	53.8	53.8	50.965	444	444;402	0	221.33	17.8	25.5	35.1	35.1	23.2	29.5	21.8	22.3	36.3	32.9	32.9
P35573	P35573	Glycogen debranching enzyme;4-alpha-glucanotransferase;Amylo-alpha-1,6-glucosidase	AGL	sp|P35573|GDE_HUMAN Glycogen debranching enzyme OS=Homo sapiens OX=9606 GN=AGL PE=1 SV=3	1	28	28	1	0	7	14	12	14	15	12	10	12	7	2	1	0	7	14	12	14	15	12	10	12	7	2	25.5	25.5	174.76	1532	1532	0	220.87	0.8	0	5.7	12.3	9.7	13.3	13.1	10.1	8.7	10.8	5.1
P23528;E9PP50;E9PK25;G3V1A4;E9PQB7;E9PS23;E9PLJ3	P23528;E9PP50;E9PK25;G3V1A4;E9PQB7	Cofilin-1	CFL1	sp|P23528|COF1_HUMAN Cofilin-1 OS=Homo sapiens OX=9606 GN=CFL1 PE=1 SV=3;tr|E9PP50|E9PP50_HUMAN Cofilin-1 (Fragment) OS=Homo sapiens OX=9606 GN=CFL1 PE=1 SV=8;tr|E9PK25|E9PK25_HUMAN Cofilin-1 OS=Homo sapiens OX=9606 GN=CFL1 PE=1 SV=1;tr|G3V1A4|G3V1A4_HUMAN	7	15	10	5	6	6	10	8	8	11	10	8	12	11	9	5	5	5	7	5	6	7	7	6	8	8	5	81.9	55.4	18.502	166	166;159;204;149;122;90;79	0	220.06	40.4	49.4	48.8	69.3	59	48.8	66.3	63.9	60.8	69.9	68.7
P17677	P17677	Neuromodulin	GAP43	sp|P17677|NEUM_HUMAN Neuromodulin OS=Homo sapiens OX=9606 GN=GAP43 PE=1 SV=1	1	11	10	6	6	6	5	6	5	6	6	4	4	8	4	6	6	6	5	5	5	5	6	4	4	7	4	75.6	73.1	24.802	238	238	0	219.72	50.8	44.5	50.8	47.9	41.6	40.8	53.4	52.1	39.1	40.8	60.5
Q06830;A0A0A0MSI0;A0A0A0MRQ5;H7C3T4;Q13162	Q06830;A0A0A0MSI0	Peroxiredoxin-1	PRDX1	sp|Q06830|PRDX1_HUMAN Peroxiredoxin-1 OS=Homo sapiens OX=9606 GN=PRDX1 PE=1 SV=1;tr|A0A0A0MSI0|A0A0A0MSI0_HUMAN Peroxiredoxin-1 (Fragment) OS=Homo sapiens OX=9606 GN=PRDX1 PE=1 SV=1	5	18	17	13	12	11	9	7	10	10	11	11	7	10	9	12	11	10	8	6	9	9	10	10	7	9	8	75.4	69.8	22.11	199	199;171;97;161;271	0	213.53	63.8	67.3	55.3	61.3	50.3	59.3	60.8	60.3	62.8	49.7	55.8
P17302	P17302	Gap junction alpha-1 protein	GJA1	sp|P17302|CXA1_HUMAN Gap junction alpha-1 protein OS=Homo sapiens OX=9606 GN=GJA1 PE=1 SV=2	1	4	4	3	2	2	4	2	0	2	2	0	1	1	0	3	2	2	4	2	0	2	2	0	1	1	0	13.4	13.4	43.008	382	382	0	211.98	9.4	5.2	9.4	13.4	9.2	0	5.2	5.2	0	4.2	3.9
Q12860;H0YIJ1	Q12860	Contactin-1	CNTN1	sp|Q12860|CNTN1_HUMAN Contactin-1 OS=Homo sapiens OX=9606 GN=CNTN1 PE=1 SV=1	2	19	19	11	7	12	8	7	6	8	2	8	11	9	4	11	7	12	8	7	6	8	2	8	11	9	4	23.7	23.7	113.32	1018	1018;57	0	210.46	14.7	10.4	15.4	10.7	9.2	7.5	10.8	2.5	12.8	15.2	13.9
A0A1B0GTG2;A0A1B0GW77;P49419;A0A1B0GUA1;A0A1B0GW82;A0A1B0GTJ4;A0A1B0GTY9;A0A1B0GV49;A0A1B0GUY0;A0A0J9YWF7;H0YHM6;F8WDY6;F8VVF2;A0A1B0GVU0;A0A0J9YWK1;A0A0J9YWM6;A0A1B0GW65;F8WD33	A0A1B0GTG2;A0A1B0GW77;P49419;A0A1B0GUA1;A0A1B0GW82;A0A1B0GTJ4;A0A1B0GTY9;A0A1B0GV49;A0A1B0GUY0	Alpha-aminoadipic semialdehyde dehydrogenase	ALDH7A1	tr|A0A1B0GTG2|A0A1B0GTG2_HUMAN Alpha-aminoadipic semialdehyde dehydrogenase OS=Homo sapiens OX=9606 GN=ALDH7A1 PE=1 SV=1;tr|A0A1B0GW77|A0A1B0GW77_HUMAN Aldehyde dehydrogenase (NAD(+)) OS=Homo sapiens OX=9606 GN=ALDH7A1 PE=1 SV=1;sp|P49419|AL7A1_HUMAN Alpha	18	23	23	15	13	12	15	11	12	15	15	13	16	12	7	15	13	12	15	11	12	15	15	13	16	12	7	57.5	57.5	58.139	536	536;554;539;521;545;499;479;472;348;294;239;136;193;164;27;41;77;97	0	209.85	41	42.7	28	42.9	22.4	34	41.6	38.8	36.8	43.3	30
A0A7I2V2G2;A0A7I2V2S7;D6RCD7;P38646;A0A7I2V3F7;A0A7I2YQB2;H0Y8K0;A0A3B3ITI4;H0Y8S0	A0A7I2V2G2;A0A7I2V2S7;D6RCD7;P38646;A0A7I2V3F7;A0A7I2YQB2;H0Y8K0	Stress-70 protein, mitochondrial	HSPA9	tr|A0A7I2V2G2|A0A7I2V2G2_HUMAN Stress-70 protein, mitochondrial OS=Homo sapiens OX=9606 GN=HSPA9 PE=1 SV=1;tr|A0A7I2V2S7|A0A7I2V2S7_HUMAN Stress-70 protein, mitochondrial OS=Homo sapiens OX=9606 GN=HSPA9 PE=1 SV=1;tr|D6RCD7|D6RCD7_HUMAN Stress-70 protein,	9	21	21	13	15	13	15	8	16	13	16	10	13	14	9	13	15	13	15	8	16	13	16	10	13	14	9	42.3	42.3	66.601	610	610;648;665;679;603;577;458;180;102	0	209.43	29.2	33.6	30.7	32.6	17.9	36.2	29.3	34.8	24.4	29.8	30.7
P02671	P02671	Fibrinogen alpha chain;Fibrinopeptide A;Fibrinogen alpha chain	FGA	sp|P02671|FIBA_HUMAN Fibrinogen alpha chain OS=Homo sapiens OX=9606 GN=FGA PE=1 SV=2	1	16	16	13	12	3	2	2	6	4	2	0	0	3	0	13	12	3	2	2	6	4	2	0	0	3	0	23.2	23.2	94.972	866	866	0	207.25	18.4	20	4.8	3.1	3.2	7.9	6.2	3.2	0	0	4.7
P09936;D6R956;D6RE83;D6R974;D6RF53	P09936;D6R956;D6RE83;D6R974	Ubiquitin carboxyl-terminal hydrolase isozyme L1;Ubiquitin carboxyl-terminal hydrolase	UCHL1	sp|P09936|UCHL1_HUMAN Ubiquitin carboxyl-terminal hydrolase isozyme L1 OS=Homo sapiens OX=9606 GN=UCHL1 PE=1 SV=2;tr|D6R956|D6R956_HUMAN Ubiquitin carboxyl-terminal hydrolase OS=Homo sapiens OX=9606 GN=UCHL1 PE=1 SV=1;tr|D6RE83|D6RE83_HUMAN Ubiquitin carbo	5	14	14	2	3	3	4	12	12	12	11	12	12	8	8	2	3	3	4	12	12	12	11	12	12	8	8	68.2	68.2	24.824	223	223;241;207;156;58	0	206.78	12.6	15.7	18.4	25.6	59.6	61	57.8	56.1	61.4	62.8	46.6
P08133;E7EMC6;E5RK69;E5RJF5;E5RK63;E5RI05;E5RFF0;E5RIU8;E5RJR0;H0YC77	P08133;E7EMC6;E5RK69	Annexin A6;Annexin	ANXA6	sp|P08133|ANXA6_HUMAN Annexin A6 OS=Homo sapiens OX=9606 GN=ANXA6 PE=1 SV=3;tr|E7EMC6|E7EMC6_HUMAN Annexin OS=Homo sapiens OX=9606 GN=ANXA6 PE=1 SV=1;tr|E5RK69|E5RK69_HUMAN Annexin OS=Homo sapiens OX=9606 GN=ANXA6 PE=1 SV=1	10	22	22	7	9	15	17	14	10	12	5	10	15	16	8	7	9	15	17	14	10	12	5	10	15	16	8	40.4	40.4	75.872	673	673;330;460;129;150;129;156;95;110;91	0	206.72	13.7	19.8	27.6	31.2	26.2	19	25.1	9.2	20.2	27.8	30.6
P69905;A0A2R8Y7C0	P69905;A0A2R8Y7C0	Hemoglobin subunit alpha	HBA1	sp|P69905|HBA_HUMAN Hemoglobin subunit alpha OS=Homo sapiens OX=9606 GN=HBA2 PE=1 SV=2;tr|A0A2R8Y7C0|A0A2R8Y7C0_HUMAN Hemoglobin subunit alpha (Fragment) OS=Homo sapiens OX=9606 GN=HBA2 PE=1 SV=1	2	10	3	10	10	8	7	9	8	6	5	9	9	10	7	3	3	3	2	2	1	2	2	2	2	3	1	91.5	18.3	15.257	142	142;134	0	202.63	91.5	91.5	76.8	76.8	91.5	83.8	70.4	69.7	91.5	91.5	91.5
P11216;H0Y4Z6;E9PK47;P06737	P11216	Glycogen phosphorylase, brain form	PYGB	sp|P11216|PYGB_HUMAN Glycogen phosphorylase, brain form OS=Homo sapiens OX=9606 GN=PYGB PE=1 SV=5	4	24	20	0	0	0	0	5	5	1	3	2	22	0	1	0	0	0	0	3	4	1	3	2	19	0	1	35.8	29.9	96.695	843	843;245;819;847	0	201.59	0	0	0	0	7.5	7.6	1.4	5	2.8	32.5	0
P07900;G3V2J8;Q14568;Q58FF8;Q58FF6;A0A7I2V3Q4;A0A7I2V2L4;A0A7I2V3Y5;A0A7I2V4K2;A0A7I2V529;A0A7I2YQ65;A0A7I2V514;A0A7I2V2L5;A0A7I2YQM2;A0A7I2V452;A0A7P0RGV0;A0A669KB10;A0A669KBG8;Q58FG0;Q58FG1;Q92538	P07900	Heat shock protein HSP 90-alpha	HSP90AA1	sp|P07900|HS90A_HUMAN Heat shock protein HSP 90-alpha OS=Homo sapiens OX=9606 GN=HSP90AA1 PE=1 SV=5	21	25	16	2	2	3	6	15	11	11	9	15	13	6	8	2	2	2	4	10	7	7	5	9	9	5	6	34.8	21.9	84.659	732	732;174;343;381;505;413;1489;1493;1600;1682;1757;1761;1761;1827;1843;1860;1884;1892;334;418;1859	0	200.54	2.7	3.4	5.2	8.6	23.1	15.6	16.9	16.1	23	19.4	7.7
P28482	P28482	Mitogen-activated protein kinase 1	MAPK1	sp|P28482|MK01_HUMAN Mitogen-activated protein kinase 1 OS=Homo sapiens OX=9606 GN=MAPK1 PE=1 SV=3	1	16	11	9	11	12	13	9	12	9	11	10	11	13	11	7	8	8	9	6	7	7	9	8	8	9	8	51.7	38.6	41.389	360	360	0	198.96	36.7	35.3	33.9	46.1	33.1	43.1	36.7	39.2	34.2	45.3	48.6
A0A7I2V599;A0A7I2V2X6;P10809;A0A7I2YQK6;A0A7I2V5M1;A0A7I2V5K3;A0A7I2YQ71;A0A7I2V369;E7ESH4;E7EXB4;C9JL25;C9JL19;C9JCQ4	A0A7I2V599;A0A7I2V2X6;P10809;A0A7I2YQK6;A0A7I2V5M1;A0A7I2V5K3;A0A7I2YQ71	60 kDa heat shock protein, mitochondrial	HSPD1	tr|A0A7I2V599|A0A7I2V599_HUMAN 60 kDa heat shock protein, mitochondrial OS=Homo sapiens OX=9606 GN=HSPD1 PE=1 SV=1;tr|A0A7I2V2X6|A0A7I2V2X6_HUMAN 60 kDa heat shock protein, mitochondrial OS=Homo sapiens OX=9606 GN=HSPD1 PE=1 SV=1;sp|P10809|CH60_HUMAN 60 kD	13	20	20	7	9	10	13	9	10	8	9	5	10	7	7	7	9	10	13	9	10	8	9	5	10	7	7	47.9	47.9	57.785	537	537;541;573;482;375;296;310;322;231;221;175;83;94	0	196.39	21.4	24	26.3	33	22.5	25.1	24	25.3	15.5	28.3	15.1
Q96JE9	Q96JE9	Microtubule-associated protein 6	MAP6	sp|Q96JE9|MAP6_HUMAN Microtubule-associated protein 6 OS=Homo sapiens OX=9606 GN=MAP6 PE=1 SV=2	1	11	11	6	8	7	10	5	7	9	6	2	4	7	5	6	8	7	10	5	7	9	6	2	4	7	5	19.8	19.8	86.504	813	813	0	192.48	11.6	16.2	12.8	18.3	11.4	11.6	16.9	12.2	4.8	8	14.8
E9PGC8;P78559	E9PGC8;P78559	Microtubule-associated protein 1A;MAP1A heavy chain;MAP1 light chain LC2	MAP1A	tr|E9PGC8|E9PGC8_HUMAN Microtubule-associated protein 1A OS=Homo sapiens OX=9606 GN=MAP1A PE=1 SV=1;sp|P78559|MAP1A_HUMAN Microtubule-associated protein 1A OS=Homo sapiens OX=9606 GN=MAP1A PE=1 SV=6	2	26	25	5	3	8	7	9	6	15	9	8	6	9	9	4	3	7	7	8	5	15	8	7	5	8	9	13.4	13	331.25	3041	3041;2803	0	192.26	2.3	1.2	3.5	3.4	4.4	2.5	8.3	4.6	3.8	2.4	4.3
Q92598;A0A0A0MSM0;R4GN69;Q5TBM3	Q92598;A0A0A0MSM0	Heat shock protein 105 kDa	HSPH1	sp|Q92598|HS105_HUMAN Heat shock protein 105 kDa OS=Homo sapiens OX=9606 GN=HSPH1 PE=1 SV=1;tr|A0A0A0MSM0|A0A0A0MSM0_HUMAN Heat shock protein 105 kDa OS=Homo sapiens OX=9606 GN=HSPH1 PE=1 SV=1	4	19	17	0	7	5	9	7	11	6	11	3	11	6	7	0	5	4	7	6	10	5	9	3	10	5	6	29.6	26.3	96.864	858	858;782;115;115	0	191.12	0	11.2	6.6	14.3	12	16.3	9.7	17.1	5.1	17.7	8.9
P40926;G3XAL0	P40926;G3XAL0	Malate dehydrogenase, mitochondrial;Malate dehydrogenase	MDH2	sp|P40926|MDHM_HUMAN Malate dehydrogenase, mitochondrial OS=Homo sapiens OX=9606 GN=MDH2 PE=1 SV=3;tr|G3XAL0|G3XAL0_HUMAN Malate dehydrogenase OS=Homo sapiens OX=9606 GN=MDH2 PE=1 SV=1	2	18	18	13	13	15	14	14	12	11	12	14	12	14	12	13	13	15	14	14	12	11	12	14	12	14	12	65.7	65.7	35.503	338	338;231	0	190.91	50.3	52.7	55	55.6	53.3	47	46.7	49.1	54.1	47	55
P09104;F5H0C8;P13929;F5H1C3;U3KQP4;U3KQQ1	P09104;F5H0C8	Gamma-enolase;Enolase	ENO2	sp|P09104|ENOG_HUMAN Gamma-enolase OS=Homo sapiens OX=9606 GN=ENO2 PE=1 SV=3;tr|F5H0C8|F5H0C8_HUMAN Phosphopyruvate hydratase OS=Homo sapiens OX=9606 GN=ENO2 PE=1 SV=1	6	18	15	11	12	13	14	13	13	15	12	10	9	14	11	9	9	11	11	11	11	12	9	7	7	12	8	60.4	47.7	47.268	434	434;315;434;103;73;86	0	190.23	36.2	45.9	47.2	47.2	47.2	44.5	53.5	46.5	36.2	33.2	50.5
H3BRN4;P80404;H3BNQ7;H3BPW8;H3BMJ9;H3BRJ1;H3BRT1	H3BRN4;P80404;H3BNQ7	4-aminobutyrate aminotransferase, mitochondrial	ABAT	tr|H3BRN4|H3BRN4_HUMAN 4-aminobutyrate aminotransferase, mitochondrial OS=Homo sapiens OX=9606 GN=ABAT PE=1 SV=1;sp|P80404|GABT_HUMAN 4-aminobutyrate aminotransferase, mitochondrial OS=Homo sapiens OX=9606 GN=ABAT PE=1 SV=3;tr|H3BNQ7|H3BNQ7_HUMAN 4-aminobu	7	19	19	4	2	10	5	10	11	8	10	7	7	10	5	4	2	10	5	10	11	8	10	7	7	10	5	47	47	58.14	515	515;500;515;117;91;65;95	0	189.19	12.6	3.7	27	10.3	27	34.4	23.5	27	18.6	23.3	23.9
P09471;A0A1W2PRJ7;A0A1W2PS82;H3BTM2;A0A1W2PP87;A0A1W2PP38;A0A1W2PRE1;A0A087WTB6;A0A6Q8PGR1;A0A1W2PQK2;A2A2R6;Q5JWD1;H3BNR5;A0A087WZE5;A0A1W2PQ24;A0A590UJS2;H0Y7E8;Q5JWE9;A0A7I2V5R6;P11488;P19087;A8MTJ3;P38405;P63092;Q5JWF2	P09471	Guanine nucleotide-binding protein G(o) subunit alpha	GNAO1	sp|P09471|GNAO_HUMAN Guanine nucleotide-binding protein G(o) subunit alpha OS=Homo sapiens OX=9606 GN=GNAO1 PE=1 SV=4	25	15	13	6	9	8	9	10	10	10	10	10	13	10	9	6	8	6	8	9	8	8	8	9	11	8	7	46.6	40.1	40.05	354	354;104;146;195;76;196;54;84;110;61;72;87;109;123;142;368;730;1022;1038;350;354;354;381;394;1037	0	184.47	20.9	28.8	27.4	31.9	34.2	30.8	35.3	32.5	34.5	44.4	34.2
P00918;E5RID5;E5RK37	P00918	Carbonic anhydrase 2	CA2	sp|P00918|CAH2_HUMAN Carbonic anhydrase 2 OS=Homo sapiens OX=9606 GN=CA2 PE=1 SV=2	3	9	9	7	8	6	5	4	3	5	6	5	6	7	5	7	8	6	5	4	3	5	6	5	6	7	5	39.2	39.2	29.246	260	260;97;101	0	182.79	30.8	36.2	27.3	22.3	19.2	11.2	22.3	27.7	22.3	23.8	31.2
P21281;H0YC04;C9JL73;P15313;C9JNS9	P21281	V-type proton ATPase subunit B, brain isoform	ATP6V1B2	sp|P21281|VATB2_HUMAN V-type proton ATPase subunit B, brain isoform OS=Homo sapiens OX=9606 GN=ATP6V1B2 PE=1 SV=3	5	15	15	9	6	10	8	12	8	12	7	11	10	11	8	9	6	10	8	12	8	12	7	11	10	11	8	34.2	34.2	56.5	511	511;199;496;513;310	0	181.65	24.5	17	27.4	21.7	29.5	21.7	29.5	19.2	27.2	25.6	28.4
P09382;F8WEI7	P09382	Galectin-1	LGALS1	sp|P09382|LEG1_HUMAN Galectin-1 OS=Homo sapiens OX=9606 GN=LGALS1 PE=1 SV=2	2	7	7	3	4	3	4	3	5	4	5	3	4	4	4	3	4	3	4	3	5	4	5	3	4	4	4	65.9	65.9	14.716	135	135;38	0	180.95	29.6	40.7	29.6	37	29.6	52.6	40.7	43	29.6	41.5	37
E7ES33;E7EPK1;Q16181;A0A024RA87;G3V1Q4;A0A0U1RRE1;A0A0U1RRM2;A0A0U1RRH9;A0A5F9ZGZ7;Q6ZU15	E7ES33;E7EPK1;Q16181;A0A024RA87;G3V1Q4	Septin-7	SEPT7	tr|E7ES33|E7ES33_HUMAN Septin OS=Homo sapiens OX=9606 GN=SEPTIN7 PE=1 SV=3;tr|E7EPK1|E7EPK1_HUMAN Septin OS=Homo sapiens OX=9606 GN=SEPTIN7 PE=1 SV=2;sp|Q16181|SEPT7_HUMAN Septin-7 OS=Homo sapiens OX=9606 GN=SEPTIN7 PE=1 SV=2;tr|A0A024RA87|A0A024RA87_HUMAN	10	17	17	5	6	10	8	11	14	12	8	11	9	10	9	5	6	10	8	11	14	12	8	11	9	10	9	48.2	48.2	48.715	417	417;437;437;384;401;157;111;147;174;432	0	178.95	12	19.2	24	22.8	32.6	43.6	37.9	30	30.9	29.7	23.3
A0A7P0T936	A0A7P0T936			tr|A0A7P0T936|A0A7P0T936_HUMAN Microtubule-associated protein OS=Homo sapiens OX=9606 GN=MAPT PE=1 SV=1	1	18	1	12	12	11	12	11	12	10	13	11	12	11	10	1	1	1	1	1	1	1	1	1	1	1	1	44.1	5.7	44.165	424	424	0	178.42	32.3	32.8	27.1	31.1	31.1	38.4	29	38.9	31.1	33.5	33
A0A669KB77;P11137;E7EV03	A0A669KB77;P11137	Microtubule-associated protein 2	MAP2	tr|A0A669KB77|A0A669KB77_HUMAN Microtubule-associated protein OS=Homo sapiens OX=9606 GN=MAP2 PE=1 SV=1;sp|P11137|MTAP2_HUMAN Microtubule-associated protein 2 OS=Homo sapiens OX=9606 GN=MAP2 PE=1 SV=4	3	23	23	3	1	9	7	7	7	12	8	10	9	8	4	3	1	9	7	7	7	12	8	10	9	8	4	14.1	14.1	216.9	1990	1990;1827;567	0	178.37	1.9	0.6	6.4	4.1	5	4.9	8.7	5.3	6.6	5.5	5.4
U3KQT1;P10768;H7BZT7;X6RA14	U3KQT1;P10768;H7BZT7;X6RA14	S-formylglutathione hydrolase	ESD	tr|U3KQT1|U3KQT1_HUMAN S-formylglutathione hydrolase OS=Homo sapiens OX=9606 GN=ESD PE=1 SV=2;sp|P10768|ESTD_HUMAN S-formylglutathione hydrolase OS=Homo sapiens OX=9606 GN=ESD PE=1 SV=2;tr|H7BZT7|H7BZT7_HUMAN S-formylglutathione hydrolase (Fragment) OS=Hom	4	4	4	2	2	4	3	4	1	3	2	3	2	3	2	2	2	4	3	4	1	3	2	3	2	3	2	24.4	24.4	28.995	262	262;282;230;253	0	177.67	15.3	13	24.4	19.8	24.4	6.9	19.8	11.5	19.8	11.5	19.8
O43865	O43865	Putative adenosylhomocysteinase 2	AHCYL1	sp|O43865|SAHH2_HUMAN S-adenosylhomocysteine hydrolase-like protein 1 OS=Homo sapiens OX=9606 GN=AHCYL1 PE=1 SV=2	1	13	4	6	7	10	8	5	7	9	7	4	6	8	6	1	2	2	2	1	2	3	2	1	1	1	2	28.5	10.9	58.951	530	530	0	177.09	12.5	16.4	22.5	19.8	10	17	20.9	17.2	9.2	15.3	15.5
P08670;B0YJC4;B0YJC5;A0A1B0GTT5;P17661;A0A1B0GVG8;H7C5W5;F8W835;P41219	P08670;B0YJC4;B0YJC5	Vimentin	VIM	sp|P08670|VIME_HUMAN Vimentin OS=Homo sapiens OX=9606 GN=VIM PE=1 SV=4;tr|B0YJC4|B0YJC4_HUMAN Vimentin OS=Homo sapiens OX=9606 GN=VIM PE=1 SV=1;tr|B0YJC5|B0YJC5_HUMAN Vimentin OS=Homo sapiens OX=9606 GN=VIM PE=1 SV=1	9	24	22	0	0	0	0	14	12	2	1	6	14	5	7	0	0	0	0	14	12	2	1	6	12	5	7	53.6	50	53.651	466	466;431;228;149;470;109;200;207;470	0	176.56	0	0	0	0	26.2	33.5	4.5	2.4	10.3	28.3	11.6
P40925;A0A5K1VW95;B9A041;B8ZZ51;C9JF79;C9JRL4;C9JLV6	P40925;A0A5K1VW95;B9A041;B8ZZ51	Malate dehydrogenase, cytoplasmic	MDH1	sp|P40925|MDHC_HUMAN Malate dehydrogenase, cytoplasmic OS=Homo sapiens OX=9606 GN=MDH1 PE=1 SV=4;tr|A0A5K1VW95|A0A5K1VW95_HUMAN Malate dehydrogenase OS=Homo sapiens OX=9606 GN=MDH1 PE=1 SV=1;tr|B9A041|B9A041_HUMAN Malate dehydrogenase, cytoplasmic OS=Homo	7	13	13	9	8	8	8	9	9	11	5	9	9	9	8	9	8	8	8	9	9	11	5	9	9	9	8	42.2	42.2	36.426	334	334;353;210;169;222;119;114	0	176.22	34.4	30.8	31.4	32.6	34.1	34.7	38.6	19.2	36.2	35.6	34.1
P07954;A0A804HI24;A0A804HKE6	P07954;A0A804HI24	Fumarate hydratase, mitochondrial	FH	sp|P07954|FUMH_HUMAN Fumarate hydratase, mitochondrial OS=Homo sapiens OX=9606 GN=FH PE=1 SV=3;tr|A0A804HI24|A0A804HI24_HUMAN Fumarate hydratase, mitochondrial OS=Homo sapiens OX=9606 GN=FH PE=1 SV=1	3	15	15	3	1	5	7	9	9	6	4	10	6	11	5	3	1	5	7	9	9	6	4	10	6	11	5	46.1	46.1	54.636	510	510;480;192	0	174.55	10.6	3.5	18	23.3	28.2	30	24.3	15.5	30	19.4	32
P51649;C9J8Q5;A0A5F9ZI23;A0A5F9ZH98;A0A5F9ZH05	P51649;C9J8Q5;A0A5F9ZI23;A0A5F9ZH98	Succinate-semialdehyde dehydrogenase, mitochondrial	ALDH5A1	sp|P51649|SSDH_HUMAN Succinate-semialdehyde dehydrogenase, mitochondrial OS=Homo sapiens OX=9606 GN=ALDH5A1 PE=1 SV=2;tr|C9J8Q5|C9J8Q5_HUMAN Succinate-semialdehyde dehydrogenase OS=Homo sapiens OX=9606 GN=ALDH5A1 PE=1 SV=1;tr|A0A5F9ZI23|A0A5F9ZI23_HUMAN Su	5	14	14	7	7	8	10	7	8	9	8	6	6	9	6	7	7	8	10	7	8	9	8	6	6	9	6	34.6	34.6	57.214	535	535;507;408;229;99	0	174.05	16.3	21.5	16.6	27.3	12.7	20.4	22.6	17.4	13.8	16.3	17.2
P62873;F6UT28;B1AKQ8;F6X3N5;B3KVK2;F5H8J8;F5H100;F5H0S8;E9PCP0;P16520	P62873;F6UT28;B1AKQ8	Guanine nucleotide-binding protein G(I)/G(S)/G(T) subunit beta-1	GNB1	sp|P62873|GBB1_HUMAN Guanine nucleotide-binding protein G(I)/G(S)/G(T) subunit beta-1 OS=Homo sapiens OX=9606 GN=GNB1 PE=1 SV=3;tr|F6UT28|F6UT28_HUMAN Guanine nucleotide-binding protein G(I)/G(S)/G(T) subunit beta-1 (Fragment) OS=Homo sapiens OX=9606 GN=GN	10	17	11	7	10	10	10	11	10	8	9	13	12	13	7	4	6	6	6	7	5	4	5	8	7	8	5	62.4	41.2	37.377	340	340;165;107;163;240;232;232;264;339;340	0	173.63	27.6	45.6	40.9	45.6	51.5	42.4	32.6	42.4	47.9	47.6	50
P17174	P17174	Aspartate aminotransferase, cytoplasmic	GOT1	sp|P17174|AATC_HUMAN Aspartate aminotransferase, cytoplasmic OS=Homo sapiens OX=9606 GN=GOT1 PE=1 SV=3	1	16	16	10	12	9	11	10	7	11	8	11	10	10	8	10	12	9	11	10	7	11	8	11	10	10	8	55.2	55.2	46.247	413	413	0	170.78	34.4	42.6	31.7	40.4	33.9	26.9	38.3	30.3	41.9	35.4	37.5
O95782;M0R2D9;E9PNC4;A0A8I5KV06;A0A0G2JRS3;A0A0G2JS17;A0A0G2JQT9;E9PQP4;E9PPY8	O95782	AP-2 complex subunit alpha-1	AP2A1	sp|O95782|AP2A1_HUMAN AP-2 complex subunit alpha-1 OS=Homo sapiens OX=9606 GN=AP2A1 PE=1 SV=3	9	21	16	4	5	4	6	11	6	7	6	8	15	6	5	4	5	3	6	8	5	5	5	7	10	5	4	28	22.1	107.54	977	977;57;125;134;140;156;173;195;265	0	168.9	5.9	5.3	4.6	9.5	15.1	7.2	10.8	8.1	11.2	20.7	8.4
B1AKY9;P50993;H0Y7C1;A0A669K9X0;P20648	B1AKY9;P50993;H0Y7C1	Sodium/potassium-transporting ATPase subunit alpha-2	ATP1A2	tr|B1AKY9|B1AKY9_HUMAN Sodium/potassium-transporting ATPase subunit alpha OS=Homo sapiens OX=9606 GN=ATP1A2 PE=1 SV=1;sp|P50993|AT1A2_HUMAN Sodium/potassium-transporting ATPase subunit alpha-2 OS=Homo sapiens OX=9606 GN=ATP1A2 PE=1 SV=1;tr|H0Y7C1|H0Y7C1_HU	5	33	17	12	12	17	17	16	22	16	19	20	23	20	17	1	2	5	6	5	11	5	6	8	10	7	5	36.4	18	110.86	1009	1009;1020;714;219;1035	0	167.14	15.2	15.8	21.8	21.7	19.1	24.6	18.9	22.2	23.6	26.4	23.3
Q13303;A0A5F9UN28;A0A590UJB6;A0A590UJJ4;Q5TG81;A0A590UJY1;Q5TG84;Q5TG78;A0A590UJU1;A0A590UJU4;K7EIR5;Q14722;A0A590UJB8;A0A590UJV4;A0A590UK89;C9JQ60;K7EKU4;A0A590UJ15;A0A590UJI8;A0A590UJ35;A0A590UJ72;A0A087X1P8;F8W6W4;B7Z8E5	Q13303;A0A5F9UN28;A0A590UJB6;A0A590UJJ4	Voltage-gated potassium channel subunit beta-2	KCNAB2	sp|Q13303|KCAB2_HUMAN Voltage-gated potassium channel subunit beta-2 OS=Homo sapiens OX=9606 GN=KCNAB2 PE=1 SV=2;tr|A0A5F9UN28|A0A5F9UN28_HUMAN Voltage-gated potassium channel subunit beta-2 OS=Homo sapiens OX=9606 GN=KCNAB2 PE=1 SV=1;tr|A0A590UJB6|A0A590U	24	18	18	13	7	11	6	13	8	12	8	15	10	14	9	13	7	11	6	13	8	12	8	15	10	14	9	55	55	41	367	367;382;398;328;152;148;157;139;156;160;178;419;56;95;146;177;197;51;67;70;81;304;372;390	0	165.96	41.1	30.2	37.1	19.6	40.6	34.9	43.6	27.8	49.3	32.2	52.3
A0A2U3TZS7;A0A2R8Y4W1;A0A2R8Y860;A0A2R8YD46;P43004;A0A2R8Y4N0;A0A2R8YFE3;A0A2U3U0E3;A0A2R8Y6J5;A0A2R8Y862;A0A2R8Y740;A0A2R8Y5Y1;A0A2R8YG01;A0A163QEF0;H0YEK4;A0A2R8Y6B8;A0A2R8YHI4;A0A2R8Y642;H0YEB1;A0A2R8Y4D1;C9J9N5;A0A2R8YH93	A0A2U3TZS7;A0A2R8Y4W1;A0A2R8Y860;A0A2R8YD46;P43004;A0A2R8Y4N0;A0A2R8YFE3;A0A2U3U0E3;A0A2R8Y6J5;A0A2R8Y862;A0A2R8Y740;A0A2R8Y5Y1;A0A2R8YG01;A0A163QEF0;H0YEK4;A0A2R8Y6B8;A0A2R8YHI4;A0A2R8Y642;H0YEB1	Excitatory amino acid transporter 2;Amino acid transporter	SLC1A2	tr|A0A2U3TZS7|A0A2U3TZS7_HUMAN Amino acid transporter OS=Homo sapiens OX=9606 GN=SLC1A2 PE=1 SV=1;tr|A0A2R8Y4W1|A0A2R8Y4W1_HUMAN Amino acid transporter OS=Homo sapiens OX=9606 GN=SLC1A2 PE=1 SV=1;tr|A0A2R8Y860|A0A2R8Y860_HUMAN Amino acid transporter OS=Hom	22	9	9	2	3	4	4	4	7	5	5	5	6	4	2	2	3	4	4	4	7	5	5	5	6	4	2	19.8	19.8	61.715	570	570;571;579;611;574;330;496;518;554;559;559;560;562;566;574;583;155;435;91;397;409;474	0	164.61	4.2	5.8	9.5	7.7	9.6	14.9	13	13	13	12.5	9.3
A0A7P0TAW3;P55072;A0A7P0T8Q5;A0A7P0T8A3;C9JUP7;A0A7I2V540;A0A7P0Z4C6;A0A7P0TAQ1;A0A7I2V2Y2;A0A7P0TAY0;A0A7I2V5G8;A0A7P0TA22;A0A7I2YQJ0;A0A7P0T971;A0A7P0T946;A0A7P0Z4D1;A0A7P0TBK7	A0A7P0TAW3;P55072;A0A7P0T8Q5;A0A7P0T8A3;C9JUP7;A0A7I2V540;A0A7P0Z4C6;A0A7P0TAQ1;A0A7I2V2Y2	Transitional endoplasmic reticulum ATPase	VCP	tr|A0A7P0TAW3|A0A7P0TAW3_HUMAN Transitional endoplasmic reticulum ATPase OS=Homo sapiens OX=9606 GN=VCP PE=1 SV=1;sp|P55072|TERA_HUMAN Transitional endoplasmic reticulum ATPase OS=Homo sapiens OX=9606 GN=VCP PE=1 SV=4;tr|A0A7P0T8Q5|A0A7P0T8Q5_HUMAN Transit	17	20	20	7	6	6	7	8	6	7	3	5	9	14	10	7	6	6	7	8	6	7	3	5	9	14	10	34.3	34.3	86.118	772	772;806;754;760;761;804;694;733;458;237;334;76;43;55;77;102;107	0	164.35	15.4	10.6	11.9	11.9	17.5	11.8	16.7	8.4	13.5	16.7	26.3
P09543;K7ERC4;K7EN66;C9K0L8;K7ERZ0	P09543	2,3-cyclic-nucleotide 3-phosphodiesterase	CNP	sp|P09543|CN37_HUMAN 2,3-cyclic-nucleotide 3-phosphodiesterase OS=Homo sapiens OX=9606 GN=CNP PE=1 SV=2	5	19	19	6	3	6	5	7	3	6	5	11	18	6	9	6	3	6	5	7	3	6	5	11	18	6	9	34	34	47.578	421	421;164;120;144;153	0	162.54	16.6	8.8	16.9	14.7	20.4	9.3	18.1	14.5	30.9	34	17.8
P32119;A6NIW5	P32119;A6NIW5	Peroxiredoxin-2	PRDX2	sp|P32119|PRDX2_HUMAN Peroxiredoxin-2 OS=Homo sapiens OX=9606 GN=PRDX2 PE=1 SV=5;tr|A6NIW5|A6NIW5_HUMAN Peroxiredoxin 2, isoform CRA_a OS=Homo sapiens OX=9606 GN=PRDX2 PE=1 SV=2	2	14	13	10	10	10	9	10	12	9	9	9	7	10	8	9	9	9	8	9	11	8	8	8	7	9	7	72.2	66.7	21.892	198	198;136	0	161.32	62.6	61.6	60.1	58.6	60.1	70.7	58.6	58.6	62.1	52.5	62.6
A0A286YFJ8;P01861	A0A286YFJ8;P01861	Ig gamma-4 chain C region	IGHG4	tr|A0A286YFJ8|A0A286YFJ8_HUMAN Immunoglobulin heavy constant gamma 4 (Fragment) OS=Homo sapiens OX=9606 GN=IGHG4 PE=1 SV=1;sp|P01861|IGHG4_HUMAN Immunoglobulin heavy constant gamma 4 OS=Homo sapiens OX=9606 GN=IGHG4 PE=1 SV=1	2	12	6	5	5	3	3	4	3	12	4	5	2	4	6	0	2	0	0	0	0	6	2	1	0	0	2	53.3	32.8	43.831	396	396;327	0	156.76	14.9	19.4	8.8	8.3	12.4	8.3	53.3	16.4	19.2	5.3	12.4
A0A140TA49;A0A140TA32;A0A140TA29;A0A0G2JPR0;P0C0L4;F5GXS0;A0A140TA44;A0A0G2JL54;P0C0L5;A0A3B3ISA6	A0A140TA49;A0A140TA32;A0A140TA29;A0A0G2JPR0;P0C0L4;F5GXS0;A0A140TA44;A0A0G2JL54;P0C0L5;A0A3B3ISA6	Complement C4-A;Complement C4 beta chain;Complement C4-A alpha chain;C4a anaphylatoxin;C4b-A;C4d-A;Complement C4 gamma chain;Complement C4-B;Complement C4 beta chain;Complement C4-B alpha chain;C4a anaphylatoxin;C4b-B;C4d-B;Complement C4 gamma chain	C4A;C4B	tr|A0A140TA49|A0A140TA49_HUMAN Complement C4-A OS=Homo sapiens OX=9606 GN=C4A PE=1 SV=1;tr|A0A140TA32|A0A140TA32_HUMAN Complement C4-A OS=Homo sapiens OX=9606 GN=C4A PE=1 SV=1;tr|A0A140TA29|A0A140TA29_HUMAN Complement C4-B OS=Homo sapiens OX=9606 GN=C4B PE	10	8	8	4	4	2	2	0	3	3	2	1	3	4	3	4	4	2	2	0	3	3	2	1	3	4	3	6.4	6.4	187.79	1698	1698;1698;1698;1744;1744;1698;1698;1698;1744;1296	0	155.65	3.4	2.3	2.4	1.4	0	1.9	2.9	1.4	0.9	2.7	3.4
P50395;Q5SX87;V9GYJ7;V9GYF8;Q5SX90;Q5SX86;Q5SX91	P50395	Rab GDP dissociation inhibitor beta	GDI2	sp|P50395|GDIB_HUMAN Rab GDP dissociation inhibitor beta OS=Homo sapiens OX=9606 GN=GDI2 PE=1 SV=2	7	22	15	11	9	12	14	8	9	13	9	9	11	12	10	8	7	8	9	5	5	9	8	5	8	10	6	61.1	37.8	50.663	445	445;263;125;130;148;155;203	0	155.4	31	28.3	30.6	39.6	24.3	23.1	36.4	25.8	26.1	27.9	29.2
P84077;P61204;F5H423;F5H0C7;C9JPM4;P18085;H0YGG7;C9JAK5;F5H1V1;F5H6T5;F8WDB3	P84077;P61204;F5H423;F5H0C7	ADP-ribosylation factor 1;ADP-ribosylation factor 3	ARF1;ARF3	sp|P84077|ARF1_HUMAN ADP-ribosylation factor 1 OS=Homo sapiens OX=9606 GN=ARF1 PE=1 SV=2;sp|P61204|ARF3_HUMAN ADP-ribosylation factor 3 OS=Homo sapiens OX=9606 GN=ARF3 PE=1 SV=2;tr|F5H423|F5H423_HUMAN Uncharacterized protein OS=Homo sapiens OX=9606 PE=3 SV	11	11	5	5	6	6	10	8	10	8	8	7	7	7	9	2	3	3	5	3	5	4	2	3	3	4	4	65.2	29.8	20.697	181	181;181;210;102;127;180;62;153;40;50;59	0	153.63	35.4	37	42	64.1	54.7	64.1	54.1	48.1	48.6	48.6	47.5
Q14195;H0YBT4	Q14195	Dihydropyrimidinase-related protein 3	DPYSL3	sp|Q14195|DPYL3_HUMAN Dihydropyrimidinase-related protein 3 OS=Homo sapiens OX=9606 GN=DPYSL3 PE=1 SV=1	2	15	11	2	7	7	10	7	8	8	10	7	10	10	10	0	4	4	6	3	4	4	7	3	7	6	6	39.8	30.9	61.963	570	570;209	0	152.01	4.2	17.2	15.6	23.9	15.6	20.4	19.5	26	16.8	27.2	24
A0A0A0MRA8;Q9Y2J2;A8K968;A0A0A0MSA4;A0A1B0GTF8;J3QS55;J3KT37;A0A0J9YY18;J3QRQ6;J3KS70;J3QLU5;J3QS83;J3QKY2;J3KRD1;J3QKK4;J3QR33;A0A0J9YW26	A0A0A0MRA8;Q9Y2J2;A8K968;A0A0A0MSA4;A0A1B0GTF8	Band 4.1-like protein 3;Band 4.1-like protein 3, N-terminally processed	EPB41L3	tr|A0A0A0MRA8|A0A0A0MRA8_HUMAN Band 4.1-like protein 3 OS=Homo sapiens OX=9606 GN=EPB41L3 PE=1 SV=1;sp|Q9Y2J2|E41L3_HUMAN Band 4.1-like protein 3 OS=Homo sapiens OX=9606 GN=EPB41L3 PE=1 SV=2;tr|A8K968|A8K968_HUMAN Band 4.1-like protein 3 OS=Homo sapiens OX	17	16	15	0	0	1	1	8	4	9	5	8	14	3	3	0	0	1	1	7	3	8	4	7	13	3	2	19.8	18.7	102.29	918	918;1087;756;1046;571;162;147;325;79;90;96;110;113;116;125;127;188	0	151.96	0	0	1.3	1.3	10.7	6.1	10.7	5.9	11.5	16.8	4.8
P14923;C9JTX4;C9J826;C9JK18;C9JKY1;A0A2R8Y5Z1	P14923	Junction plakoglobin	JUP	sp|P14923|PLAK_HUMAN Junction plakoglobin OS=Homo sapiens OX=9606 GN=JUP PE=1 SV=3	6	16	14	2	1	8	2	11	1	10	3	11	1	7	6	2	1	6	1	10	0	8	2	10	1	6	5	29.1	25.5	81.744	745	745;235;276;295;297;752	0	151.41	5.1	2.7	16.4	4	19.2	1.3	19.2	5.6	19.2	2.7	12.2
P07196	P07196	Neurofilament light polypeptide	NEFL	sp|P07196|NFL_HUMAN Neurofilament light polypeptide OS=Homo sapiens OX=9606 GN=NEFL PE=1 SV=3	1	11	10	0	0	0	0	4	0	0	0	0	9	0	5	0	0	0	0	4	0	0	0	0	8	0	5	22.1	20.4	61.516	543	543	0	150.32	0	0	0	0	6.8	0	0	0	0	19	0
E7EPV7;A0A669KB41;A0A669KBH5;P37840;D6RA31;H6UYS7	E7EPV7;A0A669KB41;A0A669KBH5;P37840;D6RA31;H6UYS7	Alpha-synuclein	SNCA	tr|E7EPV7|E7EPV7_HUMAN Alpha-synuclein OS=Homo sapiens OX=9606 GN=SNCA PE=1 SV=1;tr|A0A669KB41|A0A669KB41_HUMAN Alpha-synuclein OS=Homo sapiens OX=9606 GN=SNCA PE=1 SV=1;tr|A0A669KBH5|A0A669KBH5_HUMAN Alpha-synuclein OS=Homo sapiens OX=9606 GN=SNCA PE=1 SV	6	13	9	5	7	8	8	8	4	8	5	6	5	8	7	4	5	7	6	7	3	6	3	5	2	7	5	80.9	66.1	11.777	115	115;151;159;140;66;98	0	149.46	53.9	49.6	73	59.1	70.4	38.3	68.7	43.5	67.8	41.7	64.3
C9JFZ1;J3KPK1;J3KQV8;O43426;A0A0D9SGJ6;C9JW66;C9J1Z6;H7BZC2;H7BZ56	C9JFZ1;J3KPK1;J3KQV8;O43426;A0A0D9SGJ6	Synaptojanin-1	SYNJ1	tr|C9JFZ1|C9JFZ1_HUMAN Phosphoinositide 5-phosphatase OS=Homo sapiens OX=9606 GN=SYNJ1 PE=1 SV=1;tr|J3KPK1|J3KPK1_HUMAN Phosphoinositide 5-phosphatase OS=Homo sapiens OX=9606 GN=SYNJ1 PE=1 SV=2;tr|J3KQV8|J3KQV8_HUMAN Phosphoinositide 5-phosphatase OS=Homo	9	18	18	1	2	1	4	8	11	4	3	5	7	6	4	1	2	1	4	8	11	4	3	5	7	6	4	19.4	19.4	149.3	1350	1350;1264;1612;1573;1526;695;178;187;131	0	149.11	1.7	2.4	1.7	6.4	7.9	10.7	5	3.3	5	7.9	6.8
Q13228;A6PVX1;H0Y532;F2Z2W8;F8WCR4;C9JVL0	Q13228	Selenium-binding protein 1	SELENBP1	sp|Q13228|SBP1_HUMAN Methanethiol oxidase OS=Homo sapiens OX=9606 GN=SELENBP1 PE=1 SV=2	6	15	15	12	12	10	11	7	8	12	9	7	8	10	8	12	12	10	11	7	8	12	9	7	8	10	8	40.3	40.3	52.39	472	472;295;305;123;165;80	0	148.59	30.9	33.1	28.2	29.2	22.2	20.1	33.9	25.2	22.7	20.1	28.6
P25705;K7ERX7;K7EK77;K7EQH4;K7EJP1;K7ENJ4;K7ESA0	P25705;K7ERX7;K7EK77	ATP synthase subunit alpha, mitochondrial	ATP5A1	sp|P25705|ATPA_HUMAN ATP synthase subunit alpha, mitochondrial OS=Homo sapiens OX=9606 GN=ATP5F1A PE=1 SV=1;tr|K7ERX7|K7ERX7_HUMAN ATP synthase subunit alpha, mitochondrial (Fragment) OS=Homo sapiens OX=9606 GN=ATP5F1A PE=1 SV=1;tr|K7EK77|K7EK77_HUMAN ATP	7	14	14	1	5	5	5	9	9	5	7	4	11	5	8	1	5	5	5	9	9	5	7	4	11	5	8	33.3	33.3	59.75	553	553;205;207;111;144;199;77	0	148.05	2.4	11.2	11	10.8	23.3	22.1	12.7	17.4	8.5	25.9	12.5
Q9HA64;I3L2G3;I3L139;I3L3W5;I3L407;I3L378	Q9HA64;I3L2G3;I3L139	Ketosamine-3-kinase	FN3KRP	sp|Q9HA64|KT3K_HUMAN Ketosamine-3-kinase OS=Homo sapiens OX=9606 GN=FN3KRP PE=1 SV=2;tr|I3L2G3|I3L2G3_HUMAN Protein-ribulosamine 3-kinase (Fragment) OS=Homo sapiens OX=9606 GN=FN3KRP PE=1 SV=1;tr|I3L139|I3L139_HUMAN Protein-ribulosamine 3-kinase OS=Homo sa	6	11	11	6	8	8	9	6	8	8	9	5	6	5	5	6	8	8	9	6	8	8	9	5	6	5	5	37.5	37.5	34.412	309	309;127;145;102;56;124	0	146.89	24.6	30.1	24.3	33	17.5	28.5	23.9	34.6	21	24.3	14.6
P23526	P23526	Adenosylhomocysteinase	AHCY	sp|P23526|SAHH_HUMAN Adenosylhomocysteinase OS=Homo sapiens OX=9606 GN=AHCY PE=1 SV=4	1	17	17	6	8	8	10	4	6	7	7	11	5	5	6	6	8	8	10	4	6	7	7	11	5	5	6	38.7	38.7	47.716	432	432	0	146.48	14.8	18.5	19.2	22.2	9.7	16.2	14.1	17.1	26.4	11.6	12.3
P18669;P15259	P18669	Phosphoglycerate mutase 1	PGAM1	sp|P18669|PGAM1_HUMAN Phosphoglycerate mutase 1 OS=Homo sapiens OX=9606 GN=PGAM1 PE=1 SV=2	2	12	9	0	1	4	5	9	10	11	6	11	9	7	6	0	1	3	3	7	9	9	4	8	7	5	5	53.5	35.8	28.804	254	254;253	0	145.62	0	4.3	25.2	29.9	42.5	41.3	49.6	30.7	46.5	49.6	35
P00338;F5GYU2;F5GXY2;F5GXH2;F5H8H6;F5GXC7;F5GWW2;F5GXU1;F5GZQ4;F5H5J4;F5H6W8	P00338;F5GYU2;F5GXY2	L-lactate dehydrogenase A chain	LDHA	sp|P00338|LDHA_HUMAN L-lactate dehydrogenase A chain OS=Homo sapiens OX=9606 GN=LDHA PE=1 SV=2;tr|F5GYU2|F5GYU2_HUMAN L-lactate dehydrogenase A chain (Fragment) OS=Homo sapiens OX=9606 GN=LDHA PE=1 SV=1;tr|F5GXY2|F5GXY2_HUMAN L-lactate dehydrogenase A chai	11	13	11	3	4	6	7	7	9	6	10	4	10	6	6	2	3	4	6	6	7	5	9	4	8	5	5	41.6	36.1	36.688	332	332;144;156;114;42;45;45;46;72;89;94	0	145.42	9.9	11.1	17.5	29.2	19.3	35.8	30.4	37.3	12	36.1	28.3
P49418;H0Y7T8	P49418	Amphiphysin	AMPH	sp|P49418|AMPH_HUMAN Amphiphysin OS=Homo sapiens OX=9606 GN=AMPH PE=1 SV=1	2	15	13	2	2	6	6	9	7	9	6	6	8	8	9	1	2	4	5	7	6	8	5	5	6	6	7	23.2	21.9	76.256	695	695;578	0	144.77	3.3	4.9	9.1	10.5	15.4	12.1	15.7	11.5	10.6	12.1	11.5
P63010;A0A087X253;A0A087WU93;A0A087WZQ6;C9J1E7;A0A087WYD1;K7ERB2;K7EN71;K7EJ01;H7C034	P63010;A0A087X253;A0A087WU93;A0A087WZQ6	AP-2 complex subunit beta	AP2B1	sp|P63010|AP2B1_HUMAN AP-2 complex subunit beta OS=Homo sapiens OX=9606 GN=AP2B1 PE=1 SV=1;tr|A0A087X253|A0A087X253_HUMAN AP complex subunit beta OS=Homo sapiens OX=9606 GN=AP2B1 PE=1 SV=1;tr|A0A087WU93|A0A087WU93_HUMAN AP-2 complex subunit beta (Fragment)	10	18	9	6	6	7	3	12	6	11	9	7	7	7	5	5	6	5	3	6	4	8	5	5	3	5	3	23.2	12.8	104.55	937	937;913;663;677;578;639;151;132;164;173	0	143.73	8.1	8	10.6	4.2	16.5	8.1	15.5	12.1	10.2	9.3	10.6
Q96KP4;J3QKT2;J3KSV5;A0A087WYZ1;J3QR27;J3QLU1;J3QKQ0;J3QRD0;J3QQN6;A0A087WVS2;J3QL02;J3KRD5;J3QRA8;J3QRH4;J3KSS4	Q96KP4	Cytosolic non-specific dipeptidase	CNDP2	sp|Q96KP4|CNDP2_HUMAN Cytosolic non-specific dipeptidase OS=Homo sapiens OX=9606 GN=CNDP2 PE=1 SV=2	15	17	17	0	1	1	3	4	9	6	5	7	10	6	5	0	1	1	3	4	9	6	5	7	10	6	5	52	52	52.878	475	475;249;149;157;122;123;128;134;89;124;138;88;138;204;55	0	142.95	0	2.3	2.3	7.2	9.9	27.2	19.6	16.4	17.9	29.1	16.8
P38606;C9JA17;C9JVW8	P38606	V-type proton ATPase catalytic subunit A	ATP6V1A	sp|P38606|VATA_HUMAN V-type proton ATPase catalytic subunit A OS=Homo sapiens OX=9606 GN=ATP6V1A PE=1 SV=2	3	16	16	3	6	5	4	6	9	8	6	5	12	4	7	3	6	5	4	6	9	8	6	5	12	4	7	33.4	33.4	68.303	617	617;184;221	0	142	5	13.3	13.5	8.4	13.3	20.4	20.3	14.7	12.3	25.6	9.9
P08559;Q5JPU0;Q5JPU1;Q5JPT9;Q5JPU3;P29803;Q5JPU2	P08559	Pyruvate dehydrogenase E1 component subunit alpha, somatic form, mitochondrial	PDHA1	sp|P08559|ODPA_HUMAN Pyruvate dehydrogenase E1 component subunit alpha, somatic form, mitochondrial OS=Homo sapiens OX=9606 GN=PDHA1 PE=1 SV=3	7	15	15	0	3	4	4	5	12	4	5	4	7	4	5	0	3	4	4	5	12	4	5	4	7	4	5	42.3	42.3	43.295	390	390;180;205;203;109;388;121	0	141.98	0	8.7	15.1	10.5	17.9	36.2	16.2	18.7	15.1	24.4	15.1
P26038;V9GZ54;E9PQ82;E9PNV3	P26038	Moesin	MSN	sp|P26038|MOES_HUMAN Moesin OS=Homo sapiens OX=9606 GN=MSN PE=1 SV=3	4	20	15	4	6	7	9	3	6	7	5	3	8	10	5	3	3	6	6	2	3	4	3	2	5	8	3	33.4	24.3	67.819	577	577;103;116;148	0	141.75	7.6	10.4	11.6	14	5	12.7	15.4	8.3	6.2	13.9	13.9
A0A8J8YWN6;P00387;A0A8I5QKX1;A0A8I5KR71;A0A8I5KW26;A0A8I5KYU1;A0A8J8Z3C6;A0A087WZB1	A0A8J8YWN6;P00387;A0A8I5QKX1;A0A8I5KR71;A0A8I5KW26;A0A8I5KYU1;A0A8J8Z3C6	NADH-cytochrome b5 reductase 3;NADH-cytochrome b5 reductase 3 membrane-bound form;NADH-cytochrome b5 reductase 3 soluble form	CYB5R3	tr|A0A8J8YWN6|A0A8J8YWN6_HUMAN NADH-cytochrome b5 reductase 3 OS=Homo sapiens OX=9606 GN=CYB5R3 PE=4 SV=1;sp|P00387|NB5R3_HUMAN NADH-cytochrome b5 reductase 3 OS=Homo sapiens OX=9606 GN=CYB5R3 PE=1 SV=3;tr|A0A8I5QKX1|A0A8I5QKX1_HUMAN Cytochrome-b5 reductas	8	14	4	7	8	8	11	3	5	7	2	4	6	5	3	1	3	3	4	1	3	2	1	1	3	2	2	58	26.1	38.826	345	345;301;273;298;315;201;307;147	0	140.79	21.7	35.9	40	53	13.3	25.5	26.1	6.7	15.9	34.2	27
P63104;E7EX29;B0AZS6;B7Z2E6;H0YB80;E7ESK7;E9PD24;E7EVZ2;E5RIR4;E5RGE1	P63104;E7EX29;B0AZS6;B7Z2E6;H0YB80;E7ESK7	14-3-3 protein zeta/delta	YWHAZ	sp|P63104|1433Z_HUMAN 14-3-3 protein zeta/delta OS=Homo sapiens OX=9606 GN=YWHAZ PE=1 SV=1;tr|E7EX29|E7EX29_HUMAN 14-3-3 protein zeta/delta (Fragment) OS=Homo sapiens OX=9606 GN=YWHAZ PE=1 SV=1;tr|B0AZS6|B0AZS6_HUMAN 14-3-3 protein zeta/delta OS=Homo sapie	10	14	10	2	2	5	3	11	10	7	6	9	11	9	6	1	2	3	3	8	7	4	4	6	7	6	5	47.8	37.1	27.745	245	245;246;168;125;130;137;92;98;75;51	0	140.71	8.6	10.6	19.6	15.5	43.7	40.8	31	26.5	40.4	37.6	40.4
P62937;F8WE65;C9J5S7;A0A7I2V5J5;A0A7I2V4V1;P0DN26;A0A0H2UH34;A0A0B4J2A2;A0A075B767;A0A075B759;Q9Y536;F5H284;E5RIZ5;A0A7P0S768;A0A7I2V5V0;A0A7I2V2H6;A0A7I2V343;R4GN99;C9JQD4;P0DN37;H0Y548;O43447;P30405;Q08752;P49792	P62937;F8WE65;C9J5S7	Peptidyl-prolyl cis-trans isomerase A;Peptidyl-prolyl cis-trans isomerase A, N-terminally processed;Peptidyl-prolyl cis-trans isomerase	PPIA	sp|P62937|PPIA_HUMAN Peptidyl-prolyl cis-trans isomerase A OS=Homo sapiens OX=9606 GN=PPIA PE=1 SV=2;tr|F8WE65|F8WE65_HUMAN Peptidyl-prolyl cis-trans isomerase OS=Homo sapiens OX=9606 GN=PPIA PE=1 SV=1;tr|C9J5S7|C9J5S7_HUMAN Peptidyl-prolyl cis-trans isome	25	12	12	4	8	7	6	8	8	7	6	10	7	10	6	4	8	7	6	8	8	7	6	10	7	10	6	70.3	70.3	18.012	165	165;120;121;35;60;164;164;164;164;164;164;164;58;61;83;92;118;145;151;164;165;177;207;370;3224	0	140.55	23.6	47.9	40.6	38.8	45.5	47.9	44.2	37	50.3	55.2	53.3
O94819	O94819	Kelch repeat and BTB domain-containing protein 11	KBTBD11	sp|O94819|KBTBB_HUMAN Kelch repeat and BTB domain-containing protein 11 OS=Homo sapiens OX=9606 GN=KBTBD11 PE=1 SV=1	1	15	15	4	5	5	7	4	7	3	5	4	8	4	6	4	5	5	7	4	7	3	5	4	8	4	6	36.1	36.1	65.719	623	623	0	140.02	10.4	14.4	11.1	19.3	9	15.2	8	10.9	9	17.7	7.9
O95670;H0Y474;F2Z307;A0A7I2V2N1;A0A7I2YQH3;A0A7I2V4K4;A0A7I2V3Q6;A0A7I2V375;O75348	O95670;H0Y474	V-type proton ATPase subunit G 2	ATP6V1G2	sp|O95670|VATG2_HUMAN V-type proton ATPase subunit G 2 OS=Homo sapiens OX=9606 GN=ATP6V1G2 PE=1 SV=1;tr|H0Y474|H0Y474_HUMAN V-type proton ATPase subunit G (Fragment) OS=Homo sapiens OX=9606 GN=ATP6V1G2 PE=1 SV=1	9	8	8	4	3	2	4	4	6	5	6	3	7	4	5	4	3	2	4	4	6	5	6	3	7	4	5	67.8	67.8	13.604	118	118;158;99;37;64;71;82;98;118	0	139.67	49.2	44.1	30.5	56.8	57.6	67.8	57.6	66.9	48.3	67.8	49.2
P09417;B7Z415;D6RGG7;H0Y8F7;D6RHJ7	P09417;B7Z415;D6RGG7	Dihydropteridine reductase	QDPR	sp|P09417|DHPR_HUMAN Dihydropteridine reductase OS=Homo sapiens OX=9606 GN=QDPR PE=1 SV=2;tr|B7Z415|B7Z415_HUMAN Dihydropteridine reductase OS=Homo sapiens OX=9606 GN=QDPR PE=1 SV=1;tr|D6RGG7|D6RGG7_HUMAN Dihydropteridine reductase OS=Homo sapiens OX=9606	5	12	12	8	7	6	8	5	4	4	3	8	6	9	7	8	7	6	8	5	4	4	3	8	6	9	7	66.4	66.4	25.789	244	244;152;162;128;36	0	139.52	48.4	40.6	29.5	43.9	25.8	25	21.7	18.4	42.6	33.6	48.8
B4DJV2;O75390;A0A0C4DGI3;H0YIC4;H0YH82;F8VPF9;F8VPA1;F8VTT8;F8W1S4;F8W4S1;F8VRP1;F8VX68;F8VRI6;F8VR34;F8W642;F8VZK9;F8VX07;F8VWQ5;F8VU34;F8W0J2;F8VP03;F8W031	B4DJV2;O75390;A0A0C4DGI3	Citrate synthase;Citrate synthase, mitochondrial	CS	tr|B4DJV2|B4DJV2_HUMAN Citrate synthase OS=Homo sapiens OX=9606 GN=CS PE=1 SV=1;sp|O75390|CISY_HUMAN Citrate synthase, mitochondrial OS=Homo sapiens OX=9606 GN=CS PE=1 SV=2;tr|A0A0C4DGI3|A0A0C4DGI3_HUMAN Citrate synthase OS=Homo sapiens OX=9606 GN=CS PE=1	22	15	15	4	4	7	14	6	8	9	8	6	8	6	7	4	4	7	14	6	8	9	8	6	8	6	7	40.2	40.2	50.431	453	453;466;400;123;190;140;144;149;157;178;117;120;140;146;66;80;114;132;142;75;105;263	0	138	10.8	10.8	17	38.2	15.5	21.2	20.1	17.4	15.5	20.1	13.9
Q99962	Q99962	Endophilin-A1	SH3GL2	sp|Q99962|SH3G2_HUMAN Endophilin-A1 OS=Homo sapiens OX=9606 GN=SH3GL2 PE=1 SV=1	1	11	9	0	2	7	7	8	8	6	6	5	7	6	5	0	2	6	5	7	7	5	5	5	6	5	4	42.9	37.5	39.962	352	352	0	137.35	0	8	28.1	25.3	31	34.9	25.6	25.6	19.9	29	23.3
P02675;D6REL8	P02675;D6REL8	Fibrinogen beta chain;Fibrinopeptide B;Fibrinogen beta chain	FGB	sp|P02675|FIBB_HUMAN Fibrinogen beta chain OS=Homo sapiens OX=9606 GN=FGB PE=1 SV=2;tr|D6REL8|D6REL8_HUMAN Fibrinogen beta chain OS=Homo sapiens OX=9606 GN=FGB PE=1 SV=1	2	15	15	8	7	4	5	5	3	5	3	0	1	3	2	8	7	4	5	5	3	5	3	0	1	3	2	46.8	46.8	55.928	491	491;272	0	135.89	30.1	23.6	16.3	20.6	14.7	9	20.2	13	0	3.7	15.1
P20073	P20073	Annexin A7	ANXA7	sp|P20073|ANXA7_HUMAN Annexin A7 OS=Homo sapiens OX=9606 GN=ANXA7 PE=1 SV=3	1	15	15	5	3	9	7	4	7	5	3	5	2	6	3	5	3	9	7	4	7	5	3	5	2	6	3	32.2	32.2	52.739	488	488	0	135.75	11.9	9.6	21.1	16.6	9.8	13.9	13.1	6.8	12.3	4.9	15.4
D6RGI3;D6RER5;Q9NVA2;D6RDU5;D6RDP1;D6R9Y6;H0Y961;H0Y9G8;E7EW69;E7EX04;B5ME97;Q9P0V9	D6RGI3;D6RER5;Q9NVA2;D6RDU5	Septin-11	SEPT11	tr|D6RGI3|D6RGI3_HUMAN Septin OS=Homo sapiens OX=9606 GN=SEPTIN11 PE=1 SV=1;tr|D6RER5|D6RER5_HUMAN Septin OS=Homo sapiens OX=9606 GN=SEPTIN11 PE=1 SV=1;sp|Q9NVA2|SEP11_HUMAN Septin-11 OS=Homo sapiens OX=9606 GN=SEPTIN11 PE=1 SV=3;tr|D6RDU5|D6RDU5_HUMAN Sep	12	13	9	5	4	6	7	7	6	7	7	5	8	8	5	3	2	5	4	6	4	4	4	4	6	6	3	40.9	30.8	49.005	425	425;432;429;372;126;136;160;82;450;473;544;454	0	135.31	15.1	12.2	18.1	20.9	23.3	19.3	21.2	20.5	13.9	28.7	24.5
Q01814;A0A2U3U055;A0A2U3TZI3;A0A2R8Y4R4;A0A2R8Y535	Q01814;A0A2U3U055;A0A2U3TZI3;A0A2R8Y4R4	Plasma membrane calcium-transporting ATPase 2	ATP2B2	sp|Q01814|AT2B2_HUMAN Plasma membrane calcium-transporting ATPase 2 OS=Homo sapiens OX=9606 GN=ATP2B2 PE=1 SV=2;tr|A0A2U3U055|A0A2U3U055_HUMAN Calcium-transporting ATPase OS=Homo sapiens OX=9606 GN=ATP2B2 PE=1 SV=1;tr|A0A2U3TZI3|A0A2U3TZI3_HUMAN Calcium-tr	5	18	11	0	1	1	2	6	7	3	2	2	14	4	2	0	1	1	1	3	5	2	2	1	8	2	0	18.9	12.6	136.87	1243	1243;1160;1188;996;387	0	134.48	0	1.1	1.1	2.6	6.8	8	3.2	2.2	1.8	14.8	4.7
A0A5F9ZHM4;P07195;A0A3B3IS95;A8MW50;C9J7H8;F5H793;F5H5G7;F5H155;G3XAP5;F5H245;Q6ZMR3;P07864;Q9BYZ2	A0A5F9ZHM4;P07195;A0A3B3IS95;A8MW50;C9J7H8	L-lactate dehydrogenase B chain;L-lactate dehydrogenase	LDHB	tr|A0A5F9ZHM4|A0A5F9ZHM4_HUMAN L-lactate dehydrogenase OS=Homo sapiens OX=9606 GN=LDHB PE=1 SV=1;sp|P07195|LDHB_HUMAN L-lactate dehydrogenase B chain OS=Homo sapiens OX=9606 GN=LDHB PE=1 SV=2;tr|A0A3B3IS95|A0A3B3IS95_HUMAN L-lactate dehydrogenase OS=Homo s	13	13	11	9	10	10	10	7	9	9	9	7	11	10	9	8	9	8	9	6	7	8	8	7	9	9	8	36.7	31.4	37.294	341	341;334;281;232;136;102;183;225;241;318;332;332;381	0	133.64	24.9	25.8	28.7	25.8	22	28.4	26.1	27.6	23.2	29.3	27.6
Q02413;Q86SJ6	Q02413	Desmoglein-1	DSG1	sp|Q02413|DSG1_HUMAN Desmoglein-1 OS=Homo sapiens OX=9606 GN=DSG1 PE=1 SV=2	2	13	13	3	2	4	2	6	0	9	3	8	1	6	4	3	2	4	2	6	0	9	3	8	1	6	4	19.6	19.6	113.75	1049	1049;1040	0	131	4.2	2.9	6	3.1	8.4	0	14.8	4.7	12.3	1.8	9.1
P61106;X6RFL8	P61106;X6RFL8	Ras-related protein Rab-14	RAB14	sp|P61106|RAB14_HUMAN Ras-related protein Rab-14 OS=Homo sapiens OX=9606 GN=RAB14 PE=1 SV=4;tr|X6RFL8|X6RFL8_HUMAN Ras-related protein Rab-14 (Fragment) OS=Homo sapiens OX=9606 GN=RAB14 PE=1 SV=1	2	13	13	5	8	7	9	5	8	7	10	4	8	7	2	5	8	7	9	5	8	7	10	4	8	7	2	78.6	78.6	23.897	215	215;181	0	130.87	37.7	59.1	50.7	65.1	39.1	58.1	50.2	65.6	35.3	55.3	50.2
A0A087X142;A6NMH6;A6NFQ9;F8W8I8;Q92599;C9JV02;C9J4G8;A0A0A0MRP8	A0A087X142;A6NMH6;A6NFQ9;F8W8I8;Q92599	Septin-8	SEPT8	tr|A0A087X142|A0A087X142_HUMAN Septin OS=Homo sapiens OX=9606 GN=SEPTIN8 PE=1 SV=1;tr|A6NMH6|A6NMH6_HUMAN Septin OS=Homo sapiens OX=9606 GN=SEPTIN8 PE=1 SV=1;tr|A6NFQ9|A6NFQ9_HUMAN Septin OS=Homo sapiens OX=9606 GN=SEPTIN8 PE=1 SV=1;tr|F8W8I8|F8W8I8_HUMAN	8	10	8	1	1	2	2	5	5	6	5	2	6	7	5	0	1	2	1	5	5	5	4	2	6	6	5	33.6	30.3	49.355	426	426;430;440;460;483;130;97;78	0	130.75	1.4	2.6	7.3	4	17.6	21.1	22.8	14.3	7.3	20.9	25.4
Q01813;A0A7I2V3Z0;B1APP6;Q5VSR5;V9GYV7;A0A7I2V5S1;H0Y3Y3;V9GY25	Q01813;A0A7I2V3Z0;B1APP6	ATP-dependent 6-phosphofructokinase, platelet type	PFKP	sp|Q01813|PFKAP_HUMAN ATP-dependent 6-phosphofructokinase, platelet type OS=Homo sapiens OX=9606 GN=PFKP PE=1 SV=2;tr|A0A7I2V3Z0|A0A7I2V3Z0_HUMAN ATP-dependent 6-phosphofructokinase OS=Homo sapiens OX=9606 GN=PFKP PE=1 SV=1;tr|B1APP6|B1APP6_HUMAN ATP-depen	8	17	14	0	0	1	2	1	2	1	2	1	16	1	1	0	0	0	0	0	0	0	0	0	14	0	0	30.9	26.1	85.595	784	784;746;568;210;113;122;166;118	0	130.17	0	0	1.1	2.3	1.1	2.3	1.1	2.3	1.1	29.7	1.1
P22234;E9PBS1;D6RF62	P22234;E9PBS1;D6RF62	Multifunctional protein ADE2;Phosphoribosylaminoimidazole-succinocarboxamide synthase;Phosphoribosylaminoimidazole carboxylase	PAICS	sp|P22234|PUR6_HUMAN Bifunctional phosphoribosylaminoimidazole carboxylase/phosphoribosylaminoimidazole succinocarboxamide synthetase OS=Homo sapiens OX=9606 GN=PAICS PE=1 SV=3;tr|E9PBS1|E9PBS1_HUMAN Bifunctional phosphoribosylaminoimidazole carboxylase/ph	3	14	14	5	7	6	7	4	4	7	10	3	3	6	4	5	7	6	7	4	4	7	10	3	3	6	4	36.9	36.9	47.079	425	425;413;333	0	130.03	15.3	21.6	15.5	23.3	13.2	12.7	19.1	28.5	10.1	11.8	14.8
O43813;E9PHS0;F8WDS9;H7C2E3	O43813;E9PHS0	LanC-like protein 1	LANCL1	sp|O43813|LANC1_HUMAN Glutathione S-transferase LANCL1 OS=Homo sapiens OX=9606 GN=LANCL1 PE=1 SV=1;tr|E9PHS0|E9PHS0_HUMAN Glutathione S-transferase LANCL1 (Fragment) OS=Homo sapiens OX=9606 GN=LANCL1 PE=1 SV=1	4	10	10	1	0	1	0	3	3	4	4	6	7	0	3	1	0	1	0	3	3	4	4	6	7	0	3	39.1	39.1	45.283	399	399;196;82;147	0	129.32	5.5	0	5.5	0	13	12.3	15	15	22.6	27.6	0
P31948;H0YGI8;F5H783;F5GXD8	P31948	Stress-induced-phosphoprotein 1	STIP1	sp|P31948|STIP1_HUMAN Stress-induced-phosphoprotein 1 OS=Homo sapiens OX=9606 GN=STIP1 PE=1 SV=1	4	14	14	5	6	8	7	5	6	10	8	5	6	11	5	5	6	8	7	5	6	10	8	5	6	11	5	31.9	31.9	62.639	543	543;137;236;138	0	127.91	9.6	13.1	16	16.2	9.9	14.4	22.8	17.9	9.9	15.7	22.5
P07355;H0YN42;H0YMW4;H0YMD0;H0YMU9;H0YKS4;H0YNB8;H0YM50;A6NMY6;H0YMM1;A0A7I2V4P4;H0YNP5;H0YL33;H0YN28;H0YKZ7;H0YLV6;H0YMT9;H0YKX9;H0YNA0;H0YKV8;H0YKL9;H0YMD9;H0YKN4;H0YLE2	P07355;H0YN42;H0YMW4;H0YMD0;H0YMU9;H0YKS4;H0YNB8;H0YM50;A6NMY6;H0YMM1;A0A7I2V4P4;H0YNP5;H0YL33;H0YN28	Annexin A2;Annexin;Putative annexin A2-like protein	ANXA2;ANXA2P2	sp|P07355|ANXA2_HUMAN Annexin A2 OS=Homo sapiens OX=9606 GN=ANXA2 PE=1 SV=2;tr|H0YN42|H0YN42_HUMAN Annexin (Fragment) OS=Homo sapiens OX=9606 GN=ANXA2 PE=1 SV=1;tr|H0YMW4|H0YMW4_HUMAN Annexin OS=Homo sapiens OX=9606 GN=ANXA2 PE=1 SV=2;tr|H0YMD0|H0YMD0_HUMA	24	14	14	6	5	6	5	7	7	9	4	8	5	6	4	6	5	6	5	7	7	9	4	8	5	6	4	45.4	45.4	38.604	339	339;256;367;227;230;176;189;248;339;149;155;175;222;139;119;132;133;134;79;81;110;65;69;45	0	127.86	18.6	15	20.4	16.5	25.7	26	31.6	13	26.8	18.6	20.4
J3QL64;A8MZH3;P02686;E9PJ72;E9PMR5;C9J6H1;H0YF02;H0YEA2;J3QQK6;E9PNZ1;J3QKL5;E9PKX9;J3KT34;F5H7N4;F8WEU6;E9PLU9;E9PLQ9;E9PSE2;E9PQE7;J3KS94;J3KT01	J3QL64;A8MZH3;P02686;E9PJ72;E9PMR5;C9J6H1;H0YF02;H0YEA2;J3QQK6;E9PNZ1;J3QKL5	Myelin basic protein	MBP	tr|J3QL64|J3QL64_HUMAN Myelin basic protein OS=Homo sapiens OX=9606 GN=MBP PE=1 SV=1;tr|A8MZH3|A8MZH3_HUMAN Myelin basic protein OS=Homo sapiens OX=9606 GN=MBP PE=1 SV=1;sp|P02686|MBP_HUMAN Myelin basic protein OS=Homo sapiens OX=9606 GN=MBP PE=1 SV=3;tr|E	21	11	2	7	7	8	8	6	5	7	6	7	6	6	6	1	1	2	1	1	0	2	1	1	1	1	0	56.7	10.8	17.119	157	157;181;304;149;98;101;108;119;253;86;171;108;60;66;73;32;59;64;68;159;180	0	127.79	41.4	41.4	46.5	43.9	37.6	29.3	46.5	40.1	41.4	33.8	40.1
A0A087WX77;P13591;A0A087WTF6;A0A087WWD4;A0A087WV75;A0A087WTE4;A0A087WWJ5;A0A087WVU1;A0A087X1V2;A0A0C4DGS4;A0A087WZS4;A0A087WTR3	A0A087WX77;P13591;A0A087WTF6;A0A087WWD4;A0A087WV75;A0A087WTE4;A0A087WWJ5	Neural cell adhesion molecule 1	NCAM1	tr|A0A087WX77|A0A087WX77_HUMAN Neural cell adhesion molecule 1 OS=Homo sapiens OX=9606 GN=NCAM1 PE=1 SV=1;sp|P13591|NCAM1_HUMAN Neural cell adhesion molecule 1 OS=Homo sapiens OX=9606 GN=NCAM1 PE=1 SV=3;tr|A0A087WTF6|A0A087WTF6_HUMAN Neural cell adhesion m	12	18	1	4	9	7	10	3	8	6	7	4	7	7	3	0	1	1	0	0	1	1	0	0	0	0	0	26	1.3	94.542	858	858;858;848;884;884;761;372;305;228;165;135;84	0	127.64	6.5	13.3	10.3	15.7	4.1	12.1	9.8	10.4	5.2	11.4	11.7
P01024;M0R0Q9;M0QXZ3;M0QYC8	P01024	Complement C3;Complement C3 beta chain;C3-beta-c;Complement C3 alpha chain;C3a anaphylatoxin;Acylation stimulating protein;Complement C3b alpha chain;Complement C3c alpha chain fragment 1;Complement C3dg fragment;Complement C3g fragment;Complement C3d fragment;Complement C3f fragment;Complement C3c alpha chain fragment 2	C3	sp|P01024|CO3_HUMAN Complement C3 OS=Homo sapiens OX=9606 GN=C3 PE=1 SV=2	4	16	16	8	15	3	5	2	2	4	3	0	2	7	5	8	15	3	5	2	2	4	3	0	2	7	5	13.4	13.4	187.15	1663	1663;101;100;192	0	126.87	6.2	12.4	2.2	4.2	1.4	1.9	3	2.7	0	2	5.6
P49189	P49189	4-trimethylaminobutyraldehyde dehydrogenase	ALDH9A1	sp|P49189|AL9A1_HUMAN 4-trimethylaminobutyraldehyde dehydrogenase OS=Homo sapiens OX=9606 GN=ALDH9A1 PE=1 SV=3	1	14	14	6	9	6	7	7	7	7	8	7	6	7	4	6	9	6	7	7	7	7	8	7	6	7	4	36	36	53.801	494	494	0	126.71	13	23.5	15.8	18.2	17	17.4	19.6	20	17.2	15.8	18
E7EMV2;E7ESP9;P07197	E7EMV2;E7ESP9;P07197	Neurofilament medium polypeptide	NEFM	tr|E7EMV2|E7EMV2_HUMAN Neurofilament medium polypeptide OS=Homo sapiens OX=9606 GN=NEFM PE=1 SV=1;tr|E7ESP9|E7ESP9_HUMAN Neurofilament medium polypeptide OS=Homo sapiens OX=9606 GN=NEFM PE=1 SV=1;sp|P07197|NFM_HUMAN Neurofilament medium polypeptide OS=Homo	3	11	10	0	0	0	0	2	0	0	0	0	8	0	6	0	0	0	0	2	0	0	0	0	7	0	6	21.6	20.3	78.881	698	698;877;916	0	126.42	0	0	0	0	5.4	0	0	0	0	16.5	0
O94760;B4DYP1	O94760;B4DYP1	N(G),N(G)-dimethylarginine dimethylaminohydrolase 1	DDAH1	sp|O94760|DDAH1_HUMAN N(G),N(G)-dimethylarginine dimethylaminohydrolase 1 OS=Homo sapiens OX=9606 GN=DDAH1 PE=1 SV=3;tr|B4DYP1|B4DYP1_HUMAN Dimethylargininase OS=Homo sapiens OX=9606 GN=DDAH1 PE=1 SV=1	2	16	16	9	4	9	11	7	3	7	8	6	5	13	8	9	4	9	11	7	3	7	8	6	5	13	8	61.8	61.8	31.121	285	285;185	0	124.87	40.7	17.9	48.4	36.1	38.2	13	30.5	33.7	28.8	27.4	58.2
Q9BPU6;E7EWB4;E9PHT0;E7ESV0	Q9BPU6	Dihydropyrimidinase-related protein 5	DPYSL5	sp|Q9BPU6|DPYL5_HUMAN Dihydropyrimidinase-related protein 5 OS=Homo sapiens OX=9606 GN=DPYSL5 PE=1 SV=1	4	12	12	3	6	5	9	5	6	4	6	6	7	9	4	3	6	5	9	5	6	4	6	6	7	9	4	35.5	35.5	61.421	564	564;189;165;174	0	124.01	7.1	15.2	14.2	26.2	14.2	13.7	12.6	17	16.7	21.1	26.6
P62258;B4DJF2;I3L3T1;K7EM20;K7EIT4;I3L0W5	P62258	14-3-3 protein epsilon	YWHAE	sp|P62258|1433E_HUMAN 14-3-3 protein epsilon OS=Homo sapiens OX=9606 GN=YWHAE PE=1 SV=1	6	16	14	2	2	3	3	9	10	5	6	8	13	9	5	1	2	2	3	7	8	3	5	6	11	7	4	54.5	50.6	29.174	255	255;94;107;115;109;38	0	123.56	7.5	12.2	11.8	16.9	37.3	29	23.5	21.2	29.8	54.5	37.3
Q8N573;H0YC07;E5RII8;E9PLW2	Q8N573	Oxidation resistance protein 1	OXR1	sp|Q8N573|OXR1_HUMAN Oxidation resistance protein 1 OS=Homo sapiens OX=9606 GN=OXR1 PE=1 SV=2	4	15	15	3	4	6	4	7	5	7	5	5	6	8	7	3	4	6	4	7	5	7	5	5	6	8	7	21.3	21.3	97.969	874	874;518;99;119	0	123.48	5.5	7.2	10	5.7	12.1	7.8	11.7	7.9	8.4	9.4	13.3
P21333;Q60FE5;A0A7P0NMY4;A0A087WWY3;A0A7I2V3E6;F8WE98;H0Y5C6;H0Y5F3;A0A804HJC2;A0A804HL72;A0A804HK76;O75369;Q14315	P21333;Q60FE5	Filamin-A	FLNA	sp|P21333|FLNA_HUMAN Filamin-A OS=Homo sapiens OX=9606 GN=FLNA PE=1 SV=4;tr|Q60FE5|Q60FE5_HUMAN Filamin-A OS=Homo sapiens OX=9606 GN=FLNA PE=1 SV=1	13	17	17	6	9	2	4	2	5	1	1	0	6	0	0	6	9	2	4	2	5	1	1	0	6	0	0	9.6	9.6	280.74	2647	2647;2620;1574;482;556;604;281;232;521;2270;2562;2602;2725	0	123.48	3.3	5.7	1	2.2	1.3	2.1	0.6	0.6	0	3.3	0
P31151;Q86SG5	P31151;Q86SG5	Protein S100-A7;Protein S100-A7A	S100A7;S100A7A	sp|P31151|S10A7_HUMAN Protein S100-A7 OS=Homo sapiens OX=9606 GN=S100A7 PE=1 SV=4;sp|Q86SG5|S1A7A_HUMAN Protein S100-A7A OS=Homo sapiens OX=9606 GN=S100A7A PE=1 SV=3	2	4	4	0	0	4	0	1	0	0	0	0	0	0	0	0	0	4	0	1	0	0	0	0	0	0	0	36.6	36.6	11.471	101	101;101	0	123.45	0	0	36.6	0	12.9	0	0	0	0	0	0
G3V5H8;G3V4S9;Q9UN36;G3V5L7;G3V578;H0YJT9;G3V2I9;A0A0U1RR50;G3V271;G3V5B7;H7C0X0;G3V383;G3V5S0;G3V392;G3V5G0;G3V5B5;G3V239;G3V5P9;G3V5D7;G3V2S0;G3V3C3;G3V2Y3;G3V5G7;G3V552;G3V3X3;G3V3P6;H0YJ56;G3V4T9;G3V2T2;G3V5A6;G3V280;G3V3P1;G3V5V9;G3V3D5;G3V3X2;G3V285;G3V4S2;G3V358;G3V2A6;G3V4X3;G3V420;G3V237;G3V3L1	G3V5H8;G3V4S9;Q9UN36;G3V5L7;G3V578;H0YJT9;G3V2I9;A0A0U1RR50	Protein NDRG2	NDRG2	tr|G3V5H8|G3V5H8_HUMAN Protein NDRG2 (Fragment) OS=Homo sapiens OX=9606 GN=NDRG2 PE=1 SV=1;tr|G3V4S9|G3V4S9_HUMAN Protein NDRG2 (Fragment) OS=Homo sapiens OX=9606 GN=NDRG2 PE=1 SV=8;sp|Q9UN36|NDRG2_HUMAN Protein NDRG2 OS=Homo sapiens OX=9606 GN=NDRG2 PE=1	43	8	8	2	5	2	4	6	4	6	5	4	6	4	3	2	5	2	4	6	4	6	5	4	6	4	3	45.4	45.4	30.495	273	273;300;371;218;284;287;252;224;167;174;181;194;219;221;224;86;92;99;108;118;120;122;127;129;133;136;139;140;141;142;144;148;149;149;150;153;160;172;173;77;108;137;154	0	123.02	13.9	28.9	16.1	30	39.2	25.6	42.5	30.8	30	42.5	30
A0A2U3TZU2;P06744;K7EQ48;A0A0J9YXP8;A0A0J9YX90;A0A0J9YYH3;A0A2R8Y6C7;K7EPY4;K7ERC6;K7EP41;A0A2R8YF08;K7ELR7;K7ERK8;K7ENA0;A0A0J9YYI8;K7EIL4;A0A0J9YXH9;A0A0J9YXM3;K7ESF4	A0A2U3TZU2;P06744;K7EQ48;A0A0J9YXP8;A0A0J9YX90;A0A0J9YYH3;A0A2R8Y6C7	Glucose-6-phosphate isomerase	GPI	tr|A0A2U3TZU2|A0A2U3TZU2_HUMAN Glucose-6-phosphate isomerase OS=Homo sapiens OX=9606 GN=GPI PE=1 SV=1;sp|P06744|G6PI_HUMAN Glucose-6-phosphate isomerase OS=Homo sapiens OX=9606 GN=GPI PE=1 SV=4;tr|K7EQ48|K7EQ48_HUMAN Glucose-6-phosphate isomerase (Fragment	19	17	17	0	0	2	4	8	9	9	5	6	9	6	5	0	0	2	4	8	9	9	5	6	9	6	5	33.2	33.2	67.285	597	597;558;447;268;279;283;316;166;170;159;145;146;139;162;110;116;133;161;209	0	122.63	0	0	4.9	8.4	16.9	18.4	18.9	10.9	11.9	22.3	15.1
E9PLK3;P55786;A0A7I2V389;A0A7I2V3W8;E9PPZ2;A6NEC2;H0YDG0;E9PP11;A0A7I2V604;E9PJY4;E9PPD4;H0YCQ5;E9PJF9;A0A7I2V5D4;E9PJ74;A0A7I2V5M8;E9PRQ5;A0A7I2YQS3	E9PLK3;P55786;A0A7I2V389;A0A7I2V3W8	Puromycin-sensitive aminopeptidase	NPEPPS	tr|E9PLK3|E9PLK3_HUMAN Aminopeptidase OS=Homo sapiens OX=9606 GN=NPEPPS PE=1 SV=1;sp|P55786|PSA_HUMAN Puromycin-sensitive aminopeptidase OS=Homo sapiens OX=9606 GN=NPEPPS PE=1 SV=2;tr|A0A7I2V389|A0A7I2V389_HUMAN Aminopeptidase OS=Homo sapiens OX=9606 GN=NP	18	14	14	1	0	3	2	9	5	8	5	3	8	9	4	1	0	3	2	9	5	8	5	3	8	9	4	21.1	21.1	102.99	915	915;919;885;924;478;478;169;201;295;141;163;65;134;150;158;166;172;178	0	122.53	1.4	0	4	2.7	12.1	7.8	12.1	6.7	4.7	13.6	12.5
P05091;F8VP50;S4R3S4;H0Y2X5;H0YMG7;P47895;O94788	P05091	Aldehyde dehydrogenase, mitochondrial	ALDH2	sp|P05091|ALDH2_HUMAN Aldehyde dehydrogenase, mitochondrial OS=Homo sapiens OX=9606 GN=ALDH2 PE=1 SV=2	7	16	14	3	8	1	4	11	10	10	11	0	6	13	11	3	8	1	4	10	10	10	10	0	5	12	10	36.9	34	56.381	517	517;261;117;405;489;512;518	0	122.18	6.8	19.5	2.5	10.8	28.8	22.4	27.9	29.2	0	13.5	28.6
Q92752;H0Y668	Q92752	Tenascin-R	TNR	sp|Q92752|TENR_HUMAN Tenascin-R OS=Homo sapiens OX=9606 GN=TNR PE=1 SV=3	2	15	15	0	1	1	0	9	4	6	3	3	11	8	5	0	1	1	0	9	4	6	3	3	11	8	5	15.5	15.5	149.56	1358	1358;180	0	121.77	0	1.4	0.9	0	9.5	4.6	6.7	3.2	4	11.6	7.7
P11021;A0A7P0TAI0;A0A7P0TB36	P11021;A0A7P0TAI0;A0A7P0TB36	78 kDa glucose-regulated protein	HSPA5	sp|P11021|BIP_HUMAN Endoplasmic reticulum chaperone BiP OS=Homo sapiens OX=9606 GN=HSPA5 PE=1 SV=2;tr|A0A7P0TAI0|A0A7P0TAI0_HUMAN 78 kDa glucose-regulated protein OS=Homo sapiens OX=9606 GN=HSPA5 PE=1 SV=1;tr|A0A7P0TB36|A0A7P0TB36_HUMAN 78 kDa glucose-regu	3	16	15	5	7	12	11	8	6	11	7	8	7	11	4	4	7	11	11	7	5	10	6	7	6	10	4	31	31	72.332	654	654;616;623	0	120.37	10.2	13.8	22.8	23.5	14.2	11.3	22.6	13.1	15.3	13.5	22.3
A0A0D9SFB1;A0A0U1RQP1;Q05193;A0A0D9SFE4;A0A1B0GU67;A0A1B0GUX5	A0A0D9SFB1;A0A0U1RQP1;Q05193;A0A0D9SFE4;A0A1B0GU67;A0A1B0GUX5	Dynamin-1	DNM1	tr|A0A0D9SFB1|A0A0D9SFB1_HUMAN Dynamin GTPase OS=Homo sapiens OX=9606 GN=DNM1 PE=1 SV=1;tr|A0A0U1RQP1|A0A0U1RQP1_HUMAN Dynamin GTPase OS=Homo sapiens OX=9606 GN=DNM1 PE=1 SV=1;sp|Q05193|DYN1_HUMAN Dynamin-1 OS=Homo sapiens OX=9606 GN=DNM1 PE=1 SV=2;tr|A0A0	6	17	14	0	0	1	0	3	0	0	0	4	15	0	1	0	0	1	0	3	0	0	0	3	12	0	1	27.2	22.6	94.016	835	835;856;864;864;356;320	0	119.93	0	0	1.2	0	4.8	0	0	0	5.9	25.6	0
Q9UI15;C9J5W6;H7C5N2;C9JCX3	Q9UI15;C9J5W6	Transgelin-3	TAGLN3	sp|Q9UI15|TAGL3_HUMAN Transgelin-3 OS=Homo sapiens OX=9606 GN=TAGLN3 PE=1 SV=2;tr|C9J5W6|C9J5W6_HUMAN Transgelin OS=Homo sapiens OX=9606 GN=TAGLN3 PE=1 SV=1	4	11	9	3	7	7	6	4	4	5	3	5	4	8	3	3	5	7	4	4	3	5	2	5	3	7	3	65.3	54.8	22.472	199	199;115;78;163	0	119.4	20.1	42.7	43.2	37.7	27.1	26.6	32.2	19.6	32.2	26.6	47.2
P01834;A0A5H1ZRQ3	P01834;A0A5H1ZRQ3	Ig kappa chain C region	IGKC	sp|P01834|IGKC_HUMAN Immunoglobulin kappa constant OS=Homo sapiens OX=9606 GN=IGKC PE=1 SV=2;tr|A0A5H1ZRQ3|A0A5H1ZRQ3_HUMAN Immunoglobulin kappa constant (Fragment) OS=Homo sapiens OX=9606 GN=IGKC PE=1 SV=1	2	6	6	5	4	3	3	5	4	6	4	5	3	4	3	5	4	3	3	5	4	6	4	5	3	4	3	79.4	79.4	11.765	107	107;107	0	118.7	79.4	66.4	51.4	51.4	79.4	66.4	79.4	66.4	79.4	51.4	63.6
C9JEU5;C9JC84;P02679;C9JPQ9;C9JU00	C9JEU5;C9JC84;P02679	Fibrinogen gamma chain	FGG	tr|C9JEU5|C9JEU5_HUMAN Fibrinogen gamma chain OS=Homo sapiens OX=9606 GN=FGG PE=1 SV=1;tr|C9JC84|C9JC84_HUMAN Fibrinogen gamma chain OS=Homo sapiens OX=9606 GN=FGG PE=1 SV=1;sp|P02679|FIBG_HUMAN Fibrinogen gamma chain OS=Homo sapiens OX=9606 GN=FGG PE=1 SV	5	13	13	10	7	3	5	5	4	5	4	0	1	6	4	10	7	3	5	5	4	5	4	0	1	6	4	40.4	40.4	50.322	445	445;461;453;119;123	0	117.05	31	20.7	9.4	14.8	14.2	16	15.5	14.6	0	4.5	21.6
A0A0A0MS51;A0A0A0MT01;P06396;A0A0U1RQL8;Q5T0I0	A0A0A0MS51;A0A0A0MT01;P06396	Gelsolin	GSN	tr|A0A0A0MS51|A0A0A0MS51_HUMAN Gelsolin OS=Homo sapiens OX=9606 GN=GSN PE=1 SV=1;tr|A0A0A0MT01|A0A0A0MT01_HUMAN Gelsolin OS=Homo sapiens OX=9606 GN=GSN PE=1 SV=1;sp|P06396|GELS_HUMAN Gelsolin OS=Homo sapiens OX=9606 GN=GSN PE=1 SV=1	5	13	13	5	6	5	3	4	6	6	6	6	5	6	4	5	6	5	3	4	6	6	6	6	5	6	4	25.7	25.7	82.525	748	748;767;782;232;260	0	117.05	9.6	12.8	9.4	6.4	7.4	13.6	11.8	11.6	11.5	10.2	12.7
P62993;J3KT38;J3QRL5;J3QLF6	P62993;J3KT38	Growth factor receptor-bound protein 2	GRB2	sp|P62993|GRB2_HUMAN Growth factor receptor-bound protein 2 OS=Homo sapiens OX=9606 GN=GRB2 PE=1 SV=1;tr|J3KT38|J3KT38_HUMAN Growth factor receptor-bound protein 2 (Fragment) OS=Homo sapiens OX=9606 GN=GRB2 PE=1 SV=8	4	8	8	3	4	2	3	2	2	3	3	0	0	1	1	3	4	2	3	2	2	3	3	0	0	1	1	37.3	37.3	25.206	217	217;110;156;42	0	116.88	11.5	19.4	6.9	14.7	6.9	6.5	13.8	14.7	0	0	3.2
B4DJ81;P28331	B4DJ81;P28331	NADH-ubiquinone oxidoreductase 75 kDa subunit, mitochondrial	NDUFS1	tr|B4DJ81|B4DJ81_HUMAN NADH-ubiquinone oxidoreductase 75 kDa subunit, mitochondrial OS=Homo sapiens OX=9606 GN=NDUFS1 PE=1 SV=1;sp|P28331|NDUS1_HUMAN NADH-ubiquinone oxidoreductase 75 kDa subunit, mitochondrial OS=Homo sapiens OX=9606 GN=NDUFS1 PE=1 SV=3	2	12	12	0	0	0	0	6	5	1	2	4	7	1	4	0	0	0	0	6	5	1	2	4	7	1	4	32.6	32.6	66.921	611	611;727	0	114.83	0	0	0	0	16.4	13.9	2.6	5.2	9.7	20.1	2.6
P47755;F8W9N7;C9JUG7	P47755;F8W9N7;C9JUG7	F-actin-capping protein subunit alpha-2	CAPZA2	sp|P47755|CAZA2_HUMAN F-actin-capping protein subunit alpha-2 OS=Homo sapiens OX=9606 GN=CAPZA2 PE=1 SV=3;tr|F8W9N7|F8W9N7_HUMAN F-actin-capping protein subunit alpha OS=Homo sapiens OX=9606 GN=CAPZA2 PE=1 SV=1;tr|C9JUG7|C9JUG7_HUMAN F-actin-capping protei	3	10	9	5	4	5	6	4	2	3	4	3	3	3	4	4	3	4	5	3	2	2	3	2	2	2	3	51.7	48.3	32.949	286	286;174;146	0	114.67	26.9	25.5	28	30.8	19.9	12.9	15.4	21.7	15	15.4	15
P21291;E9PS42;E9PND2;E9PP21	P21291;E9PS42;E9PND2;E9PP21	Cysteine and glycine-rich protein 1	CSRP1	sp|P21291|CSRP1_HUMAN Cysteine and glycine-rich protein 1 OS=Homo sapiens OX=9606 GN=CSRP1 PE=1 SV=3;tr|E9PS42|E9PS42_HUMAN Cysteine and glycine-rich protein 1 OS=Homo sapiens OX=9606 GN=CSRP1 PE=1 SV=1;tr|E9PND2|E9PND2_HUMAN Cysteine and glycine-rich prot	4	8	8	2	4	3	3	7	4	4	4	4	5	6	4	2	4	3	3	7	4	4	4	4	5	6	4	57	57	20.567	193	193;153;153;160	0	114.54	17.6	37.8	22.8	26.4	51.8	33.7	35.2	37.8	31.6	38.3	51.8
P02787;H7C5E8;C9JB55;F8WEK9;F8WCI6;C9JVG0	P02787	Serotransferrin	TF	sp|P02787|TRFE_HUMAN Serotransferrin OS=Homo sapiens OX=9606 GN=TF PE=1 SV=3	6	13	13	4	7	7	4	5	4	7	5	3	2	7	5	4	7	7	4	5	4	7	5	3	2	7	5	25.1	25.1	77.063	698	698;143;75;115;120;134	0	114.4	6.2	12.2	11.7	7.9	8.6	6.6	12.6	9	5.3	4.2	14
P61266;P32856	P61266	Syntaxin-1B	STX1B	sp|P61266|STX1B_HUMAN Syntaxin-1B OS=Homo sapiens OX=9606 GN=STX1B PE=1 SV=1	2	13	11	4	4	6	4	5	7	8	9	7	8	8	8	4	4	6	4	5	7	7	8	6	7	8	7	44.8	41.7	33.244	288	288;288	0	114.15	16.3	19.8	26.4	16.7	21.2	23.6	34.4	34.4	27.1	29.2	34.7
O75746;F8W9J0;H0YFB2;B4DGK6	O75746	Calcium-binding mitochondrial carrier protein Aralar1	SLC25A12	sp|O75746|S2512_HUMAN Electrogenic aspartate/glutamate antiporter SLC25A12, mitochondrial OS=Homo sapiens OX=9606 GN=SLC25A12 PE=1 SV=2	4	15	12	0	1	0	0	6	11	0	2	3	10	1	5	0	1	0	0	5	9	0	2	2	8	1	4	31.7	27	74.761	678	678;87;175;210	0	113.08	0	1.8	0	0	12.7	24.3	0	3.7	5.5	20.9	1.8
J3KTF8;J3QQX2;P52565;J3KRE2;J3KRY1;J3KS60	J3KTF8;J3QQX2;P52565;J3KRE2;J3KRY1;J3KS60	Rho GDP-dissociation inhibitor 1	ARHGDIA	tr|J3KTF8|J3KTF8_HUMAN Rho GDP-dissociation inhibitor 1 (Fragment) OS=Homo sapiens OX=9606 GN=ARHGDIA PE=1 SV=8;tr|J3QQX2|J3QQX2_HUMAN Rho GDP-dissociation inhibitor 1 OS=Homo sapiens OX=9606 GN=ARHGDIA PE=1 SV=1;sp|P52565|GDIR1_HUMAN Rho GDP-dissociation	6	4	4	1	1	1	1	2	1	3	3	2	3	3	1	1	1	1	1	2	1	3	3	2	3	3	1	20.2	20.2	21.517	193	193;235;204;129;249;92	0	112.64	8.3	8.3	8.3	8.3	8.8	7.8	12.4	12.4	16.1	16.6	16.6
C9J084;A0A6Q8PHP4;A0A0J9YX34;A0A6Q8PFI4;A0A6Q8PH06;A0A6Q8PFB0;A0A6Q8PF63;A0A6Q8PEY7;A0A6Q8PF18;Q9C040;A0A6Q8PFS5;A0A6Q8PHE9;A0A6Q8PHR6;A0A6Q8PFM2;A0A6Q8PFV0;A0A6Q8PGL5;A0A6Q8PGE9;A0A6Q8PG16;A0A6Q8PGG4;A0A6Q8PF74;A0A6Q8PFX3;A0A6Q8PHG4;A0A6Q8PFE3;A0A6Q8PHG3;A0A6Q8PG79;A0A6Q8PF82;A0A6Q8PFL9;A0A6Q8PGR7;A0A6Q8PEY9;A0A6Q8PH39;A0A6Q8PGS7;O75382	C9J084;A0A6Q8PHP4;A0A0J9YX34;A0A6Q8PFI4;A0A6Q8PH06;A0A6Q8PFB0;A0A6Q8PF63;A0A6Q8PEY7;A0A6Q8PF18;Q9C040;A0A6Q8PFS5;A0A6Q8PHE9;A0A6Q8PHR6;A0A6Q8PFM2;A0A6Q8PFV0;A0A6Q8PGL5;A0A6Q8PGE9;A0A6Q8PG16;A0A6Q8PGG4;A0A6Q8PF74;A0A6Q8PFX3;A0A6Q8PHG4;A0A6Q8PFE3;A0A6Q8PHG3;A0A6Q8PG79;A0A6Q8PF82;A0A6Q8PFL9;A0A6Q8PGR7	Tripartite motif-containing protein 2	TRIM2	tr|C9J084|C9J084_HUMAN Tripartite motif-containing protein 2 OS=Homo sapiens OX=9606 GN=TRIM2 PE=1 SV=2;tr|A0A6Q8PHP4|A0A6Q8PHP4_HUMAN Tripartite motif-containing protein 2 OS=Homo sapiens OX=9606 GN=TRIM2 PE=1 SV=1;tr|A0A0J9YX34|A0A0J9YX34_HUMAN Tripartit	32	15	15	0	0	1	1	7	3	8	2	10	4	6	4	0	0	1	1	7	3	8	2	10	4	6	4	35.6	35.6	65.316	595	595;658;681;699;718;761;762;775;898;744;618;636;643;647;725;742;743;748;765;766;797;902;547;633;650;651;787;655;357;374;375;744	0	112.11	0	0	3.4	4.5	19.8	10.4	17.5	7.1	24.2	9.9	18
Q16623;A0A0C4DFZ1;A8MZ54	Q16623;A0A0C4DFZ1;A8MZ54	Syntaxin-1A	STX1A	sp|Q16623|STX1A_HUMAN Syntaxin-1A OS=Homo sapiens OX=9606 GN=STX1A PE=1 SV=1;tr|A0A0C4DFZ1|A0A0C4DFZ1_HUMAN Syntaxin-1A OS=Homo sapiens OX=9606 GN=STX1A PE=1 SV=1;tr|A8MZ54|A8MZ54_HUMAN Syntaxin-1A OS=Homo sapiens OX=9606 GN=STX1A PE=1 SV=1	3	11	9	2	3	4	4	5	6	9	7	7	8	7	7	2	3	4	4	5	6	8	6	6	7	7	6	36.5	33.3	33.023	288	288;260;280	0	111.88	9.4	15.3	19.8	18.4	23.6	28.1	36.1	31.2	31.2	31.2	28.5
P21266	P21266	Glutathione S-transferase Mu 3	GSTM3	sp|P21266|GSTM3_HUMAN Glutathione S-transferase Mu 3 OS=Homo sapiens OX=9606 GN=GSTM3 PE=1 SV=3	1	10	8	4	6	3	2	3	4	4	3	5	6	3	1	3	5	2	1	2	3	3	2	4	5	1	0	44.4	37.3	26.559	225	225	0	109.66	20.4	24.9	15.1	8	14.2	15.6	14.2	15.6	21.8	29.3	12.9
A0A286YEY1;P01876	A0A286YEY1;P01876	Ig alpha-1 chain C region	IGHA1	tr|A0A286YEY1|A0A286YEY1_HUMAN Immunoglobulin heavy constant alpha 1 (Fragment) OS=Homo sapiens OX=9606 GN=IGHA1 PE=1 SV=1;sp|P01876|IGHA1_HUMAN Immunoglobulin heavy constant alpha 1 OS=Homo sapiens OX=9606 GN=IGHA1 PE=1 SV=2	2	12	5	9	9	2	1	3	5	7	7	3	4	5	6	4	4	1	0	1	2	4	4	1	2	3	3	38.9	22.4	42.848	398	398;353	0	108.33	34.4	35.9	5.5	2.5	9.8	14.3	29.1	23.9	9.5	14.8	15.8
O76070	O76070	Gamma-synuclein	SNCG	sp|O76070|SYUG_HUMAN Gamma-synuclein OS=Homo sapiens OX=9606 GN=SNCG PE=1 SV=2	1	8	7	6	5	6	6	2	1	7	3	1	3	7	5	5	5	5	6	1	1	6	3	0	3	6	5	63.8	55.1	13.331	127	127	0	107.77	63.8	53.5	62.2	53.5	21.3	10.2	62.2	37.8	8.7	24.4	63.8
Q9UBQ7;U3KQ56	Q9UBQ7;U3KQ56	Glyoxylate reductase/hydroxypyruvate reductase	GRHPR	sp|Q9UBQ7|GRHPR_HUMAN Glyoxylate reductase/hydroxypyruvate reductase OS=Homo sapiens OX=9606 GN=GRHPR PE=1 SV=1;tr|U3KQ56|U3KQ56_HUMAN Glyoxylate reductase/hydroxypyruvate reductase OS=Homo sapiens OX=9606 GN=GRHPR PE=1 SV=1	2	10	10	4	5	7	7	5	2	7	5	4	5	8	7	4	5	7	7	5	2	7	5	4	5	8	7	43.9	43.9	35.668	328	328;358	0	106.64	17.7	21.3	31.1	32.9	22	10.4	32.3	23.2	17.7	25	38.7
P62820;E7END7;Q92928;A0A2R8YDI9;H0YLJ8;H0YL94;G3V196;A0A2R8YFB8;P59190	P62820;E7END7	Ras-related protein Rab-1A	RAB1A	sp|P62820|RAB1A_HUMAN Ras-related protein Rab-1A OS=Homo sapiens OX=9606 GN=RAB1A PE=1 SV=3;tr|E7END7|E7END7_HUMAN Ras-related protein Rab-1A OS=Homo sapiens OX=9606 GN=RAB1A PE=1 SV=1	9	12	5	2	7	4	8	6	11	4	8	5	7	6	6	1	4	1	3	2	5	1	3	1	2	3	1	65.9	28.8	22.677	205	205;173;201;44;47;48;237;246;212	0	106.59	11.2	35.6	22.9	35.1	25.4	56.6	21.5	40.5	26.8	34.6	35.1
P07737;K7EJ44;I3L3D5	P07737;K7EJ44	Profilin-1	PFN1	sp|P07737|PROF1_HUMAN Profilin-1 OS=Homo sapiens OX=9606 GN=PFN1 PE=1 SV=2;tr|K7EJ44|K7EJ44_HUMAN Profilin OS=Homo sapiens OX=9606 GN=PFN1 PE=1 SV=1	3	7	7	4	5	3	5	5	5	4	6	6	4	5	3	4	5	3	5	5	5	4	6	6	4	5	3	54.3	54.3	15.054	140	140;104;165	0	104.96	35	45.7	28.6	45.7	45	43.6	35	45.7	53.6	35.7	45
O75891;C9JYZ6;C9IZ36;Q643R3	O75891	Cytosolic 10-formyltetrahydrofolate dehydrogenase	ALDH1L1	sp|O75891|AL1L1_HUMAN Cytosolic 10-formyltetrahydrofolate dehydrogenase OS=Homo sapiens OX=9606 GN=ALDH1L1 PE=1 SV=2	4	13	13	0	0	0	1	5	8	8	6	5	6	4	1	0	0	0	1	5	8	8	6	5	6	4	1	21.3	21.3	98.828	902	902;168;177;524	0	104.95	0	0	0	1.3	9.3	12	12.2	9	7.5	9.3	6.1
P61019;E9PKL7;H7C125;E9PE37;H0YD31;H0YDL5;Q6PIK3	P61019;E9PKL7	Ras-related protein Rab-2A	RAB2A	sp|P61019|RAB2A_HUMAN Ras-related protein Rab-2A OS=Homo sapiens OX=9606 GN=RAB2A PE=1 SV=1;tr|E9PKL7|E9PKL7_HUMAN Ras-related protein Rab-2A OS=Homo sapiens OX=9606 GN=RAB2A PE=1 SV=1	7	11	5	6	6	3	10	5	6	4	5	5	6	4	4	2	2	0	5	2	3	1	3	1	2	1	3	61.3	25.5	23.545	212	212;181;104;62;135;69;121	0	104.94	38.2	30.2	17.5	56.1	30.7	38.7	24.1	29.7	32.1	36.8	24.5
Q14194;E9PD68;Q14117	Q14194;E9PD68	Dihydropyrimidinase-related protein 1	CRMP1	sp|Q14194|DPYL1_HUMAN Dihydropyrimidinase-related protein 1 OS=Homo sapiens OX=9606 GN=CRMP1 PE=1 SV=1;tr|E9PD68|E9PD68_HUMAN Dihydropyrimidinase-related protein 1 OS=Homo sapiens OX=9606 GN=CRMP1 PE=1 SV=1	3	16	13	3	4	4	4	9	6	8	5	8	10	7	8	1	2	1	1	6	3	5	3	5	8	4	5	43	37.6	62.183	572	572;570;519	0	104.67	5.9	10.7	7.2	7.2	21	10.8	18.7	9.6	17.3	25.3	15.7
P14854;A0A494C160;K7EQD3	P14854	Cytochrome c oxidase subunit 6B1	COX6B1	sp|P14854|CX6B1_HUMAN Cytochrome c oxidase subunit 6B1 OS=Homo sapiens OX=9606 GN=COX6B1 PE=1 SV=2	3	8	8	4	4	5	6	7	6	6	4	6	5	5	5	4	4	5	6	7	6	6	4	6	5	5	5	75.6	75.6	10.192	86	86;54;40	0	104.51	54.7	57	66.3	67.4	75.6	67.4	67.4	57	67.4	66.3	67.4
P48735;H0YL11	P48735	Isocitrate dehydrogenase [NADP], mitochondrial	IDH2	sp|P48735|IDHP_HUMAN Isocitrate dehydrogenase [NADP], mitochondrial OS=Homo sapiens OX=9606 GN=IDH2 PE=1 SV=2	2	12	11	0	0	0	0	4	5	3	5	5	10	3	0	0	0	0	0	4	5	2	5	5	10	2	0	33	33	50.909	452	452;312	0	103.97	0	0	0	0	11.1	14.2	7.7	14.2	13.9	30.1	7.3
E9PDG8;O60641;E5RGY9;E5RFC6;E5RK51;E5RIJ5;E5RFU0;E5RHK9;E5RJY3;E5RK53;E5RGP8;E9PI56;E9PKP6;E9PLJ8	E9PDG8;O60641;E5RGY9;E5RFC6;E5RK51;E5RIJ5;E5RFU0;E5RHK9	Clathrin coat assembly protein AP180	SNAP91	tr|E9PDG8|E9PDG8_HUMAN Clathrin coat assembly protein AP180 OS=Homo sapiens OX=9606 GN=SNAP91 PE=1 SV=1;sp|O60641|AP180_HUMAN Clathrin coat assembly protein AP180 OS=Homo sapiens OX=9606 GN=SNAP91 PE=1 SV=2;tr|E5RGY9|E5RGY9_HUMAN Clathrin coat assembly pro	14	11	9	1	4	3	5	5	6	7	6	6	7	9	4	1	2	2	4	3	4	5	5	4	5	7	3	15.7	13.5	91.969	902	902;907;581;149;150;152;116;120;66;43;58;147;148;185	0	103.39	1.7	5	5.4	8	8.2	7.4	10.6	9.8	9.1	11	13.2
P30038;Q5TF55	P30038	Delta-1-pyrroline-5-carboxylate dehydrogenase, mitochondrial	ALDH4A1	sp|P30038|AL4A1_HUMAN Delta-1-pyrroline-5-carboxylate dehydrogenase, mitochondrial OS=Homo sapiens OX=9606 GN=ALDH4A1 PE=1 SV=3	2	12	12	6	7	7	5	7	7	8	8	9	4	7	1	6	7	7	5	7	7	8	8	9	4	7	1	28.2	28.2	61.719	563	563;214	0	102.9	15.5	15.8	16.5	11.7	17.2	16.3	16	17.1	21.5	8.2	17.6
P36871;A0A3B3ITK7	P36871;A0A3B3ITK7	Phosphoglucomutase-1	PGM1	sp|P36871|PGM1_HUMAN Phosphoglucomutase-1 OS=Homo sapiens OX=9606 GN=PGM1 PE=1 SV=3;tr|A0A3B3ITK7|A0A3B3ITK7_HUMAN Phosphoglucomutase-1 OS=Homo sapiens OX=9606 GN=PGM1 PE=1 SV=1	2	13	13	5	9	6	5	4	5	6	5	4	3	9	3	5	9	6	5	4	5	6	5	4	3	9	3	27.8	27.8	61.448	562	562;584	0	102.82	13	20.5	14.4	11.7	9.3	12.1	13.9	11	8.7	7.1	19.8
Q9NYU2;H7BZG0	Q9NYU2	UDP-glucose:glycoprotein glucosyltransferase 1	UGGT1	sp|Q9NYU2|UGGG1_HUMAN UDP-glucose:glycoprotein glucosyltransferase 1 OS=Homo sapiens OX=9606 GN=UGGT1 PE=1 SV=3	2	16	16	0	0	0	0	5	12	0	0	4	1	0	1	0	0	0	0	5	12	0	0	4	1	0	1	13.4	13.4	177.19	1555	1555;131	0	102.78	0	0	0	0	4.4	8.3	0	0	3.5	0.6	0
Q92777	Q92777	Synapsin-2	SYN2	sp|Q92777|SYN2_HUMAN Synapsin-2 OS=Homo sapiens OX=9606 GN=SYN2 PE=2 SV=4	1	13	7	4	5	8	11	6	8	9	8	9	8	11	8	2	3	2	6	3	4	6	5	4	3	7	3	33.5	18.9	62.996	582	582	0	102.56	9.1	13.1	18.7	28.5	14.9	21.5	25.4	23.4	23.2	21	31.8
A0A6Q8PG52;A0A6Q8PH84;P51149;A0A6Q8PGE6;C9J592;C9IZZ0;C9J8S3;C9J4V0;C9J4S4;C9J7D1;A0A6Q8PF79	A0A6Q8PG52;A0A6Q8PH84;P51149;A0A6Q8PGE6;C9J592;C9IZZ0;C9J8S3	Ras-related protein Rab-7a	RAB7A	tr|A0A6Q8PG52|A0A6Q8PG52_HUMAN Ras-related protein Rab-7a OS=Homo sapiens OX=9606 GN=RAB7A PE=1 SV=1;tr|A0A6Q8PH84|A0A6Q8PH84_HUMAN Ras-related protein Rab-7a OS=Homo sapiens OX=9606 GN=RAB7A PE=1 SV=1;sp|P51149|RAB7A_HUMAN Ras-related protein Rab-7a OS=Ho	11	10	10	5	6	6	5	5	4	4	5	6	5	8	6	5	6	6	5	5	4	4	5	6	5	8	6	55.5	55.5	23.699	211	211;217;207;183;150;156;160;134;98;91;66	0	102.51	28	37.9	36.5	33.2	28	26.1	25.1	31.3	36.5	32.2	46
P15311	P15311	Ezrin	EZR	sp|P15311|EZRI_HUMAN Ezrin OS=Homo sapiens OX=9606 GN=EZR PE=1 SV=4	1	16	12	3	4	11	7	6	7	9	5	5	5	7	3	2	2	10	5	5	5	7	3	4	3	5	2	30.4	23.7	69.412	586	586	0	102.28	5.5	6.7	22	16	11.4	13.1	18.9	9	8.4	9	10.9
Q93050;B7Z641;B7Z2A9;K7EPG4;K7EM24;K7EN36;K7ELZ6;F5H1T6;K7EQW2	Q93050;B7Z641;B7Z2A9	V-type proton ATPase 116 kDa subunit a isoform 1;V-type proton ATPase subunit a	ATP6V0A1	sp|Q93050|VPP1_HUMAN V-type proton ATPase 116 kDa subunit a 1 OS=Homo sapiens OX=9606 GN=ATP6V0A1 PE=1 SV=3;tr|B7Z641|B7Z641_HUMAN V-type proton ATPase subunit a OS=Homo sapiens OX=9606 GN=ATP6V0A1 PE=1 SV=1;tr|B7Z2A9|B7Z2A9_HUMAN V-type proton ATPase subu	9	14	14	0	0	0	1	7	5	0	0	3	11	1	2	0	0	0	1	7	5	0	0	3	11	1	2	19.1	19.1	96.412	837	837;788;794;198;130;195;93;483;68	0	102.07	0	0	0	1.3	11	9	0	0	4.9	17.4	2.3
P36543;C9J8H1;Q96A05;A0A0B4J1S1;A0A087X2I7;P33076	P36543;C9J8H1	V-type proton ATPase subunit E 1	ATP6V1E1	sp|P36543|VATE1_HUMAN V-type proton ATPase subunit E 1 OS=Homo sapiens OX=9606 GN=ATP6V1E1 PE=1 SV=1;tr|C9J8H1|C9J8H1_HUMAN V-type proton ATPase subunit E 1 (Fragment) OS=Homo sapiens OX=9606 GN=ATP6V1E1 PE=1 SV=1	6	10	10	4	4	5	3	7	8	6	4	5	7	8	6	4	4	5	3	7	8	6	4	5	7	8	6	53.1	53.1	26.145	226	226;203;226;1130;1131;1130	0	101.91	19	20.8	23.9	14.6	39.4	35.4	31.4	18.1	23	31	40.3
P31930	P31930	Cytochrome b-c1 complex subunit 1, mitochondrial	UQCRC1	sp|P31930|QCR1_HUMAN Cytochrome b-c1 complex subunit 1, mitochondrial OS=Homo sapiens OX=9606 GN=UQCRC1 PE=1 SV=3	1	10	10	0	1	2	3	5	7	2	2	2	5	2	3	0	1	2	3	5	7	2	2	2	5	2	3	34	34	52.645	480	480	0	101.64	0	2.1	6	8.5	15.2	21.2	6	6	6	19	6
P61586;A0A7I2YQV1;Q5JR08;P08134;Q5JR06;Q5JR07;E9PN11;A0A7I2V3G1;C9JNR4;E9PQH6;C9JX21;Q5JR05;U3KQA9;U3KQV3;A0A7I2V5E6;E9PLA2;C9JRM1	P61586;A0A7I2YQV1;Q5JR08;P08134;Q5JR06;Q5JR07;E9PN11;A0A7I2V3G1;C9JNR4;E9PQH6;C9JX21;Q5JR05;U3KQA9;U3KQV3	Transforming protein RhoA;Rho-related GTP-binding protein RhoC	RHOA;RHOC	sp|P61586|RHOA_HUMAN Transforming protein RhoA OS=Homo sapiens OX=9606 GN=RHOA PE=1 SV=1;tr|A0A7I2YQV1|A0A7I2YQV1_HUMAN Transforming protein RhoA OS=Homo sapiens OX=9606 GN=RHOA PE=1 SV=1;tr|Q5JR08|Q5JR08_HUMAN Rho-related GTP-binding protein RhoC (Fragmen	17	6	4	3	5	2	6	3	4	4	5	3	5	2	3	3	4	2	4	2	3	3	4	2	4	1	3	35.8	22.3	21.768	193	193;109;188;193;91;127;129;137;138;169;187;199;248;271;65;66;90	0	101.38	16.1	26.9	10.4	35.8	18.7	24.9	26.9	31.1	19.2	31.1	13
P31040;D6RFM5;A0A494C1T6;H0Y8X1	P31040;D6RFM5;A0A494C1T6	Succinate dehydrogenase [ubiquinone] flavoprotein subunit, mitochondrial	SDHA	sp|P31040|SDHA_HUMAN Succinate dehydrogenase [ubiquinone] flavoprotein subunit, mitochondrial OS=Homo sapiens OX=9606 GN=SDHA PE=1 SV=2;tr|D6RFM5|D6RFM5_HUMAN Succinate dehydrogenase [ubiquinone] flavoprotein subunit, mitochondrial OS=Homo sapiens OX=9606	4	12	12	1	2	4	7	4	8	2	3	4	4	4	1	1	2	4	7	4	8	2	3	4	4	4	1	26.4	26.4	72.691	664	664;583;356;126	0	101.37	2	4.2	9	14.9	7.5	18.4	4.2	5.7	9.9	8.7	7.8
Q8NEZ5;H3BTH6;H3BTR7;H3BRE0;H3BVA4;H3BUC1	Q8NEZ5;H3BTH6	F-box only protein 22	FBXO22	sp|Q8NEZ5|FBX22_HUMAN F-box only protein 22 OS=Homo sapiens OX=9606 GN=FBXO22 PE=1 SV=1;tr|H3BTH6|H3BTH6_HUMAN F-box only protein 22 (Fragment) OS=Homo sapiens OX=9606 GN=FBXO22 PE=1 SV=1	6	10	10	0	0	2	0	7	2	7	4	8	5	7	4	0	0	2	0	7	2	7	4	8	5	7	4	32.5	32.5	44.508	403	403;241;78;93;153;160	0	100.58	0	0	7.2	0	23.1	7.2	23.1	13.2	27.8	17.6	22.8
C9JTE0;Q16653;A0A0G2JHM8;Q5SSB8;A0A0G2JIQ0;A0A0G2JHB7;A0A140T9L1;A0A0G2JJE4;A0A0G2JI49;A0A0G2JIU9;A0A0G2JHA9;A0A0G2JKI0;A0A1W2PQ17;H0Y8A0;E9PG44	C9JTE0;Q16653;A0A0G2JHM8;Q5SSB8;A0A0G2JIQ0;A0A0G2JHB7;A0A140T9L1;A0A0G2JJE4;A0A0G2JI49;A0A0G2JIU9;A0A0G2JHA9;A0A0G2JKI0;A0A1W2PQ17	Myelin-oligodendrocyte glycoprotein	MOG	tr|C9JTE0|C9JTE0_HUMAN Myelin-oligodendrocyte glycoprotein OS=Homo sapiens OX=9606 GN=MOG PE=1 SV=1;sp|Q16653|MOG_HUMAN Myelin-oligodendrocyte glycoprotein OS=Homo sapiens OX=9606 GN=MOG PE=1 SV=2;tr|A0A0G2JHM8|A0A0G2JHM8_HUMAN Myelin-oligodendrocyte glyco	15	8	8	4	5	4	5	4	5	4	4	3	6	8	5	4	5	4	5	4	5	4	4	3	6	8	5	32.1	32.1	23.868	209	209;247;295;252;252;131;179;179;204;213;224;229;130;142;92	0	100.25	15.8	21.5	21.5	21.5	15.8	22.5	20.1	21.5	10	22.5	32.1
P11413;E7EUI8;E7EM57;E9PD92	P11413;E7EUI8;E7EM57;E9PD92	Glucose-6-phosphate 1-dehydrogenase	G6PD	sp|P11413|G6PD_HUMAN Glucose-6-phosphate 1-dehydrogenase OS=Homo sapiens OX=9606 GN=G6PD PE=1 SV=4;tr|E7EUI8|E7EUI8_HUMAN Glucose-6-phosphate 1-dehydrogenase (Fragment) OS=Homo sapiens OX=9606 GN=G6PD PE=1 SV=8;tr|E7EM57|E7EM57_HUMAN Glucose-6-phosphate 1-	4	14	14	1	4	2	5	1	5	7	5	5	7	1	2	1	4	2	5	1	5	7	5	5	7	1	2	39.2	39.2	59.256	515	515;338;320;256	0	99.941	2.1	10.9	5.2	10.9	2.9	14.8	19.6	10.9	15.1	16.5	3.1
I3L0N3;P46459;I3L0L3;I3L338;I3L4Q9;I3L2G1;K7EQD6	I3L0N3;P46459	Vesicle-fusing ATPase	NSF	tr|I3L0N3|I3L0N3_HUMAN Vesicle-fusing ATPase OS=Homo sapiens OX=9606 GN=NSF PE=1 SV=1;sp|P46459|NSF_HUMAN Vesicle-fusing ATPase OS=Homo sapiens OX=9606 GN=NSF PE=1 SV=3	7	13	13	0	0	0	1	1	0	0	0	0	13	0	0	0	0	0	1	1	0	0	0	0	13	0	0	24	24	82.091	739	739;744;161;44;81;136;180	0	99.879	0	0	0	1.8	1.8	0	0	0	0	24	0
Q99497;K7ELW0;K7EN27	Q99497;K7ELW0;K7EN27	Protein deglycase DJ-1	PARK7	sp|Q99497|PARK7_HUMAN Parkinson disease protein 7 OS=Homo sapiens OX=9606 GN=PARK7 PE=1 SV=2;tr|K7ELW0|K7ELW0_HUMAN Parkinson disease protein 7 OS=Homo sapiens OX=9606 GN=PARK7 PE=1 SV=1;tr|K7EN27|K7EN27_HUMAN Protein deglycase (Fragment) OS=Homo sapiens O	3	10	10	6	4	4	3	3	3	7	2	4	2	5	5	6	4	4	3	3	3	7	2	4	2	5	5	55.6	55.6	19.891	189	189;169;160	0	99.487	25.9	24.3	21.7	21.7	20.6	24.3	39.2	16.4	34.9	16.4	32.8
P62879;E7EP32;C9JIS1;C9JXA5;C9JZN1	P62879;E7EP32;C9JIS1;C9JXA5;C9JZN1	Guanine nucleotide-binding protein G(I)/G(S)/G(T) subunit beta-2	GNB2	sp|P62879|GBB2_HUMAN Guanine nucleotide-binding protein G(I)/G(S)/G(T) subunit beta-2 OS=Homo sapiens OX=9606 GN=GNB2 PE=1 SV=3;tr|E7EP32|E7EP32_HUMAN Guanine nucleotide-binding protein G(I)/G(S)/G(T) subunit beta-2 OS=Homo sapiens OX=9606 GN=GNB2 PE=1 SV=	5	13	5	3	4	4	4	9	8	6	4	9	12	7	3	0	0	0	0	3	1	0	0	2	5	0	1	50.9	21.8	37.331	340	340;296;232;251;152	0	99.178	9.1	15.9	11.2	15.9	36.2	31.8	20.3	15.9	35.6	47.6	27.1
O00499;S4R418;Q9UBW5	O00499	Myc box-dependent-interacting protein 1	BIN1	sp|O00499|BIN1_HUMAN Myc box-dependent-interacting protein 1 OS=Homo sapiens OX=9606 GN=BIN1 PE=1 SV=1	3	14	12	1	2	4	5	4	7	8	6	4	5	5	5	0	2	2	4	2	6	7	5	3	3	3	3	29	27.5	64.699	593	593;531;565	0	97.734	1.3	5.7	7.6	11.5	7.9	16.7	22.1	14.8	9.8	9.4	9.4
P09622;E9PEX6;F8WDM5;F2Z2E3	P09622;E9PEX6	Dihydrolipoyl dehydrogenase, mitochondrial;Dihydrolipoyl dehydrogenase	DLD	sp|P09622|DLDH_HUMAN Dihydrolipoyl dehydrogenase, mitochondrial OS=Homo sapiens OX=9606 GN=DLD PE=1 SV=2;tr|E9PEX6|E9PEX6_HUMAN Dihydrolipoyl dehydrogenase OS=Homo sapiens OX=9606 GN=DLD PE=1 SV=1	4	10	10	4	3	5	6	5	6	5	6	3	6	4	6	4	3	5	6	5	6	5	6	3	6	4	6	24.6	24.6	54.177	509	509;486;114;115	0	97.234	11.8	8.3	14.5	17.1	14.3	15.1	14.3	15.5	8.3	15.5	12.4
Q86VP6;A0A0C4DGH5;H0YH27	Q86VP6;A0A0C4DGH5	Cullin-associated NEDD8-dissociated protein 1	CAND1	sp|Q86VP6|CAND1_HUMAN Cullin-associated NEDD8-dissociated protein 1 OS=Homo sapiens OX=9606 GN=CAND1 PE=1 SV=2;tr|A0A0C4DGH5|A0A0C4DGH5_HUMAN Cullin-associated NEDD8-dissociated protein 1 (Fragment) OS=Homo sapiens OX=9606 GN=CAND1 PE=1 SV=1	3	15	15	3	2	2	4	6	3	4	2	0	9	3	4	3	2	2	4	6	3	4	2	0	9	3	4	16.3	16.3	136.37	1230	1230;770;442	0	96.535	3.2	2	1.6	3.5	6.3	3.4	3.6	1.7	0	10.2	2.9
Q9NQ66;A0A087WW73;A0A087WT80;A0A1B0GWB6;A0A0D9SF51;A0A0D9SG17;H0YCJ2;Q8IV92;A0A1B0GW62;A0A0D9SGI7;A0A0D9SFJ4;A0A1B0GVC1;B1AK73;A0A0D9SFE7	Q9NQ66;A0A087WW73;A0A087WT80;A0A1B0GWB6;A0A0D9SF51;A0A0D9SG17;H0YCJ2	1-phosphatidylinositol 4,5-bisphosphate phosphodiesterase beta-1;Phosphoinositide phospholipase C	PLCB1	sp|Q9NQ66|PLCB1_HUMAN 1-phosphatidylinositol 4,5-bisphosphate phosphodiesterase beta-1 OS=Homo sapiens OX=9606 GN=PLCB1 PE=1 SV=1;tr|A0A087WW73|A0A087WW73_HUMAN 1-phosphatidylinositol 4,5-bisphosphate phosphodiesterase OS=Homo sapiens OX=9606 GN=PLCB1 PE=1	14	14	14	1	4	6	6	2	2	4	1	4	4	2	0	1	4	6	6	2	2	4	1	4	4	2	0	15	15	138.57	1216	1216;1093;1136;1072;960;961;914;196;199;231;136;178;205;248	0	95.997	0.7	4.3	6.3	6.5	2.1	2.1	3.7	1	3.5	4.7	2.2
C9JB30;Q9UPY8;K7ENB3;M0QX52;K7EL66;K7ERD8;Q15555	C9JB30;Q9UPY8	Microtubule-associated protein RP/EB family member 3	MAPRE3	tr|C9JB30|C9JB30_HUMAN Microtubule-associated protein RP/EB family member 3 (Fragment) OS=Homo sapiens OX=9606 GN=MAPRE3 PE=1 SV=1;sp|Q9UPY8|MARE3_HUMAN Microtubule-associated protein RP/EB family member 3 OS=Homo sapiens OX=9606 GN=MAPRE3 PE=1 SV=1	7	9	8	2	1	3	3	4	2	2	3	6	4	5	2	2	1	3	3	3	2	2	3	5	4	5	2	44	44	24.582	218	218;281;78;127;134;194;327	0	95.856	15.1	7.8	15.1	22.9	23.4	15.6	15.6	23.4	33	28	34.4
A0A7P0TB75;A0A7P0TAF3;A0A7P0TBJ7;A0A7P0T8N2;A0A7P0T916;A0A7P0T7V5;A0A7P0TAW9;A0A7P0T9R4;A0A2R8Y706;A0A2R8Y5T0;A0A7P0TA13;A0A7P0T9C4;Q14204;A0A7P0T9K2;A0A2R8Y6H2;A0A7P0TAV5;A0A7P0TB64;A0A7P0T825;A0A7P0TAM4;A0A2R8YFZ7;A0A7P0T8W5;A0A7P0T9F1;A0A804HHY6;A0A7P0T990;A0A2R8YGC7;A0A7P0T942;A0A7P0T934;A0A7P0T9S3;A0A7P0T9Y3;A0A7P0TBC9;A0A7P0TAS7;A0A7P0TB96;REV__A6NC98	A0A7P0TB75;A0A7P0TAF3;A0A7P0TBJ7;A0A7P0T8N2;A0A7P0T916;A0A7P0T7V5;A0A7P0TAW9;A0A7P0T9R4;A0A2R8Y706;A0A2R8Y5T0;A0A7P0TA13;A0A7P0T9C4;Q14204;A0A7P0T9K2;A0A2R8Y6H2;A0A7P0TAV5;A0A7P0TB64;A0A7P0T825;A0A7P0TAM4;A0A2R8YFZ7;A0A7P0T8W5;A0A7P0T9F1;A0A804HHY6;A0A7P0T990;A0A2R8YGC7;A0A7P0T942;A0A7P0T934;A0A7P0T9S3	Cytoplasmic dynein 1 heavy chain 1	DYNC1H1	tr|A0A7P0TB75|A0A7P0TB75_HUMAN Cytoplasmic dynein 1 heavy chain 1 OS=Homo sapiens OX=9606 GN=DYNC1H1 PE=1 SV=1;tr|A0A7P0TAF3|A0A7P0TAF3_HUMAN Cytoplasmic dynein 1 heavy chain 1 OS=Homo sapiens OX=9606 GN=DYNC1H1 PE=1 SV=1;tr|A0A7P0TBJ7|A0A7P0TBJ7_HUMAN Cyt	33	15	15	0	0	0	0	0	0	0	0	0	15	0	0	0	0	0	0	0	0	0	0	0	15	0	0	5.1	5.1	455.65	3966	3966;4001;4174;4179;4234;4408;4459;4514;4597;4604;4637;4672;4646;3933;3965;2941;2969;3547;3576;3641;3668;3758;2881;2898;2726;2735;2341;2346;1372;1189;186;88;1476	0	95.435	0	0	0	0	0	0	0	0	0	5.1	0
P23634;H0YDG5;H7BZS8;H7BY13	P23634	Plasma membrane calcium-transporting ATPase 4	ATP2B4	sp|P23634|AT2B4_HUMAN Plasma membrane calcium-transporting ATPase 4 OS=Homo sapiens OX=9606 GN=ATP2B4 PE=1 SV=2	4	17	7	2	4	4	9	4	9	3	4	4	14	12	7	1	3	3	6	1	5	1	2	2	5	6	3	15.9	7.3	137.92	1241	1241;102;117;129	0	94.932	2.4	4.1	4.4	10.1	4.4	9.4	2.9	4.5	3.9	13.1	11.4
A0A087WWU8;J3KN67;D6R904;A0A494C0P6;A0A2R2Y2Q3;P06753;H0YL80;A0A494C0G0;Q5VU61	A0A087WWU8;J3KN67;D6R904;A0A494C0P6;A0A2R2Y2Q3;P06753	Tropomyosin alpha-3 chain	TPM3	tr|A0A087WWU8|A0A087WWU8_HUMAN Tropomyosin alpha-3 chain OS=Homo sapiens OX=9606 GN=TPM3 PE=1 SV=1;tr|J3KN67|J3KN67_HUMAN Tropomyosin alpha-3 chain OS=Homo sapiens OX=9606 GN=TPM3 PE=1 SV=1;tr|D6R904|D6R904_HUMAN Tropomyosin alpha-3 chain OS=Homo sapiens O	9	11	6	2	3	3	3	3	3	5	5	5	4	4	5	1	1	1	2	2	0	3	2	1	3	1	3	33.5	20.7	26.42	227	227;285;95;214;285;285;68;87;49	0	93.771	11.5	12.8	15.9	12.8	17.6	6.6	17.6	17.6	18.9	22	16.3
P52209;K7EM49;K7EMN2;K7EPF6;K7ELN9	P52209;K7EM49	6-phosphogluconate dehydrogenase, decarboxylating	PGD	sp|P52209|6PGD_HUMAN 6-phosphogluconate dehydrogenase, decarboxylating OS=Homo sapiens OX=9606 GN=PGD PE=1 SV=3;tr|K7EM49|K7EM49_HUMAN Phosphogluconate dehydrogenase (NADP(+)-dependent, decarboxylating) (Fragment) OS=Homo sapiens OX=9606 GN=PGD PE=1 SV=1	5	11	11	0	1	5	8	2	5	5	6	0	1	5	5	0	1	5	8	2	5	5	6	0	1	5	5	30.8	30.8	53.139	483	483;205;160;256;224	0	93.72	0	3.5	17.4	21.9	4.3	14.7	16.4	17.2	0	2.3	16.4
P01871	P01871	Ig mu chain C region	IGHM	sp|P01871|IGHM_HUMAN Immunoglobulin heavy constant mu OS=Homo sapiens OX=9606 GN=IGHM PE=1 SV=4	1	10	10	7	1	0	0	4	3	1	0	0	2	4	0	7	1	0	0	4	3	1	0	0	2	4	0	31.3	31.3	49.439	453	453	0	93.539	22.1	1.8	0	0	11	13.9	3.5	0	0	6.6	15.7
Q13885;Q9BVA1;A6NNZ2;Q9H4B7	Q13885;Q9BVA1	Tubulin beta-2A chain;Tubulin beta-2B chain	TUBB2A;TUBB2B	sp|Q13885|TBB2A_HUMAN Tubulin beta-2A chain OS=Homo sapiens OX=9606 GN=TUBB2A PE=1 SV=1;sp|Q9BVA1|TBB2B_HUMAN Tubulin beta-2B chain OS=Homo sapiens OX=9606 GN=TUBB2B PE=1 SV=1	4	23	5	2	1	2	2	13	7	5	3	6	22	2	5	1	0	0	1	2	1	1	1	1	5	1	2	66.3	21.6	49.906	445	445;445;444;451	0	93.311	10.1	4	4.3	10.1	38.4	24.5	17.5	12.4	18	64.5	8.8
A0A7I2YQ74;E7EUC7;Q16851;A0A087WYS1;A0A7I2V4T0;C9JNZ1;A0A7I2V676;C9JVG3;C9JWG0;C9JQU9;C9JTZ5;C9JUW1;A0A7I2V2Q3;F2Z3H1;C9J3M0;F2Z3P4;F8WC70;C9J6Q0	A0A7I2YQ74;E7EUC7;Q16851;A0A087WYS1;A0A7I2V4T0;C9JNZ1;A0A7I2V676	UTP--glucose-1-phosphate uridylyltransferase	UGP2	tr|A0A7I2YQ74|A0A7I2YQ74_HUMAN UTP--glucose-1-phosphate uridylyltransferase OS=Homo sapiens OX=9606 GN=UGP2 PE=1 SV=1;tr|E7EUC7|E7EUC7_HUMAN UTP--glucose-1-phosphate uridylyltransferase OS=Homo sapiens OX=9606 GN=UGP2 PE=1 SV=1;sp|Q16851|UGPA_HUMAN UTP--gl	18	13	13	3	3	5	7	3	5	4	4	6	3	5	4	3	3	5	7	3	5	4	4	6	3	5	4	36.3	36.3	51.695	460	460;517;508;463;181;212;296;170;150;175;104;135;144;76;38;48;52;60	0	91.619	8	9.6	15.4	19.6	8	13.7	10.9	12.2	17	7.2	16.1
P09488;E7EWW9;B9ZVX7;H3BRM6;H3BQT3	P09488;E7EWW9;B9ZVX7;H3BRM6	Glutathione S-transferase Mu 1	GSTM1	sp|P09488|GSTM1_HUMAN Glutathione S-transferase Mu 1 OS=Homo sapiens OX=9606 GN=GSTM1 PE=1 SV=3;tr|E7EWW9|E7EWW9_HUMAN Glutathione transferase OS=Homo sapiens OX=9606 GN=GSTM1 PE=1 SV=1;tr|B9ZVX7|B9ZVX7_HUMAN Glutathione S-transferase Mu 1 OS=Homo sapiens	5	11	2	1	1	5	7	0	2	0	1	0	1	7	8	0	0	2	1	0	1	0	0	0	0	1	1	45.4	8.7	25.712	218	218;237;149;102;85	0	91.594	6	6	26.6	34.4	0	10.6	0	6	0	6	31.7
Q09666	Q09666	Neuroblast differentiation-associated protein AHNAK	AHNAK	sp|Q09666|AHNK_HUMAN Neuroblast differentiation-associated protein AHNAK OS=Homo sapiens OX=9606 GN=AHNAK PE=1 SV=2	1	14	14	5	4	6	5	3	2	6	5	2	4	3	5	5	4	6	5	3	2	6	5	2	4	3	5	10.8	10.8	629.09	5890	5890	0	91.592	4.1	3.2	4.3	5.4	2.3	2.4	4.8	3.7	1.9	3.9	3.5
H7C144;F5GXS2;O43707;M0QZQ3;Q9H254	H7C144;F5GXS2;O43707	Alpha-actinin-4	ACTN4	tr|H7C144|H7C144_HUMAN Alpha-actinin-4 OS=Homo sapiens OX=9606 GN=ACTN4 PE=1 SV=2;tr|F5GXS2|F5GXS2_HUMAN Actinin, alpha 4, isoform CRA_a OS=Homo sapiens OX=9606 GN=ACTN4 PE=1 SV=3;sp|O43707|ACTN4_HUMAN Alpha-actinin-4 OS=Homo sapiens OX=9606 GN=ACTN4 PE=1	5	24	13	1	7	7	11	8	10	15	7	6	14	13	8	0	1	3	3	3	3	8	2	3	7	7	3	36.6	22.3	104.33	906	906;911;911;2002;2564	0	91.537	1.3	8.7	9.2	16.2	9.6	12.8	24.4	10	8.9	22.5	20.2
P31946;Q4VY20;Q4VY19;A0A0J9YWE8;A0A0J9YWZ2	P31946	14-3-3 protein beta/alpha;14-3-3 protein beta/alpha, N-terminally processed	YWHAB	sp|P31946|1433B_HUMAN 14-3-3 protein beta/alpha OS=Homo sapiens OX=9606 GN=YWHAB PE=1 SV=3	5	9	4	1	0	3	1	5	6	5	3	5	8	4	3	0	0	1	1	2	2	2	1	2	3	1	2	40.2	25.6	28.082	246	246;74;100;149;81	0	91.42	2.8	0	11	4.5	22.8	26.4	22.8	14.2	22.8	32.5	15
P08238;Q58FF7;F8W026;A0A7P0Z405	P08238	Heat shock protein HSP 90-beta	HSP90AB1	sp|P08238|HS90B_HUMAN Heat shock protein HSP 90-beta OS=Homo sapiens OX=9606 GN=HSP90AB1 PE=1 SV=4	4	19	9	0	0	1	2	9	9	6	5	10	13	1	3	0	0	0	0	4	5	2	1	4	8	0	1	29.3	14.5	83.263	724	724;597;48;163	0	91.288	0	0	1.8	3	16.2	13.4	11.2	8.7	16	20.2	1.8
P61020;F8VUA5	P61020	Ras-related protein Rab-5B	RAB5B	sp|P61020|RAB5B_HUMAN Ras-related protein Rab-5B OS=Homo sapiens OX=9606 GN=RAB5B PE=1 SV=1	2	8	5	3	7	5	8	3	5	3	5	4	4	3	5	2	5	3	5	2	3	2	4	2	2	2	4	46.5	33	23.707	215	215;115	0	91.15	20.5	43.3	32.1	46.5	20.5	27.9	20.5	29.3	25.6	25.6	18.1
P01023;P20742	P01023	Alpha-2-macroglobulin	A2M	sp|P01023|A2MG_HUMAN Alpha-2-macroglobulin OS=Homo sapiens OX=9606 GN=A2M PE=1 SV=3	2	13	13	1	6	2	5	1	4	4	3	0	2	5	3	1	6	2	5	1	4	4	3	0	2	5	3	13.5	13.5	163.29	1474	1474;1482	0	90.797	0.7	6.8	2.1	4.7	1.6	4.5	4.5	3.1	0	2.5	6
C9JYY6;Q92823;C9JH43;C9JF43;C9JUR7;C9J8B6	C9JYY6;Q92823;C9JH43	Neuronal cell adhesion molecule	NRCAM	tr|C9JYY6|C9JYY6_HUMAN Neuronal cell adhesion molecule OS=Homo sapiens OX=9606 GN=NRCAM PE=1 SV=3;sp|Q92823|NRCAM_HUMAN Neuronal cell adhesion molecule OS=Homo sapiens OX=9606 GN=NRCAM PE=1 SV=3;tr|C9JH43|C9JH43_HUMAN Neuronal cell adhesion molecule (Fragm	6	12	12	4	4	6	6	5	5	5	4	4	6	7	4	4	4	6	6	5	5	5	4	4	6	7	4	16.7	16.7	133.81	1211	1211;1304;431;118;61;106	0	90.73	4.7	5	7.3	7.6	6.5	7.8	5.8	5	5.1	7.3	8.8
Q9H115;A0A087WZQ7;M0R027;M0R213	Q9H115;A0A087WZQ7	Beta-soluble NSF attachment protein	NAPB	sp|Q9H115|SNAB_HUMAN Beta-soluble NSF attachment protein OS=Homo sapiens OX=9606 GN=NAPB PE=1 SV=2;tr|A0A087WZQ7|A0A087WZQ7_HUMAN Beta-soluble NSF attachment protein OS=Homo sapiens OX=9606 GN=NAPB PE=1 SV=1	4	9	6	0	0	0	0	1	1	0	1	0	9	1	0	0	0	0	0	1	1	0	1	0	6	1	0	45	33.6	33.557	298	298;302;102;83	0	89.475	0	0	0	0	3.4	4.4	0	8.4	0	45	3.4
P49773;D6REP8;D6RE99;H0YC49;D6RD60;A0A6Q8PGQ8;D6RC06	P49773	Histidine triad nucleotide-binding protein 1	HINT1	sp|P49773|HINT1_HUMAN Adenosine 5-monophosphoramidase HINT1 OS=Homo sapiens OX=9606 GN=HINT1 PE=1 SV=2	7	6	6	0	1	2	1	3	6	2	4	3	5	2	1	0	1	2	1	3	6	2	4	3	5	2	1	67.5	67.5	13.802	126	126;78;78;91;103;109;65	0	89.145	0	7.1	12.7	5.6	42.1	67.5	26.2	48.4	28.6	61.9	26.2
Q5D862	Q5D862	Filaggrin-2	FLG2	sp|Q5D862|FILA2_HUMAN Filaggrin-2 OS=Homo sapiens OX=9606 GN=FLG2 PE=1 SV=1	1	12	12	1	1	5	1	3	3	5	2	10	0	1	1	1	1	5	1	3	3	5	2	10	0	1	1	10.6	10.6	248.07	2391	2391	0	89.006	0.5	0.5	3.1	0.5	3.5	1.3	6	1	9.7	0	0.5
P21283;E7EV59;A0A0U1RR16;Q8NEY4	P21283;E7EV59	V-type proton ATPase subunit C 1	ATP6V1C1	sp|P21283|VATC1_HUMAN V-type proton ATPase subunit C 1 OS=Homo sapiens OX=9606 GN=ATP6V1C1 PE=1 SV=4;tr|E7EV59|E7EV59_HUMAN V-type proton ATPase subunit C OS=Homo sapiens OX=9606 GN=ATP6V1C1 PE=1 SV=1	4	13	13	0	4	3	3	7	5	5	5	9	7	6	4	0	4	3	3	7	5	5	5	9	7	6	4	36.6	36.6	43.941	382	382;307;437;427	0	88.971	0	13.9	8.6	8.6	20.7	17.5	13.4	16.2	24.9	21.2	18.6
P50213;H0YL72;H0YMU3;H0YLI6;H0YNF5;H0YKD0;H0YM46;H0YM64	P50213;H0YL72;H0YMU3;H0YLI6	Isocitrate dehydrogenase [NAD] subunit alpha, mitochondrial	IDH3A	sp|P50213|IDH3A_HUMAN Isocitrate dehydrogenase [NAD] subunit alpha, mitochondrial OS=Homo sapiens OX=9606 GN=IDH3A PE=1 SV=1;tr|H0YL72|H0YL72_HUMAN Isocitrate dehydrogenase [NAD] subunit alpha, mitochondrial OS=Homo sapiens OX=9606 GN=IDH3A PE=1 SV=1;tr|H0	8	10	10	0	0	1	0	4	3	4	2	1	8	2	1	0	0	1	0	4	3	4	2	1	8	2	1	32.5	32.5	39.591	366	366;331;175;134;87;109;48;46	0	88.799	0	0	2.7	0	13.1	12	15.3	9.6	2.7	27	5.7
Q9H0E2;F2Z2Y8;E7EN89;E9PNS3;E9PP67;E9PQ25	Q9H0E2;F2Z2Y8;E7EN89	Toll-interacting protein	TOLLIP	sp|Q9H0E2|TOLIP_HUMAN Toll-interacting protein OS=Homo sapiens OX=9606 GN=TOLLIP PE=1 SV=1;tr|F2Z2Y8|F2Z2Y8_HUMAN Toll-interacting protein OS=Homo sapiens OX=9606 GN=TOLLIP PE=1 SV=1;tr|E7EN89|E7EN89_HUMAN Toll interacting protein, isoform CRA_b OS=Homo sa	6	6	6	0	5	0	2	3	1	4	3	3	3	3	3	0	5	0	2	3	1	4	3	3	3	3	3	29.2	29.2	30.281	274	274;213;246;80;179;186	0	88.524	0	25.9	0	7.7	17.5	2.9	20.4	15.3	15.3	10.9	15.3
Q969P0;C9J8Z4	Q969P0;C9J8Z4	Immunoglobulin superfamily member 8	IGSF8	sp|Q969P0|IGSF8_HUMAN Immunoglobulin superfamily member 8 OS=Homo sapiens OX=9606 GN=IGSF8 PE=1 SV=1;tr|C9J8Z4|C9J8Z4_HUMAN Immunoglobulin superfamily member 8 (Fragment) OS=Homo sapiens OX=9606 GN=IGSF8 PE=1 SV=1	2	11	11	3	2	1	3	4	4	5	5	6	6	7	4	3	2	1	3	4	4	5	5	6	6	7	4	26.9	26.9	65.033	613	613;301	0	88.488	7	4.2	1.6	8.3	9.1	11.3	12.9	11.1	11.7	14.4	16.6
H3BRG4;P22695;H3BSJ9;H3BUE4;H3BUI9;H3BP04;A0A087WVZ4	H3BRG4;P22695;H3BSJ9	Cytochrome b-c1 complex subunit 2, mitochondrial	UQCRC2	tr|H3BRG4|H3BRG4_HUMAN Cytochrome b-c1 complex subunit 2, mitochondrial OS=Homo sapiens OX=9606 GN=UQCRC2 PE=1 SV=1;sp|P22695|QCR2_HUMAN Cytochrome b-c1 complex subunit 2, mitochondrial OS=Homo sapiens OX=9606 GN=UQCRC2 PE=1 SV=3;tr|H3BSJ9|H3BSJ9_HUMAN Cyt	7	8	8	0	0	0	1	2	2	1	2	1	8	0	3	0	0	0	1	2	2	1	2	1	8	0	3	30.1	30.1	44.634	412	412;453;336;116;132;176;70	0	88.381	0	0	0	3.9	6.6	6.6	3.9	6.6	3.9	30.1	0
P67775;P62714;H0YC23;E5RHC1;H0YBN9;E5RFI3;E5RHP4;E7ESG8;H3BV22;H3BTA2;P60510	P67775;P62714	Serine/threonine-protein phosphatase 2A catalytic subunit alpha isoform;Serine/threonine-protein phosphatase 2A catalytic subunit beta isoform	PPP2CA;PPP2CB	sp|P67775|PP2AA_HUMAN Serine/threonine-protein phosphatase 2A catalytic subunit alpha isoform OS=Homo sapiens OX=9606 GN=PPP2CA PE=1 SV=1;sp|P62714|PP2AB_HUMAN Serine/threonine-protein phosphatase 2A catalytic subunit beta isoform OS=Homo sapiens OX=9606 G	11	8	7	0	0	1	1	4	4	2	2	5	6	2	1	0	0	1	1	4	3	1	2	4	5	2	1	35.9	31.7	35.594	309	309;309;124;184;52;125;126;145;203;267;307	0	88.242	0	0	2.6	4.9	15.5	17.5	7.8	8.4	19.7	26.5	7.4
F8W787;A0A1B0GW44;A0A1B0GV23;A0A1B0GVD5;A0A1B0GWE8;C9JH19;P07339;H7C469;A0A1B0GVP3;A0A1B0GU92;A0A1B0GU03;F8WD96;A0A1B0GVF1	F8W787;A0A1B0GW44;A0A1B0GV23;A0A1B0GVD5;A0A1B0GWE8;C9JH19;P07339;H7C469;A0A1B0GVP3;A0A1B0GU92;A0A1B0GU03	Cathepsin D;Cathepsin D light chain;Cathepsin D heavy chain	CTSD	tr|F8W787|F8W787_HUMAN Cathepsin D OS=Homo sapiens OX=9606 GN=CTSD PE=1 SV=2;tr|A0A1B0GW44|A0A1B0GW44_HUMAN Cathepsin D OS=Homo sapiens OX=9606 GN=CTSD PE=1 SV=1;tr|A0A1B0GV23|A0A1B0GV23_HUMAN Cathepsin D OS=Homo sapiens OX=9606 GN=CTSD PE=1 SV=1;tr|A0A1B0	13	11	11	4	4	5	4	7	6	7	5	8	8	11	3	4	4	5	4	7	6	7	5	8	8	11	3	36.3	36.3	40.783	377	377;405;406;409;410;451;412;336;405;557;582;276;73	0	87.777	9.8	14.9	14.3	10.9	23.6	24.1	26	16.2	23.6	28.4	36.3
Q01995;H0YCU9;E9PJ32	Q01995;H0YCU9	Transgelin	TAGLN	sp|Q01995|TAGL_HUMAN Transgelin OS=Homo sapiens OX=9606 GN=TAGLN PE=1 SV=4;tr|H0YCU9|H0YCU9_HUMAN Transgelin (Fragment) OS=Homo sapiens OX=9606 GN=TAGLN PE=1 SV=1	3	7	6	2	6	3	3	1	3	2	2	1	3	2	0	2	5	3	2	1	2	2	1	1	2	1	0	37.3	33.8	22.611	201	201;151;91	0	87.146	14.4	31.3	21.4	18.9	6.5	18.9	15.4	12.4	6.5	18.9	12.4
A0A2R8Y7X9;P69891;P02100	A0A2R8Y7X9;P69891	Hemoglobin subunit gamma-1	HBG1	tr|A0A2R8Y7X9|A0A2R8Y7X9_HUMAN GLOBIN domain-containing protein OS=Homo sapiens OX=9606 PE=1 SV=1;sp|P69891|HBG1_HUMAN Hemoglobin subunit gamma-1 OS=Homo sapiens OX=9606 GN=HBG1 PE=1 SV=2	3	10	1	1	1	1	0	1	1	1	1	1	1	10	7	0	0	0	0	0	0	0	0	0	0	1	0	58.9	7.1	18.42	168	168;147;147	0	85.124	6	6	6	0	6	6	6	6	6	6	58.9
A0A8I5KNU9;A0A8I5KT88;P30101;A0A8I5KPY2;A0A8I5KW00;A0A8I5QKQ5;A0A8I5KS72;A0A8I5KW33;A0A8I5KRV3;A0A8I5KXC9;A0A8I5KXE2;A0A8I5KYJ6;A0A8I5KTA1;H7BZJ3;A0A8I5QJM1;A0A8I5KP58;A0A8I5QKT6	A0A8I5KNU9;A0A8I5KT88;P30101;A0A8I5KPY2;A0A8I5KW00;A0A8I5QKQ5;A0A8I5KS72;A0A8I5KW33;A0A8I5KRV3;A0A8I5KXC9;A0A8I5KXE2;A0A8I5KYJ6	Protein disulfide-isomerase A3	PDIA3	tr|A0A8I5KNU9|A0A8I5KNU9_HUMAN Protein disulfide-isomerase OS=Homo sapiens OX=9606 GN=PDIA3 PE=1 SV=1;tr|A0A8I5KT88|A0A8I5KT88_HUMAN Protein disulfide-isomerase OS=Homo sapiens OX=9606 GN=PDIA3 PE=1 SV=1;sp|P30101|PDIA3_HUMAN Protein disulfide-isomerase A3	17	11	11	0	0	0	0	7	7	2	1	6	8	0	0	0	0	0	0	7	7	2	1	6	8	0	0	33.1	33.1	51.774	462	462;512;505;416;453;456;477;487;380;437;343;351;116;147;159;183;88	0	85.071	0	0	0	0	18	23.2	5.6	2.6	17.1	27.9	0
P55809;E9PDW2	P55809	Succinyl-CoA:3-ketoacid coenzyme A transferase 1, mitochondrial	OXCT1	sp|P55809|SCOT1_HUMAN Succinyl-CoA:3-ketoacid coenzyme A transferase 1, mitochondrial OS=Homo sapiens OX=9606 GN=OXCT1 PE=1 SV=1	2	9	9	0	1	2	3	6	6	4	3	4	6	4	3	0	1	2	3	6	6	4	3	4	6	4	3	25	25	56.157	520	520;334	0	84.953	0	2.1	6.2	8.3	15.4	15.4	10.8	9.4	11	16	11
O75781;A0A087WWY4;A0A087WTK8	O75781	Paralemmin-1	PALM	sp|O75781|PALM_HUMAN Paralemmin-1 OS=Homo sapiens OX=9606 GN=PALM PE=1 SV=2	3	7	7	4	2	2	4	4	3	5	2	4	2	3	3	4	2	2	4	4	3	5	2	4	2	3	3	20.4	20.4	42.075	387	387;198;242	0	84.5	12.4	7.8	7.8	12.4	13.4	7.2	15	7.8	12.4	7.8	10.3
H3BLU7;O43488;H7C5H7;Q8NHP1;O95154	H3BLU7;O43488	Aflatoxin B1 aldehyde reductase member 2	AKR7A2	tr|H3BLU7|H3BLU7_HUMAN Aflatoxin B1 aldehyde reductase member 2 (Fragment) OS=Homo sapiens OX=9606 GN=AKR7A2 PE=1 SV=1;sp|O43488|ARK72_HUMAN Aflatoxin B1 aldehyde reductase member 2 OS=Homo sapiens OX=9606 GN=AKR7A2 PE=1 SV=3	5	10	10	3	5	5	4	4	5	4	4	4	3	7	2	3	5	5	4	4	5	4	4	4	3	7	2	43.9	43.9	34.684	314	314;359;205;331;331	0	84.2	12.1	21	19.7	22.9	21.3	22.3	21.3	20.7	23.6	16.9	30.6
O43761;H3BNA6	O43761;H3BNA6	Synaptogyrin-3	SYNGR3	sp|O43761|SNG3_HUMAN Synaptogyrin-3 OS=Homo sapiens OX=9606 GN=SYNGR3 PE=1 SV=2;tr|H3BNA6|H3BNA6_HUMAN Synaptogyrin-3 (Fragment) OS=Homo sapiens OX=9606 GN=SYNGR3 PE=1 SV=8	2	4	4	1	0	3	3	3	3	2	3	3	2	3	2	1	0	3	3	3	3	2	3	3	2	3	2	20.1	20.1	24.555	229	229;177	0	84.016	6.6	0	15.3	13.5	15.3	15.3	11.8	15.3	15.3	8.7	15.3
P20916;M0QZU4;M0R3B9	P20916	Myelin-associated glycoprotein	MAG	sp|P20916|MAG_HUMAN Myelin-associated glycoprotein OS=Homo sapiens OX=9606 GN=MAG PE=1 SV=1	3	9	9	3	3	4	3	3	2	4	3	3	2	7	5	3	3	4	3	3	2	4	3	3	2	7	5	20.6	20.6	69.068	626	626;131;158	0	82.924	6.9	6.9	10.5	6.9	6.9	5	10.7	7.5	6.9	3.7	12.9
Q15365;F8VTZ0	Q15365	Poly(rC)-binding protein 1	PCBP1	sp|Q15365|PCBP1_HUMAN Poly(rC)-binding protein 1 OS=Homo sapiens OX=9606 GN=PCBP1 PE=1 SV=2	2	9	7	1	6	2	5	3	3	5	6	3	7	4	2	1	4	2	4	3	2	4	5	2	6	3	1	37.1	28.4	37.497	356	356;64	0	82.315	3.7	25.6	8.1	19.9	10.1	11.8	16.3	23	9.3	26.7	15.2
Q5T5C7;P49591	Q5T5C7;P49591	Serine--tRNA ligase, cytoplasmic	SARS	tr|Q5T5C7|Q5T5C7_HUMAN Serine--tRNA ligase OS=Homo sapiens OX=9606 GN=SARS1 PE=1 SV=1;sp|P49591|SYSC_HUMAN Serine--tRNA ligase, cytoplasmic OS=Homo sapiens OX=9606 GN=SARS1 PE=1 SV=3	2	10	10	0	1	2	7	2	4	5	5	4	3	6	5	0	1	2	7	2	4	5	5	4	3	6	5	30.4	30.4	61.312	536	536;514	0	82.267	0	2.8	5.2	23.3	5.4	11.9	14.2	14.7	10.3	10.6	17
Q13423;A0A590UJM2;A0A590UK29;A0A590UK15;E9PCX7;D6RAI5;A0A590UJI3;D6RHU2;A0A590UJA4;A0A590UKC7;D6RCR6	Q13423;A0A590UJM2;A0A590UK29;A0A590UK15;E9PCX7;D6RAI5;A0A590UJI3	NAD(P) transhydrogenase, mitochondrial	NNT	sp|Q13423|NNTM_HUMAN NAD(P) transhydrogenase, mitochondrial OS=Homo sapiens OX=9606 GN=NNT PE=1 SV=3;tr|A0A590UJM2|A0A590UJM2_HUMAN NAD(P) transhydrogenase, mitochondrial OS=Homo sapiens OX=9606 GN=NNT PE=1 SV=1;tr|A0A590UK29|A0A590UK29_HUMAN NAD(P) transh	11	12	12	0	0	0	0	3	8	1	1	1	7	1	2	0	0	0	0	3	8	1	1	1	7	1	2	15.7	15.7	113.89	1086	1086;487;521;1027;955;217;565;199;201;212;58	0	82.1	0	0	0	0	3.7	8.6	0.9	0.9	0.9	11	0.9
P61081;M0QX69	P61081;M0QX69	NEDD8-conjugating enzyme Ubc12	UBE2M	sp|P61081|UBC12_HUMAN NEDD8-conjugating enzyme Ubc12 OS=Homo sapiens OX=9606 GN=UBE2M PE=1 SV=1;tr|M0QX69|M0QX69_HUMAN NEDD8-conjugating enzyme Ubc12 (Fragment) OS=Homo sapiens OX=9606 GN=UBE2M PE=1 SV=8	2	4	4	0	2	2	3	3	2	2	2	4	4	3	2	0	2	2	3	3	2	2	2	4	4	3	2	19.1	19.1	20.9	183	183;69	0	81.968	0	13.1	14.2	19.1	18.6	10.4	14.2	13.1	19.1	19.1	19.1
O94811	O94811	Tubulin polymerization-promoting protein	TPPP	sp|O94811|TPPP_HUMAN Tubulin polymerization-promoting protein OS=Homo sapiens OX=9606 GN=TPPP PE=1 SV=1	1	10	10	3	1	5	1	3	6	4	2	5	2	3	2	3	1	5	1	3	6	4	2	5	2	3	2	37.9	37.9	23.693	219	219	0	80.424	16	3.7	28.3	3.7	21.9	23.7	23.7	12.3	28.3	10	16
B4DJ62;G3XAH0;Q99719;C9JM82;E7EPG2;E7EX32;F8W9E5;E7EQM7	B4DJ62;G3XAH0;Q99719;C9JM82;E7EPG2;E7EX32	Septin-5	SEPT5	tr|B4DJ62|B4DJ62_HUMAN Septin-5 OS=Homo sapiens OX=9606 GN=hCG_2002594 PE=1 SV=1;tr|G3XAH0|G3XAH0_HUMAN Septin OS=Homo sapiens OX=9606 GN=SEPTIN5 PE=1 SV=1;sp|Q99719|SEPT5_HUMAN Septin-5 OS=Homo sapiens OX=9606 GN=SEPTIN5 PE=1 SV=1;tr|C9JM82|C9JM82_HUMAN S	8	10	10	0	0	1	1	4	8	0	1	3	6	1	1	0	0	1	1	4	8	0	1	3	6	1	1	33.9	33.9	37.406	322	322;378;369;301;304;337;180;248	0	80.292	0	0	3.7	3.7	12.7	28.3	0	3.7	13.4	23	3.7
P61981	P61981	14-3-3 protein gamma;14-3-3 protein gamma, N-terminally processed	YWHAG	sp|P61981|1433G_HUMAN 14-3-3 protein gamma OS=Homo sapiens OX=9606 GN=YWHAG PE=1 SV=2	1	12	9	1	0	1	0	8	8	5	1	7	9	3	3	0	0	0	0	6	5	3	0	5	6	1	2	54.7	44.1	28.302	247	247	0	79.949	2.8	0	2.8	0	32.4	28.7	19	2.8	24.7	37.7	12.6
P00390;A0A2R8YF59;H0YC68	P00390	Glutathione reductase, mitochondrial	GSR	sp|P00390|GSHR_HUMAN Glutathione reductase, mitochondrial OS=Homo sapiens OX=9606 GN=GSR PE=1 SV=2	3	11	11	7	4	1	6	3	3	3	5	1	1	2	1	7	4	1	6	3	3	3	5	1	1	2	1	39.8	39.8	56.256	522	522;123;131	0	79.601	23.4	9.4	2.3	22	5.7	10.7	5.9	14.9	2.3	2.3	3.8
O94973;A0A0G2JS82;A0A8I5KPP9;A0A0G2JQM1;A0A8I5KY83;A0A8I5KYZ9;A0A0G2JRF9;A0A0G2JQA4	O94973;A0A0G2JS82;A0A8I5KPP9;A0A0G2JQM1	AP-2 complex subunit alpha-2	AP2A2	sp|O94973|AP2A2_HUMAN AP-2 complex subunit alpha-2 OS=Homo sapiens OX=9606 GN=AP2A2 PE=1 SV=2;tr|A0A0G2JS82|A0A0G2JS82_HUMAN AP-2 complex subunit alpha-2 (Fragment) OS=Homo sapiens OX=9606 GN=AP2A2 PE=1 SV=1;tr|A0A8I5KPP9|A0A8I5KPP9_HUMAN AP-1 complex subu	8	14	9	3	2	4	3	7	7	5	3	4	8	4	4	3	2	3	3	4	6	3	2	3	3	3	3	17.5	11.3	103.96	939	939;917;655;634;149;124;356;356	0	79.508	4.5	3.5	5.5	4.5	9.6	8.7	7.5	4.8	5.4	11.5	5.5
P30084	P30084	Enoyl-CoA hydratase, mitochondrial	ECHS1	sp|P30084|ECHM_HUMAN Enoyl-CoA hydratase, mitochondrial OS=Homo sapiens OX=9606 GN=ECHS1 PE=1 SV=4	1	7	7	2	3	3	4	3	3	2	4	2	2	3	2	2	3	3	4	3	3	2	4	2	2	3	2	29.3	29.3	31.387	290	290	0	79.064	11.7	14.5	15.9	17.6	14.8	15.9	11.4	17.6	11.4	11.4	15.5
Q9UL25	Q9UL25	Ras-related protein Rab-21	RAB21	sp|Q9UL25|RAB21_HUMAN Ras-related protein Rab-21 OS=Homo sapiens OX=9606 GN=RAB21 PE=1 SV=3	1	6	6	2	5	2	4	2	3	4	2	2	3	2	2	2	5	2	4	2	3	4	2	2	3	2	2	28.9	28.9	24.347	225	225	0	78.392	14.2	21.3	14.2	23.6	14.2	18.7	24	14.2	14.2	16.9	12
O43414;H0Y4B0;A0A3B3ISV9;F6QUN3;F6UGJ8;A0A3B3IU35	O43414;H0Y4B0;A0A3B3ISV9;F6QUN3	ERI1 exoribonuclease 3	ERI3	sp|O43414|ERI3_HUMAN ERI1 exoribonuclease 3 OS=Homo sapiens OX=9606 GN=ERI3 PE=1 SV=2;tr|H0Y4B0|H0Y4B0_HUMAN ERI1 exoribonuclease 3 (Fragment) OS=Homo sapiens OX=9606 GN=ERI3 PE=1 SV=2;tr|A0A3B3ISV9|A0A3B3ISV9_HUMAN ERI1 exoribonuclease 3 OS=Homo sapiens O	6	8	8	5	6	6	5	4	2	5	3	1	2	3	4	5	6	6	5	4	2	5	3	1	2	3	4	31.8	31.8	37.238	337	337;202;315;176;250;73	0	78.289	20.2	17.2	20.5	23.4	14.5	6.2	26.1	11.6	3.6	8.9	11.6
Q13011;M0R248;M0QZW4;M0QXS7;M0R1A2	Q13011;M0R248	Delta(3,5)-Delta(2,4)-dienoyl-CoA isomerase, mitochondrial	ECH1	sp|Q13011|ECH1_HUMAN Delta(3,5)-Delta(2,4)-dienoyl-CoA isomerase, mitochondrial OS=Homo sapiens OX=9606 GN=ECH1 PE=1 SV=2;tr|M0R248|M0R248_HUMAN Delta(3,5)-Delta(2,4)-dienoyl-CoA isomerase, mitochondrial (Fragment) OS=Homo sapiens OX=9606 GN=ECH1 PE=1 SV=1	5	7	6	2	4	5	5	0	2	3	3	0	2	4	2	2	3	5	4	0	1	3	3	0	2	4	2	29.3	26.5	35.816	328	328;267;181;36;55	0	78.216	11	18.6	23.2	21	0	7.6	16.2	15.9	0	7.6	18.9
A0A6Q8PHC0;A0A7I2PK44;A0A6Q8PHJ9;A0A6Q8PG15;A0A6Q8PFM5;O95831;A0A6Q8PFQ8;A0A6Q8PFS4;A0A6Q8PFE1;E9PMA0;A0A7I2RLJ8;A0A6Q8PFA7;A0A6Q8PHJ4;A0A6Q8PFW2;A0A6Q8PF87	A0A6Q8PHC0;A0A7I2PK44;A0A6Q8PHJ9;A0A6Q8PG15;A0A6Q8PFM5;O95831;A0A6Q8PFQ8;A0A6Q8PFS4;A0A6Q8PFE1;E9PMA0;A0A7I2RLJ8;A0A6Q8PFA7	Apoptosis-inducing factor 1, mitochondrial	AIFM1	tr|A0A6Q8PHC0|A0A6Q8PHC0_HUMAN Apoptosis-inducing factor 1, mitochondrial OS=Homo sapiens OX=9606 GN=AIFM1 PE=1 SV=1;tr|A0A7I2PK44|A0A7I2PK44_HUMAN Apoptosis-inducing factor 1, mitochondrial OS=Homo sapiens OX=9606 GN=AIFM1 PE=1 SV=1;tr|A0A6Q8PHJ9|A0A6Q8PH	15	9	9	3	2	5	3	4	1	3	1	5	4	4	2	3	2	5	3	4	1	3	1	5	4	4	2	19.7	19.7	66.514	609	609;611;611;612;612;613;565;589;622;274;441;460;229;293;248	0	78.054	3.9	3.9	8.4	6.6	6.6	2.1	6.4	2.1	8.7	7.6	6.9
P10599	P10599	Thioredoxin	TXN	sp|P10599|THIO_HUMAN Thioredoxin OS=Homo sapiens OX=9606 GN=TXN PE=1 SV=3	1	7	7	6	6	4	4	2	3	4	3	2	1	0	3	6	6	4	4	2	3	4	3	2	1	0	3	51.4	51.4	11.737	105	105	0	77.053	51.4	42.9	31.4	41	22.9	34.3	31.4	32.4	22.9	8.6	0
P61088;F8VQQ8;F8VSD4;F8VV71;Q5JXB2;F8VZ29	P61088;F8VQQ8;F8VSD4;F8VV71;Q5JXB2	Ubiquitin-conjugating enzyme E2 N;Putative ubiquitin-conjugating enzyme E2 N-like	UBE2N;UBE2NL	sp|P61088|UBE2N_HUMAN Ubiquitin-conjugating enzyme E2 N OS=Homo sapiens OX=9606 GN=UBE2N PE=1 SV=1;tr|F8VQQ8|F8VQQ8_HUMAN Ubiquitin-conjugating enzyme E2 N OS=Homo sapiens OX=9606 GN=UBE2N PE=1 SV=1;tr|F8VSD4|F8VSD4_HUMAN Ubiquitin-conjugating enzyme E2 N	6	8	8	1	5	3	4	2	2	3	5	3	1	5	2	1	5	3	4	2	2	3	5	3	1	5	2	53.3	53.3	17.138	152	152;89;105;152;153;87	0	76.805	13.2	40.1	30.3	33.6	19.7	23	29.6	34.9	30.3	6.6	42.1
B7Z9S8;P05026;A0A8I5KNT2;A0A8I5KX89	B7Z9S8;P05026;A0A8I5KNT2;A0A8I5KX89	Sodium/potassium-transporting ATPase subunit beta-1	ATP1B1	tr|B7Z9S8|B7Z9S8_HUMAN Sodium/potassium-transporting ATPase subunit beta OS=Homo sapiens OX=9606 GN=ATP1B1 PE=1 SV=1;sp|P05026|AT1B1_HUMAN Sodium/potassium-transporting ATPase subunit beta-1 OS=Homo sapiens OX=9606 GN=ATP1B1 PE=1 SV=1;tr|A0A8I5KNT2|A0A8I5K	4	9	9	5	8	3	6	2	5	5	6	5	5	5	3	5	8	3	6	2	5	5	6	5	5	5	3	43.7	43.7	28.627	247	247;303;318;183	0	76.617	30	40.1	20.2	30.8	10.1	28.3	32	30.8	30	29.1	26.3
A0A804HIC9;A0A5F9ZHM9;A0A5F9ZH21;A0A5F9ZHR5;Q9UQM7;A0A5K1VW76;A0A5F9ZHY2;D6RFJ0;A0A5F9ZH50;A0A804HLD1;H0Y9C2;D6R938;E9PBG7;E9PF82;Q13557;H0Y9J2	A0A804HIC9;A0A5F9ZHM9;A0A5F9ZH21;A0A5F9ZHR5;Q9UQM7;A0A5K1VW76;A0A5F9ZHY2;D6RFJ0;A0A5F9ZH50	Calcium/calmodulin-dependent protein kinase type II subunit alpha	CAMK2A	tr|A0A804HIC9|A0A804HIC9_HUMAN Calcium/calmodulin-dependent protein kinase OS=Homo sapiens OX=9606 GN=CAMK2A PE=1 SV=1;tr|A0A5F9ZHM9|A0A5F9ZHM9_HUMAN Calcium/calmodulin-dependent protein kinase OS=Homo sapiens OX=9606 GN=CAMK2A PE=1 SV=1;tr|A0A5F9ZH21|A0A5	16	9	7	2	2	1	2	3	0	0	1	2	8	0	1	1	1	0	1	3	0	0	1	1	6	0	0	21.2	14.6	51.635	458	458;467;478;489;478;421;362;548;559;212;194;498;512;533;499;182	0	76.319	5	4.4	2.4	5	7	0	0	2.6	5	19	0
P00492	P00492	Hypoxanthine-guanine phosphoribosyltransferase	HPRT1	sp|P00492|HPRT_HUMAN Hypoxanthine-guanine phosphoribosyltransferase OS=Homo sapiens OX=9606 GN=HPRT1 PE=1 SV=2	1	10	10	8	7	6	7	4	7	9	7	5	6	6	2	8	7	6	7	4	7	9	7	5	6	6	2	65.1	65.1	24.579	218	218	0	76.196	44	39	33	46.3	22	45.4	60.6	40.4	28	32.6	41.3
Q7L0J3	Q7L0J3	Synaptic vesicle glycoprotein 2A	SV2A	sp|Q7L0J3|SV2A_HUMAN Synaptic vesicle glycoprotein 2A OS=Homo sapiens OX=9606 GN=SV2A PE=1 SV=1	1	5	5	0	0	0	1	3	3	2	1	1	5	2	3	0	0	0	1	3	3	2	1	1	5	2	3	7.5	7.5	82.694	742	742	0	75.928	0	0	0	2.6	5.8	5.8	4.4	2.6	1.6	7.5	4.4
Q92686	Q92686	Neurogranin;NEUG(55-78)	NRGN	sp|Q92686|NEUG_HUMAN Neurogranin OS=Homo sapiens OX=9606 GN=NRGN PE=1 SV=1	1	3	2	2	2	2	2	2	1	3	1	1	1	3	1	2	2	2	2	1	1	2	1	1	1	2	1	26.9	19.2	7.6184	78	78	0	75.9	19.2	19.2	19.2	19.2	26.9	19.2	26.9	17.9	19.2	19.2	26.9
F5GWF6;P78371;F8VQ14	F5GWF6;P78371;F8VQ14	T-complex protein 1 subunit beta	CCT2	tr|F5GWF6|F5GWF6_HUMAN T-complex protein 1 subunit beta OS=Homo sapiens OX=9606 GN=CCT2 PE=1 SV=2;sp|P78371|TCPB_HUMAN T-complex protein 1 subunit beta OS=Homo sapiens OX=9606 GN=CCT2 PE=1 SV=4;tr|F8VQ14|F8VQ14_HUMAN T-complex protein 1 subunit beta OS=Hom	3	7	7	0	0	0	0	1	3	1	0	2	7	0	0	0	0	0	0	1	3	1	0	2	7	0	0	21.5	21.5	56.806	530	530;535;416	0	75.632	0	0	0	0	3	9.4	3	0	6.8	21.5	0
H3BV07;A0A2R8Y518;Q9ULP9;A0A0D9SFR5;H3BQ06	H3BV07;A0A2R8Y518;Q9ULP9;A0A0D9SFR5;H3BQ06	TBC1 domain family member 24	TBC1D24	tr|H3BV07|H3BV07_HUMAN TBC1 domain family member 24 (Fragment) OS=Homo sapiens OX=9606 GN=TBC1D24 PE=1 SV=9;tr|A0A2R8Y518|A0A2R8Y518_HUMAN TBC1 domain family member 24 (Fragment) OS=Homo sapiens OX=9606 GN=TBC1D24 PE=1 SV=1;sp|Q9ULP9|TBC24_HUMAN TBC1 domai	5	9	9	2	3	2	4	2	4	4	3	2	0	2	1	2	3	2	4	2	4	4	3	2	0	2	1	29	29	51.956	455	455;465;559;339;376	0	75.449	6.4	9.9	6.2	14.7	6.2	11.4	12.3	12.3	6.2	0	6.4
Q9NZ45	Q9NZ45	CDGSH iron-sulfur domain-containing protein 1	CISD1	sp|Q9NZ45|CISD1_HUMAN CDGSH iron-sulfur domain-containing protein 1 OS=Homo sapiens OX=9606 GN=CISD1 PE=1 SV=1	1	4	4	3	3	3	2	2	3	3	4	2	3	3	2	3	3	3	2	2	3	3	4	2	3	3	2	36.1	36.1	12.199	108	108	0	75.391	35.2	35.2	35.2	25.9	25.9	35.2	35.2	36.1	25.9	35.2	35.2
P53396;K7ESG8	P53396	ATP-citrate synthase	ACLY	sp|P53396|ACLY_HUMAN ATP-citrate synthase OS=Homo sapiens OX=9606 GN=ACLY PE=1 SV=3	2	9	9	0	0	0	0	4	5	2	1	5	4	2	1	0	0	0	0	4	5	2	1	5	4	2	1	10.9	10.9	120.84	1101	1101;109	0	75.311	0	0	0	0	4.3	6.6	2.4	1.4	5.6	5	2.4
A0A087WT87;A0A7P0TAG7;P43003;A0A087X0U3;A0A7P0Z4R4;A0A7P0TAF5;Q7Z5T0;A0A7P0T911;A0A7P0T7Q9;E7EUS7;E7EUV6;A0A7P0T8T4;A0A7P0TB50;A0A7P0T8Q1;A0A7P0T8P5;A0A7P0T9A4;M0R063;E7EV13;P48664	A0A087WT87;A0A7P0TAG7;P43003;A0A087X0U3	Amino acid transporter;Excitatory amino acid transporter 1	SLC1A3	tr|A0A087WT87|A0A087WT87_HUMAN Amino acid transporter OS=Homo sapiens OX=9606 GN=SLC1A3 PE=1 SV=1;tr|A0A7P0TAG7|A0A7P0TAG7_HUMAN Amino acid transporter OS=Homo sapiens OX=9606 GN=SLC1A3 PE=1 SV=1;sp|P43003|EAA1_HUMAN Excitatory amino acid transporter 1 OS=	19	7	7	1	2	2	2	3	4	1	1	2	5	1	2	1	2	2	2	3	4	1	1	2	5	1	2	19.8	19.8	54.207	496	496;589;542;430;146;37;65;70;71;101;106;126;129;133;133;162;486;500;564	0	75.183	2.4	3.6	6.5	3.6	8.7	12.1	2.4	2.4	6.5	16.3	4
P61978;Q5T6W2;S4R457	P61978;Q5T6W2	Heterogeneous nuclear ribonucleoprotein K	HNRNPK	sp|P61978|HNRPK_HUMAN Heterogeneous nuclear ribonucleoprotein K OS=Homo sapiens OX=9606 GN=HNRNPK PE=1 SV=1;tr|Q5T6W2|Q5T6W2_HUMAN Heterogeneous nuclear ribonucleoprotein K (Fragment) OS=Homo sapiens OX=9606 GN=HNRNPK PE=1 SV=1	3	7	7	1	2	2	2	2	1	2	3	4	3	2	1	1	2	2	2	2	1	2	3	4	3	2	1	20.5	20.5	50.976	463	463;379;77	0	75.03	5	7.6	7.6	7.6	7.6	5	7.6	9.7	12.7	10.6	7.6
E9PM17;B3KNX7;Q13153;H0YCG5;Q13177;H0YCM0;H7C1X3;B1AKS5	E9PM17;B3KNX7;Q13153;H0YCG5;Q13177	Non-specific serine/threonine protein kinase;Serine/threonine-protein kinase PAK 1;Serine/threonine-protein kinase PAK 2;PAK-2p27;PAK-2p34	PAK1;PAK2	tr|E9PM17|E9PM17_HUMAN Serine/threonine-protein kinase PAK 1 OS=Homo sapiens OX=9606 GN=PAK1 PE=1 SV=1;tr|B3KNX7|B3KNX7_HUMAN Non-specific serine/threonine protein kinase OS=Homo sapiens OX=9606 GN=PAK1 PE=1 SV=1;sp|Q13153|PAK1_HUMAN Serine/threonine-prote	8	8	5	0	1	4	4	3	3	4	4	2	5	3	3	0	1	4	4	2	2	3	4	2	4	2	3	26.2	16.9	50.876	455	455;522;545;244;524;167;221;181	0	74.541	0	3.7	13	13.4	10.3	10.1	14.3	13.4	6.8	15.4	8.8
E7EV99;E7ENY0;A0A804HL01;P35611;H0Y9H2;D6RF25;D6RJE2;H0YFD8;H0YG19;D6RAH3	E7EV99;E7ENY0;A0A804HL01;P35611;H0Y9H2	Alpha-adducin	ADD1	tr|E7EV99|E7EV99_HUMAN Alpha-adducin OS=Homo sapiens OX=9606 GN=ADD1 PE=1 SV=1;tr|E7ENY0|E7ENY0_HUMAN Alpha-adducin OS=Homo sapiens OX=9606 GN=ADD1 PE=1 SV=1;tr|A0A804HL01|A0A804HL01_HUMAN Alpha-adducin OS=Homo sapiens OX=9606 GN=ADD1 PE=1 SV=1;sp|P35611|A	10	7	7	0	1	2	1	5	3	3	2	4	5	3	3	0	1	2	1	5	3	3	2	4	5	3	3	15	15	70.055	632	632;663;799;737;444;142;69;105;114;137	0	74.431	0	1.1	2.7	1.1	9.8	5.9	5.5	2.7	7.8	11.4	6
A0A0A0MRF5;E7EWX6;Q8IXJ6;B5MCS1;F8WCF4;C9JZQ0;C9JR33;C9J3U7;F8WF57;F8WDM4	A0A0A0MRF5;E7EWX6;Q8IXJ6;B5MCS1;F8WCF4;C9JZQ0;C9JR33;C9J3U7	NAD-dependent protein deacetylase sirtuin-2	SIRT2	tr|A0A0A0MRF5|A0A0A0MRF5_HUMAN NAD-dependent protein deacetylase sirtuin-2 OS=Homo sapiens OX=9606 GN=SIRT2 PE=1 SV=1;tr|E7EWX6|E7EWX6_HUMAN NAD-dependent protein deacetylase sirtuin-2 (Fragment) OS=Homo sapiens OX=9606 GN=SIRT2 PE=1 SV=1;sp|Q8IXJ6|SIR2_HU	10	10	10	0	4	3	6	2	2	4	5	2	4	7	6	0	4	3	6	2	2	4	5	2	4	7	6	54.3	54.3	26.712	234	234;237;389;169;111;130;73;78;39;52	0	74.167	0	26.1	16.7	35.9	14.5	14.5	24.4	32.5	14.5	27.4	40.2
P54652	P54652	Heat shock-related 70 kDa protein 2	HSPA2	sp|P54652|HSP72_HUMAN Heat shock-related 70 kDa protein 2 OS=Homo sapiens OX=9606 GN=HSPA2 PE=1 SV=1	1	19	9	8	8	10	9	10	9	13	12	15	12	14	10	1	1	3	1	4	2	5	3	8	5	7	3	35.1	17.4	70.02	639	639	0	72.93	12.2	13.6	18.2	15.3	16.7	14.9	26.4	20.2	24.6	20.5	22.7
P78357;K7EMM9	P78357	Contactin-associated protein 1	CNTNAP1	sp|P78357|CNTP1_HUMAN Contactin-associated protein 1 OS=Homo sapiens OX=9606 GN=CNTNAP1 PE=1 SV=1	2	12	12	0	4	1	2	0	2	1	0	0	5	2	0	0	4	1	2	0	2	1	0	0	5	2	0	12.9	12.9	156.26	1384	1384;740	0	72.542	0	5.3	1.2	1.7	0	2.2	1	0	0	5.6	2.1
E5RHN5;Q92561	E5RHN5;Q92561	Phytanoyl-CoA hydroxylase-interacting protein	PHYHIP	tr|E5RHN5|E5RHN5_HUMAN Phytanoyl-CoA hydroxylase-interacting protein (Fragment) OS=Homo sapiens OX=9606 GN=PHYHIP PE=1 SV=1;sp|Q92561|PHYIP_HUMAN Phytanoyl-CoA hydroxylase-interacting protein OS=Homo sapiens OX=9606 GN=PHYHIP PE=1 SV=1	2	2	2	0	0	0	0	1	1	0	0	1	2	0	0	0	0	0	0	1	1	0	0	1	2	0	0	8.5	8.5	28.29	248	248;330	0	72.291	0	0	0	0	3.6	3.6	0	0	3.6	8.5	0
B1AK87;P47756;B1AK85;B1AK88;A0A6I8PRV6;A0A6I8PIN8	B1AK87;P47756;B1AK85;B1AK88	F-actin-capping protein subunit beta	CAPZB	tr|B1AK87|B1AK87_HUMAN F-actin-capping protein subunit beta OS=Homo sapiens OX=9606 GN=CAPZB PE=1 SV=2;sp|P47756|CAPZB_HUMAN F-actin-capping protein subunit beta OS=Homo sapiens OX=9606 GN=CAPZB PE=1 SV=4;tr|B1AK85|B1AK85_HUMAN F-actin-capping protein subu	6	7	7	3	5	4	5	3	4	6	4	4	4	2	2	3	5	4	5	3	4	6	4	4	4	2	2	36.5	36.5	27.44	244	244;277;260;301;59;63	0	72.152	15.6	26.6	25	25	14.8	21.3	32.4	23.4	20.5	18.4	9.4
H0YFD6;P40939;A0A2R8Y4F5;A0A2R8YG21;A0A2R8Y688	H0YFD6;P40939;A0A2R8Y4F5;A0A2R8YG21	Trifunctional enzyme subunit alpha, mitochondrial;Long-chain enoyl-CoA hydratase;Long chain 3-hydroxyacyl-CoA dehydrogenase	HADHA	tr|H0YFD6|H0YFD6_HUMAN Enoyl-CoA hydratase OS=Homo sapiens OX=9606 GN=HADHA PE=1 SV=2;sp|P40939|ECHA_HUMAN Trifunctional enzyme subunit alpha, mitochondrial OS=Homo sapiens OX=9606 GN=HADHA PE=1 SV=2;tr|A0A2R8Y4F5|A0A2R8Y4F5_HUMAN Enoyl-CoA hydratase OS=Ho	5	11	11	0	0	0	0	1	2	1	0	3	7	2	1	0	0	0	0	1	2	1	0	3	7	2	1	18.3	18.3	86.371	792	792;763;728;499;357	0	71.61	0	0	0	0	1.4	4	2.7	0	4.3	11.7	4.4
O00154;K7EKP8;Q6ZUV0	O00154;K7EKP8	Cytosolic acyl coenzyme A thioester hydrolase	ACOT7	sp|O00154|BACH_HUMAN Cytosolic acyl coenzyme A thioester hydrolase OS=Homo sapiens OX=9606 GN=ACOT7 PE=1 SV=3;tr|K7EKP8|K7EKP8_HUMAN Cytosolic acyl coenzyme A thioester hydrolase (Fragment) OS=Homo sapiens OX=9606 GN=ACOT7 PE=1 SV=8	3	10	10	0	1	2	6	3	6	4	4	2	7	7	4	0	1	2	6	3	6	4	4	2	7	7	4	36.1	36.1	41.796	380	380;279;252	0	71.087	0	2.9	7.1	19.5	11.3	21.3	13.4	14.2	7.1	25	27.6
P13489;E9PMJ3;E9PLZ3;E9PIM9;H0YCR7;E9PMA9;E9PMN0;E9PIK5;E9PR82;E9PMI1	P13489	Ribonuclease inhibitor	RNH1	sp|P13489|RINI_HUMAN Ribonuclease inhibitor OS=Homo sapiens OX=9606 GN=RNH1 PE=1 SV=2	10	9	9	0	4	0	1	0	3	3	4	2	3	0	2	0	4	0	1	0	3	3	4	2	3	0	2	28.9	28.9	49.973	461	461;189;194;199;285;77;168;181;35;40	0	70.817	0	13	0	3.3	0	10.6	10	12.8	5.4	10	0
P29966	P29966	Myristoylated alanine-rich C-kinase substrate	MARCKS	sp|P29966|MARCS_HUMAN Myristoylated alanine-rich C-kinase substrate OS=Homo sapiens OX=9606 GN=MARCKS PE=1 SV=4	1	4	4	2	1	2	2	2	3	2	4	2	1	1	1	2	1	2	2	2	3	2	4	2	1	1	1	24.1	24.1	31.554	332	332	0	70.122	15.4	5.7	15.4	15.4	15.4	20.8	15.4	24.1	15.4	5.7	5.7
P04350;M0R2D3;M0R278;M0QY85;M0R0X0;M0QY37;M0QX14;M0QZL7;M0QYM7;M0R1I1;M0R042;M0R2T4;K7ES63;K7EL29;A0A075B724	P04350	Tubulin beta-4A chain	TUBB4A	sp|P04350|TBB4A_HUMAN Tubulin beta-4A chain OS=Homo sapiens OX=9606 GN=TUBB4A PE=1 SV=2	15	25	4	1	0	0	0	14	7	3	2	5	25	0	3	1	0	0	0	2	1	0	0	2	4	0	0	65.3	10.4	49.585	444	444;155;167;107;103;109;110;157;160;74;144;104;116;130;119	0	69.897	3.6	0	0	0	48	25	10.6	6.1	16.7	65.3	0
P02042;E9PFT6	P02042;E9PFT6	Hemoglobin subunit delta	HBD	sp|P02042|HBD_HUMAN Hemoglobin subunit delta OS=Homo sapiens OX=9606 GN=HBD PE=1 SV=2;tr|E9PFT6|E9PFT6_HUMAN Hemoglobin subunit delta OS=Homo sapiens OX=9606 GN=HBD PE=1 SV=1	2	12	3	8	9	7	7	6	10	7	5	7	8	10	11	1	1	0	0	0	2	1	0	0	0	1	2	86.4	31.3	16.055	147	147;141	0	69.836	55.8	56.5	46.9	41.5	38.1	77.6	46.3	31.3	46.9	48.3	70.1
P09211;A8MX94;A0A087X2E9;A0A2R8Y5E5;A0A087X243	P09211;A8MX94	Glutathione S-transferase P	GSTP1	sp|P09211|GSTP1_HUMAN Glutathione S-transferase P OS=Homo sapiens OX=9606 GN=GSTP1 PE=1 SV=2;tr|A8MX94|A8MX94_HUMAN Glutathione S-transferase OS=Homo sapiens OX=9606 GN=GSTP1 PE=1 SV=1	5	7	7	4	4	4	5	5	4	5	6	4	4	3	3	4	4	4	5	5	4	5	6	4	4	3	3	55.7	55.7	23.356	210	210;174;79;58;69	0	69.638	34.3	36.2	36.2	39.5	44.8	36.2	39.5	48.1	35.2	27.1	27.1
P48047;A0A494C0K9;H7C0C1;H7C086;H7C068	P48047;A0A494C0K9;H7C0C1	ATP synthase subunit O, mitochondrial	ATP5O	sp|P48047|ATPO_HUMAN ATP synthase subunit O, mitochondrial OS=Homo sapiens OX=9606 GN=ATP5PO PE=1 SV=1;tr|A0A494C0K9|A0A494C0K9_HUMAN ATP synthase subunit O, mitochondrial OS=Homo sapiens OX=9606 GN=ATP5PO PE=3 SV=1;tr|H7C0C1|H7C0C1_HUMAN ATP synthase subu	5	7	7	0	3	0	1	3	6	3	1	1	4	1	2	0	3	0	1	3	6	3	1	1	4	1	2	38.5	38.5	23.277	213	213;155;242;74;86	0	68.332	0	15.5	0	5.2	15.5	35.2	15.5	5.2	5.6	23.5	5.6
P34932	P34932	Heat shock 70 kDa protein 4	HSPA4	sp|P34932|HSP74_HUMAN Heat shock 70 kDa protein 4 OS=Homo sapiens OX=9606 GN=HSPA4 PE=1 SV=4	1	9	7	3	6	4	6	5	2	7	7	2	4	5	4	3	5	4	5	5	2	7	5	2	4	5	4	15.4	11.8	94.33	840	840	0	68.151	5.5	10.4	6.8	10	8.5	3.5	11.8	12.3	3.9	7.5	8.5
Q9UBB6;H7C2R2	Q9UBB6	Neurochondrin	NCDN	sp|Q9UBB6|NCDN_HUMAN Neurochondrin OS=Homo sapiens OX=9606 GN=NCDN PE=1 SV=1	2	9	5	0	0	0	0	6	5	4	4	1	5	2	0	0	0	0	0	4	3	2	3	1	3	1	0	15	8.2	78.863	729	729;193	0	67.275	0	0	0	0	9.5	9.2	6.4	6.7	1.5	9.2	3
P16298;Q5F2F8;Q5F2G0;P48454;H0YC26;G3V111;H0YB02	P16298;Q5F2F8	Serine/threonine-protein phosphatase 2B catalytic subunit beta isoform;Serine/threonine-protein phosphatase	PPP3CB	sp|P16298|PP2BB_HUMAN Serine/threonine-protein phosphatase 2B catalytic subunit beta isoform OS=Homo sapiens OX=9606 GN=PPP3CB PE=1 SV=2;tr|Q5F2F8|Q5F2F8_HUMAN Serine/threonine-protein phosphatase OS=Homo sapiens OX=9606 GN=PPP3CB PE=1 SV=1	7	13	6	7	8	7	8	4	8	7	7	6	7	7	6	4	3	2	3	0	5	3	3	1	3	1	3	28.6	16	59.024	524	524;496;187;512;209;326;153	0	66.739	17.6	18.5	16.2	19.5	7.8	19.3	16	16.6	12.4	16.2	15.8
E9PF17;P13611;Q86W61;D6RGZ6	E9PF17;P13611;Q86W61;D6RGZ6	Versican core protein	VCAN	tr|E9PF17|E9PF17_HUMAN Versican core protein OS=Homo sapiens OX=9606 GN=VCAN PE=1 SV=2;sp|P13611|CSPG2_HUMAN Versican core protein OS=Homo sapiens OX=9606 GN=VCAN PE=1 SV=3;tr|Q86W61|Q86W61_HUMAN VCAN protein OS=Homo sapiens OX=9606 GN=VCAN PE=1 SV=1;tr|D6	4	9	9	1	1	2	1	0	0	5	4	1	4	5	0	1	1	2	1	0	0	5	4	1	4	5	0	8.1	8.1	176.83	1594	1594;3396;354;1240	0	66.528	0.8	0.4	1.4	0.8	0	0	5.3	4.3	0.8	3.8	3.3
I3L1P8;Q02978	I3L1P8;Q02978	Mitochondrial 2-oxoglutarate/malate carrier protein	SLC25A11	tr|I3L1P8|I3L1P8_HUMAN Mitochondrial 2-oxoglutarate/malate carrier protein (Fragment) OS=Homo sapiens OX=9606 GN=SLC25A11 PE=1 SV=1;sp|Q02978|M2OM_HUMAN Mitochondrial 2-oxoglutarate/malate carrier protein OS=Homo sapiens OX=9606 GN=SLC25A11 PE=1 SV=3	2	8	8	0	1	0	1	2	5	1	1	2	5	0	2	0	1	0	1	2	5	1	1	2	5	0	2	32.8	32.8	32.182	296	296;314	0	66.345	0	5.4	0	5.4	8.8	18.9	5.4	5.4	8.8	22.6	0
E5RI99;P62888;A0A0B4J213;E5RJH3;A0A0C4DH44	E5RI99;P62888;A0A0B4J213;E5RJH3;A0A0C4DH44	60S ribosomal protein L30	RPL30	tr|E5RI99|E5RI99_HUMAN 60S ribosomal protein L30 (Fragment) OS=Homo sapiens OX=9606 GN=RPL30 PE=1 SV=1;sp|P62888|RL30_HUMAN 60S ribosomal protein L30 OS=Homo sapiens OX=9606 GN=RPL30 PE=1 SV=2;tr|A0A0B4J213|A0A0B4J213_HUMAN 60S ribosomal protein L30 OS=Hom	5	4	4	0	0	0	0	3	1	1	1	2	3	3	1	0	0	0	0	3	1	1	1	2	3	3	1	48.2	48.2	12.656	114	114;115;51;56;96	0	65.746	0	0	0	0	41.2	14	14	14	30.7	41.2	37.7
A0A8I5QJ58;A0A1W2PPU4;A0A8I5KW48;Q06124;A0A8I5KRZ3;A0A8I5KVS6;A0A8I5QL30;A0A0U1RRI0;H0YF12	A0A8I5QJ58;A0A1W2PPU4;A0A8I5KW48;Q06124;A0A8I5KRZ3;A0A8I5KVS6;A0A8I5QL30	Tyrosine-protein phosphatase non-receptor type 11	PTPN11	tr|A0A8I5QJ58|A0A8I5QJ58_HUMAN Protein-tyrosine-phosphatase OS=Homo sapiens OX=9606 GN=PTPN11 PE=1 SV=1;tr|A0A1W2PPU4|A0A1W2PPU4_HUMAN Protein-tyrosine-phosphatase OS=Homo sapiens OX=9606 GN=PTPN11 PE=1 SV=2;tr|A0A8I5KW48|A0A8I5KW48_HUMAN Tyrosine-protein	9	10	10	1	1	1	5	0	2	3	3	0	6	4	3	1	1	1	5	0	2	3	3	0	6	4	3	24.3	24.3	61.494	536	536;578;671;593;555;461;468;196;108	0	65.28	2.6	3.4	3.4	12.9	0	3.2	7.8	8	0	16.6	11.6
P15121;E9PCX2;E9PEF9;C9JRZ8	P15121;E9PCX2	Aldose reductase	AKR1B1	sp|P15121|ALDR_HUMAN Aldo-keto reductase family 1 member B1 OS=Homo sapiens OX=9606 GN=AKR1B1 PE=1 SV=3;tr|E9PCX2|E9PCX2_HUMAN Aldo-keto reductase family 1 member B1 OS=Homo sapiens OX=9606 GN=AKR1B1 PE=1 SV=1	4	9	9	3	3	6	2	3	1	6	4	2	1	5	5	3	3	6	2	3	1	6	4	2	1	5	5	38	38	35.853	316	316;263;102;316	0	65.122	8.5	11.7	27.2	6	12.7	6.6	23.7	14.9	9.2	2.5	20.9
P12235;V9GYG0	P12235;V9GYG0	ADP/ATP translocase 1	SLC25A4	sp|P12235|ADT1_HUMAN ADP/ATP translocase 1 OS=Homo sapiens OX=9606 GN=SLC25A4 PE=1 SV=4;tr|V9GYG0|V9GYG0_HUMAN ADP/ATP translocase OS=Homo sapiens OX=9606 GN=SLC25A4 PE=1 SV=1	2	10	5	0	0	2	1	7	5	0	0	0	8	1	1	0	0	1	0	4	3	0	0	0	3	0	0	34.6	17.1	33.064	298	298;208	0	65.115	0	0	5.7	3.4	24.2	15.8	0	0	0	27.2	2.7
Q08554	Q08554	Desmocollin-1	DSC1	sp|Q08554|DSC1_HUMAN Desmocollin-1 OS=Homo sapiens OX=9606 GN=DSC1 PE=1 SV=2	1	5	5	0	0	0	0	2	0	3	0	4	0	0	2	0	0	0	0	2	0	3	0	4	0	0	2	7.7	7.7	99.986	894	894	0	64.37	0	0	0	0	3.9	0	4.5	0	6.2	0	0
Q32Q12;J3KPD9;E7ERL0;P22392;E5RHP0;O60361;F6XY72;C9K028	Q32Q12;J3KPD9;E7ERL0;P22392;E5RHP0;O60361	Nucleoside diphosphate kinase;Nucleoside diphosphate kinase B;Putative nucleoside diphosphate kinase	NME1-NME2;NME2;NME1;NME2P1	tr|Q32Q12|Q32Q12_HUMAN Nucleoside diphosphate kinase OS=Homo sapiens OX=9606 GN=NME1-NME2 PE=1 SV=1;tr|J3KPD9|J3KPD9_HUMAN NME1-NME2 readthrough OS=Homo sapiens OX=9606 GN=NME1-NME2 PE=1 SV=1;tr|E7ERL0|E7ERL0_HUMAN Nucleoside diphosphate kinase A OS=Homo s	8	8	2	4	3	4	2	5	3	5	4	3	3	4	2	1	0	1	0	1	1	1	1	1	1	2	0	45.9	6.8	32.642	292	292;197;139;152;82;137;82;60	0	64.29	27.4	26	24.7	17.8	35.6	21.2	32.9	29.5	23.3	21.2	26.7
Q01469;I6L8B7;A8MUU1	Q01469;I6L8B7	Fatty acid-binding protein, epidermal	FABP5	sp|Q01469|FABP5_HUMAN Fatty acid-binding protein 5 OS=Homo sapiens OX=9606 GN=FABP5 PE=1 SV=3;tr|I6L8B7|I6L8B7_HUMAN Fatty acid-binding protein 5 OS=Homo sapiens OX=9606 GN=FABP5 PE=1 SV=1	3	7	7	3	1	2	2	4	1	6	3	4	2	3	2	3	1	2	2	4	1	6	3	4	2	3	2	58.5	58.5	15.164	135	135;101;101	0	64.125	32.6	6.7	17	17	47.4	10.4	48.1	23.7	31.9	17	25.2
A0A6I8PIT5;A0A6I8PIW1;A0A6I8PLB1;A0A1B0GTF3;O43301;A0A6I8PL32;A0A6I8PL68;A0A6I8PIU5;K7ELE6;Q5JX83;Q96MM6	A0A6I8PIT5;A0A6I8PIW1;A0A6I8PLB1;A0A1B0GTF3;O43301;A0A6I8PL32	Heat shock 70 kDa protein 12A	HSPA12A	tr|A0A6I8PIT5|A0A6I8PIT5_HUMAN Heat shock 70 kDa protein 12A OS=Homo sapiens OX=9606 GN=HSPA12A PE=1 SV=1;tr|A0A6I8PIW1|A0A6I8PIW1_HUMAN Heat shock 70 kDa protein 12A OS=Homo sapiens OX=9606 GN=HSPA12A PE=1 SV=1;tr|A0A6I8PLB1|A0A6I8PLB1_HUMAN Heat shock 70	11	8	8	0	0	0	0	1	0	0	0	0	8	0	0	0	0	0	0	1	0	0	0	0	8	0	0	17.4	17.4	66.355	592	592;646;691;692;675;461;182;227;119;600;686	0	63.426	0	0	0	0	2.4	0	0	0	0	17.4	0
P46926;D6R9P4;D6RFF8;D6RAY7;D6RB13;V9GYK3;D6R917;Q8TDQ7;V9GYW0	P46926;D6R9P4;D6RFF8;D6RAY7	Glucosamine-6-phosphate isomerase 1;Glucosamine-6-phosphate isomerase	GNPDA1	sp|P46926|GNPI1_HUMAN Glucosamine-6-phosphate isomerase 1 OS=Homo sapiens OX=9606 GN=GNPDA1 PE=1 SV=1;tr|D6R9P4|D6R9P4_HUMAN Glucosamine-6-phosphate isomerase OS=Homo sapiens OX=9606 GN=GNPDA1 PE=1 SV=1;tr|D6RFF8|D6RFF8_HUMAN Glucosamine-6-phosphate isomer	9	8	8	2	1	2	1	1	1	5	1	1	1	3	1	2	1	2	1	1	1	5	1	1	1	3	1	46.7	46.7	32.668	289	289;274;290;237;160;117;138;276;63	0	63.409	17	4.2	13.8	4.2	3.5	6.9	29.4	4.2	3.8	4.2	11.1
A0A0A0MS08;P01857;A0A0A0MS07	A0A0A0MS08;P01857;A0A0A0MS07	Ig gamma-1 chain C region	IGHG1	tr|A0A0A0MS08|A0A0A0MS08_HUMAN Immunoglobulin heavy constant gamma 1 (Fragment) OS=Homo sapiens OX=9606 GN=IGHG1 PE=1 SV=1;sp|P01857|IGHG1_HUMAN Immunoglobulin heavy constant gamma 1 OS=Homo sapiens OX=9606 GN=IGHG1 PE=1 SV=1;tr|A0A0A0MS07|A0A0A0MS07_HUMAN	3	12	5	5	6	4	4	7	5	8	4	4	3	8	6	1	3	2	2	4	3	4	2	1	1	4	2	44.1	22.1	43.911	399	399;330;295	0	63.089	15.3	22.1	13.5	15.3	28.3	20.1	31.1	16	11.3	8.8	31.1
A6NDG6;H3BV17	A6NDG6	Phosphoglycolate phosphatase	PGP	sp|A6NDG6|PGP_HUMAN Glycerol-3-phosphate phosphatase OS=Homo sapiens OX=9606 GN=PGP PE=1 SV=1	2	7	7	5	5	2	2	1	3	2	6	1	1	2	1	5	5	2	2	1	3	2	6	1	1	2	1	29.6	29.6	34.006	321	321;57	0	63.007	21.2	19.6	9.3	8.1	3.1	11.2	8.1	25.5	5	5	8.1
P00738;J3QLC9;J3QR68;H0Y300;A0A0C4DGL8;J3KRH2;H3BS21;P00739;J3KTC3;J3KSV1;J3QQI8;H3BMJ7	P00738;J3QLC9;J3QR68;H0Y300;A0A0C4DGL8	Haptoglobin;Haptoglobin alpha chain;Haptoglobin beta chain	HP	sp|P00738|HPT_HUMAN Haptoglobin OS=Homo sapiens OX=9606 GN=HP PE=1 SV=1;tr|J3QLC9|J3QLC9_HUMAN Haptoglobin (Fragment) OS=Homo sapiens OX=9606 GN=HP PE=1 SV=1;tr|J3QR68|J3QR68_HUMAN Haptoglobin (Fragment) OS=Homo sapiens OX=9606 GN=HP PE=1 SV=1;tr|H0Y300|H0	12	8	8	4	4	0	0	1	3	6	5	1	1	0	0	4	4	0	0	1	3	6	5	1	1	0	0	32.3	32.3	45.205	406	406;365;404;442;347;149;222;348;117;88;91;92	0	62.835	17	12.3	0	0	3.2	10.8	23.9	21.9	3.2	2.7	0
B7Z647;A0A3B3IS17;A0A3B3ISQ5;B9EGL1;P78352;A0A3B3ISR0;B7Z3U2;A0A3B3IU19	B7Z647;A0A3B3IS17;A0A3B3ISQ5;B9EGL1;P78352;A0A3B3ISR0;B7Z3U2	Disks large homolog 4	DLG4	tr|B7Z647|B7Z647_HUMAN Discs, large homolog 4 (Drosophila), isoform CRA_b OS=Homo sapiens OX=9606 GN=DLG4 PE=1 SV=1;tr|A0A3B3IS17|A0A3B3IS17_HUMAN Disks large homolog 4 OS=Homo sapiens OX=9606 GN=DLG4 PE=1 SV=1;tr|A0A3B3ISQ5|A0A3B3ISQ5_HUMAN Disks large ho	8	6	6	1	0	0	0	3	3	3	3	4	3	0	0	1	0	0	0	3	3	3	3	4	3	0	0	13.4	13.4	73.871	664	664;697;757;764;724;587;667;487	0	62.814	3	0	0	0	8.1	6.3	7.1	7.1	9.8	7.7	0
P50990;H7C2U0;H7C4C8	P50990	T-complex protein 1 subunit theta	CCT8	sp|P50990|TCPQ_HUMAN T-complex protein 1 subunit theta OS=Homo sapiens OX=9606 GN=CCT8 PE=1 SV=4	3	10	10	0	0	2	2	2	4	4	4	3	4	2	2	0	0	2	2	2	4	4	4	3	4	2	2	19.9	19.9	59.62	548	548;107;323	0	62.646	0	0	3.8	4.6	4.6	8.2	8.6	8	6.4	7.1	4.6
P49407;E9PM35;E7ESX4;H0YET9;P10523	P49407;E9PM35	Beta-arrestin-1	ARRB1	sp|P49407|ARRB1_HUMAN Beta-arrestin-1 OS=Homo sapiens OX=9606 GN=ARRB1 PE=1 SV=2;tr|E9PM35|E9PM35_HUMAN Beta-arrestin-1 (Fragment) OS=Homo sapiens OX=9606 GN=ARRB1 PE=1 SV=8	5	8	8	0	0	0	0	0	1	8	0	0	0	0	1	0	0	0	0	0	1	8	0	0	0	0	1	22.2	22.2	47.065	418	418;257;169;195;405	0	62.139	0	0	0	0	0	2.4	22.2	0	0	0	0
Q9Y617	Q9Y617	Phosphoserine aminotransferase	PSAT1	sp|Q9Y617|SERC_HUMAN Phosphoserine aminotransferase OS=Homo sapiens OX=9606 GN=PSAT1 PE=1 SV=2	1	10	10	3	3	2	2	3	3	3	3	3	5	4	0	3	3	2	2	3	3	3	3	3	5	4	0	35.7	35.7	40.422	370	370	0	62.093	8.9	15.4	5.7	9.7	9.2	12.7	12.4	12.4	12.2	17.6	15.4
E5RHP7;P00915;E5RH81;E5RIF9;E5RG43;E5RFE7;E5RGU8;E5RFL2;E5RG81;E5RJI8;H0YBE2;E5RII2;E5RJF6	E5RHP7;P00915;E5RH81;E5RIF9;E5RG43;E5RFE7;E5RGU8;E5RFL2;E5RG81;E5RJI8;H0YBE2	Carbonic anhydrase 1	CA1	tr|E5RHP7|E5RHP7_HUMAN Carbonic anhydrase (Fragment) OS=Homo sapiens OX=9606 GN=CA1 PE=1 SV=1;sp|P00915|CAH1_HUMAN Carbonic anhydrase 1 OS=Homo sapiens OX=9606 GN=CA1 PE=1 SV=2;tr|E5RH81|E5RH81_HUMAN Carbonic anhydrase (Fragment) OS=Homo sapiens OX=9606 GN	13	6	6	6	5	2	3	3	1	1	0	2	1	6	3	6	5	2	3	3	1	1	0	2	1	6	3	32.7	32.7	27.754	251	251;261;175;148;149;194;99;118;127;137;178;81;87	0	61.148	32.7	29.1	10.4	19.5	17.9	4.8	5.6	0	10.4	4.8	32.7
P13639;K7EJ74;K7EP67;Q15029	P13639	Elongation factor 2	EEF2	sp|P13639|EF2_HUMAN Elongation factor 2 OS=Homo sapiens OX=9606 GN=EEF2 PE=1 SV=4	4	9	9	0	1	0	1	1	6	4	1	2	5	2	1	0	1	0	1	1	6	4	1	2	5	2	1	13.2	13.2	95.337	858	858;134;223;972	0	60.69	0	1.6	0	1.4	1.4	9.1	6.1	1.4	2.8	7.1	2.6
P80723	P80723	Brain acid soluble protein 1	BASP1	sp|P80723|BASP1_HUMAN Brain acid soluble protein 1 OS=Homo sapiens OX=9606 GN=BASP1 PE=1 SV=2	1	6	6	5	5	3	6	4	4	6	3	3	4	5	3	5	5	3	6	4	4	6	3	3	4	5	3	57.3	57.3	22.693	227	227	0	59.848	44.5	44.5	26	57.3	32.2	41.9	57.3	29.1	26	38.3	44.5
P23381;G3V3H8;G3V3Y5;G3V423;G3V5U1;G3V456;H0YJP3;G3V277;G3V3P2;G3V227;G3V2Y7	P23381;G3V3H8;G3V3Y5	Tryptophan--tRNA ligase, cytoplasmic;T1-TrpRS;T2-TrpRS	WARS	sp|P23381|SYWC_HUMAN Tryptophan--tRNA ligase, cytoplasmic OS=Homo sapiens OX=9606 GN=WARS1 PE=1 SV=2;tr|G3V3H8|G3V3H8_HUMAN Tryptophan--tRNA ligase (Fragment) OS=Homo sapiens OX=9606 GN=WARS1 PE=1 SV=8;tr|G3V3Y5|G3V3Y5_HUMAN Tryptophan--tRNA ligase (Fragme	11	7	7	2	1	5	5	2	0	5	3	5	3	4	2	2	1	5	5	2	0	5	3	5	3	4	2	20.4	20.4	53.165	471	471;223;226;140;153;154;185;212;150;152;177	0	59.781	5.7	3.4	14.4	15.5	6.2	0	14.6	9.6	15.5	9.1	12.1
Q15019;B5MCX3;C9J938;C9JB25;C9J2Q4;C9IY94;C9IZU3;H7C310;C9JQJ4;H7C2Y0;C9JT15;C9JSE7;A0A1B0GXJ2;C9JFT1;F8WB65;B5MD47;C9JZI2	Q15019;B5MCX3;C9J938;C9JB25;C9J2Q4	Septin-2	SEPT2	sp|Q15019|SEPT2_HUMAN Septin-2 OS=Homo sapiens OX=9606 GN=SEPTIN2 PE=1 SV=1;tr|B5MCX3|B5MCX3_HUMAN Septin-2 OS=Homo sapiens OX=9606 GN=SEPTIN2 PE=1 SV=1;tr|C9J938|C9J938_HUMAN Septin-2 (Fragment) OS=Homo sapiens OX=9606 GN=SEPTIN2 PE=1 SV=1;tr|C9JB25|C9JB2	17	7	7	0	1	3	3	3	5	3	4	2	4	4	4	0	1	3	3	3	5	3	4	2	4	4	4	29.4	29.4	41.487	361	361;321;148;173;184;121;131;161;147;188;50;52;71;72;80;94;105	0	59.7	0	4.4	10.8	13.9	10.8	23	12.7	21.3	7.5	17.2	17.2
P30044	P30044	Peroxiredoxin-5, mitochondrial	PRDX5	sp|P30044|PRDX5_HUMAN Peroxiredoxin-5, mitochondrial OS=Homo sapiens OX=9606 GN=PRDX5 PE=1 SV=4	1	6	6	3	2	4	5	5	5	5	4	4	5	4	5	3	2	4	5	5	5	5	4	4	5	4	5	41.1	41.1	22.086	214	214	0	59.442	20.1	13.6	28.5	33.6	36	33.6	36	27.1	25.2	32.7	27.6
P35612;A0A1C7CYY0;C9J080;C9JTM0;C9J299	P35612;A0A1C7CYY0	Beta-adducin	ADD2	sp|P35612|ADDB_HUMAN Beta-adducin OS=Homo sapiens OX=9606 GN=ADD2 PE=1 SV=3;tr|A0A1C7CYY0|A0A1C7CYY0_HUMAN Beta-adducin (Fragment) OS=Homo sapiens OX=9606 GN=ADD2 PE=1 SV=1	5	9	9	0	2	0	0	2	2	2	0	1	4	3	0	0	2	0	0	2	2	2	0	1	4	3	0	17.1	17.1	80.853	726	726;279;226;332;142	0	59.093	0	3.7	0	0	4.3	3.7	4.1	0	1.9	8.5	5.2
P31146;H3BRY3;H3BTU6;H3BRJ0;H3BNA2;H3BU76;H3BSL1	P31146;H3BRY3;H3BTU6;H3BRJ0	Coronin-1A;Coronin	CORO1A	sp|P31146|COR1A_HUMAN Coronin-1A OS=Homo sapiens OX=9606 GN=CORO1A PE=1 SV=4;tr|H3BRY3|H3BRY3_HUMAN Coronin OS=Homo sapiens OX=9606 GN=CORO1A PE=1 SV=1;tr|H3BTU6|H3BTU6_HUMAN Coronin (Fragment) OS=Homo sapiens OX=9606 GN=CORO1A PE=1 SV=1;tr|H3BRJ0|H3BRJ0_H	7	8	8	0	0	1	0	5	1	5	3	4	6	1	0	0	0	1	0	5	1	5	3	4	6	1	0	23.9	23.9	51.026	461	461;389;246;249;148;165;218	0	58.969	0	0	3.5	0	16.5	2.4	13.7	8	11.5	18.2	2.4
A0A5F9ZHL1;P24752;A0A5F9ZHJ7;A0A5F9ZHJ0;A0A5F9ZHD4;A0A5F9ZI66;H0YEL7;A0A5F9ZHH9;A0A5F9ZHL7;E9PRQ6	A0A5F9ZHL1;P24752;A0A5F9ZHJ7;A0A5F9ZHJ0;A0A5F9ZHD4;A0A5F9ZI66	Acetyl-CoA acetyltransferase, mitochondrial	ACAT1	tr|A0A5F9ZHL1|A0A5F9ZHL1_HUMAN Acetyl-CoA acetyltransferase, mitochondrial OS=Homo sapiens OX=9606 GN=ACAT1 PE=1 SV=1;sp|P24752|THIL_HUMAN Acetyl-CoA acetyltransferase, mitochondrial OS=Homo sapiens OX=9606 GN=ACAT1 PE=1 SV=1;tr|A0A5F9ZHJ7|A0A5F9ZHJ7_HUMAN	10	7	7	0	2	2	2	2	3	3	1	2	3	2	1	0	2	2	2	2	3	3	1	2	3	2	1	21.9	21.9	46.108	434	434;427;315;337;306;322;136;197;106;141	0	58.652	0	7.4	7.4	7.4	4.8	9.4	8.8	4.4	5.3	11.5	6.7
P27361;E9PJF0;E9PQW4;E9PBK7;B3KR49;H0YDH9;H0YEX6;E9PRH7;K7ELV1;K7EN18;P31152;Q16659	P27361;E9PJF0;E9PQW4;E9PBK7;B3KR49	Mitogen-activated protein kinase 3;Mitogen-activated protein kinase	MAPK3	sp|P27361|MK03_HUMAN Mitogen-activated protein kinase 3 OS=Homo sapiens OX=9606 GN=MAPK3 PE=1 SV=4;tr|E9PJF0|E9PJF0_HUMAN Mitogen-activated protein kinase OS=Homo sapiens OX=9606 GN=MAPK3 PE=1 SV=1;tr|E9PQW4|E9PQW4_HUMAN Mitogen-activated protein kinase OS	12	10	5	2	3	4	4	6	7	6	5	5	5	5	3	0	0	0	0	3	2	4	3	3	2	1	0	31.4	19	43.135	379	379;316;339;311;265;87;121;136;233;281;587;721	0	58.586	5.8	9.8	8.4	10	19.5	21.1	21.9	17.2	17.4	18.5	13.7
A0A0C4DH22;A0A1B0GTW6;Q9H4G0;Q4VXN1;Q4VXN0;Q4VXN6;Q4VXN5;A0A2R8Y6T6;A0A3B3ITC5;A0A1B0GWG0;A0A3B3ITP0;A0A2R8Y6D0;A0A2R8Y420;A0A2R8Y7N0;A0A2R8Y7Y3;A0A3B3IUD6;A0A2R8YD30;A0A2R8YFR9;A0A2R8Y6G5;A0A2R8YCW8;A0A2R8Y570;A0A2R8Y5G2;A0A2R8Y5Z6;A0A3B3IU06;A0A2U3TZH6;P11171	A0A0C4DH22;A0A1B0GTW6;Q9H4G0;Q4VXN1;Q4VXN0	Band 4.1-like protein 1	EPB41L1	tr|A0A0C4DH22|A0A0C4DH22_HUMAN Band 4.1-like protein 1 OS=Homo sapiens OX=9606 GN=EPB41L1 PE=1 SV=1;tr|A0A1B0GTW6|A0A1B0GTW6_HUMAN Band 4.1-like protein 1 OS=Homo sapiens OX=9606 GN=EPB41L1 PE=1 SV=2;sp|Q9H4G0|E41L1_HUMAN Band 4.1-like protein 1 OS=Homo sa	26	7	7	0	0	0	0	3	2	0	0	2	5	0	0	0	0	0	0	3	2	0	0	2	5	0	0	11.1	11.1	98.374	880	880;1595;881;199;257;168;188;364;481;483;542;542;544;565;601;607;655;675;680;748;766;782;787;807;841;864	0	58.489	0	0	0	0	5.3	2.5	0	0	3.4	8.6	0
P0DP25;P0DP24;P0DP23;E7EMB3;M0QZ52;Q96HY3;F8WBR5;G3V479;G3V361;A0A590UJI2;A0A590UJC0;G3V226	P0DP25;P0DP24;P0DP23;E7EMB3;M0QZ52;Q96HY3		CALM2;CALM3	sp|P0DP25|CALM3_HUMAN Calmodulin-3 OS=Homo sapiens OX=9606 GN=CALM3 PE=1 SV=1;sp|P0DP24|CALM2_HUMAN Calmodulin-2 OS=Homo sapiens OX=9606 GN=CALM2 PE=1 SV=1;sp|P0DP23|CALM1_HUMAN Calmodulin-1 OS=Homo sapiens OX=9606 GN=CALM1 PE=1 SV=1;tr|E7EMB3|E7EMB3_HUMAN	12	5	5	2	2	2	3	2	0	4	2	3	2	4	2	2	2	2	3	2	0	4	2	3	2	4	2	54.4	54.4	16.837	149	149;149;149;196;83;113;65;83;98;104;59;76	0	58.163	19.5	19.5	22.1	34.2	19.5	0	39.6	19.5	30.9	19.5	45.6
A0A7P0TAY2;A0A7P0T917;A0A087WT78;A0A7P0TAE1;H0YIV0;A0A7P0T823;A0A7P0TAT8;P14625;A0A7P0TBC2;A0A7P0T8R3;A0A7P0T885;Q58FF3	A0A7P0TAY2;A0A7P0T917;A0A087WT78;A0A7P0TAE1;H0YIV0;A0A7P0T823;A0A7P0TAT8;P14625;A0A7P0TBC2	Endoplasmin	HSP90B1	tr|A0A7P0TAY2|A0A7P0TAY2_HUMAN Endoplasmin OS=Homo sapiens OX=9606 GN=HSP90B1 PE=1 SV=1;tr|A0A7P0T917|A0A7P0T917_HUMAN Endoplasmin OS=Homo sapiens OX=9606 GN=HSP90B1 PE=1 SV=1;tr|A0A087WT78|A0A087WT78_HUMAN Endoplasmin OS=Homo sapiens OX=9606 GN=HSP90B1 PE	12	6	5	0	0	0	0	3	1	2	1	4	4	1	0	0	0	0	0	3	1	2	1	4	3	1	0	12.1	10.3	76.368	661	661;719;751;789;796;813;814;803;465;251;274;399	0	58.136	0	0	0	0	6.7	2.1	5	2.1	8.2	8.3	2.1
P04899;P08754	P04899	Guanine nucleotide-binding protein G(i) subunit alpha-2	GNAI2	sp|P04899|GNAI2_HUMAN Guanine nucleotide-binding protein G(i) subunit alpha-2 OS=Homo sapiens OX=9606 GN=GNAI2 PE=1 SV=3	2	8	5	1	2	3	2	2	4	4	3	2	7	3	3	0	0	0	0	0	1	1	0	0	4	0	0	33	22.8	40.45	355	355;354	0	57.653	3.7	6.8	10.1	6.8	7	14.1	14.9	10.1	7	29	10.1
E7EX17;P23588;F8VX11	E7EX17;P23588	Eukaryotic translation initiation factor 4B	EIF4B	tr|E7EX17|E7EX17_HUMAN Eukaryotic translation initiation factor 4B OS=Homo sapiens OX=9606 GN=EIF4B PE=1 SV=1;sp|P23588|IF4B_HUMAN Eukaryotic translation initiation factor 4B OS=Homo sapiens OX=9606 GN=EIF4B PE=1 SV=2	3	4	4	1	1	1	3	0	0	3	3	0	1	4	3	1	1	1	3	0	0	3	3	0	1	4	3	10.1	10.1	69.697	616	616;611;360	0	57.585	2.6	2.1	2.6	7.3	0	0	7.3	7.3	0	2.6	10.1
O15145;C9JZD1;F8VR50	O15145;C9JZD1;F8VR50	Actin-related protein 2/3 complex subunit 3	ARPC3	sp|O15145|ARPC3_HUMAN Actin-related protein 2/3 complex subunit 3 OS=Homo sapiens OX=9606 GN=ARPC3 PE=1 SV=3;tr|C9JZD1|C9JZD1_HUMAN Actin-related protein 2/3 complex subunit 3 (Fragment) OS=Homo sapiens OX=9606 GN=ARPC3 PE=1 SV=1;tr|F8VR50|F8VR50_HUMAN Act	3	6	6	1	2	1	3	0	3	3	4	0	1	1	0	1	2	1	3	0	3	3	4	0	1	1	0	34.3	34.3	20.546	178	178;99;84	0	57.224	6.2	13.5	5.6	19.1	0	19.7	15.2	25.3	0	6.2	6.2
Q9BWD1	Q9BWD1	Acetyl-CoA acetyltransferase, cytosolic	ACAT2	sp|Q9BWD1|THIC_HUMAN Acetyl-CoA acetyltransferase, cytosolic OS=Homo sapiens OX=9606 GN=ACAT2 PE=1 SV=2	1	6	6	0	0	0	1	2	5	1	2	1	3	2	2	0	0	0	1	2	5	1	2	1	3	2	2	22.9	22.9	41.35	397	397	0	57.154	0	0	0	2.8	9.6	16.1	2.8	7.8	2.8	10.3	7.8
A0A1W2PQT3;A0A1W2PPH1;A0A1W2PQH3;A0A1W2PQY8;P23368;A0A1W2PQ37;A0A1W2PQF8;A0A1W2PR68;A0A1W2PRS2;A0A1W2PRY9;A0A1W2PQH4;A0A1W2PPY2;A0A1W2PRH1	A0A1W2PQT3;A0A1W2PPH1;A0A1W2PQH3;A0A1W2PQY8;P23368;A0A1W2PQ37;A0A1W2PQF8;A0A1W2PR68	NAD-dependent malic enzyme, mitochondrial	ME2	tr|A0A1W2PQT3|A0A1W2PQT3_HUMAN Malic enzyme OS=Homo sapiens OX=9606 GN=ME2 PE=1 SV=1;tr|A0A1W2PPH1|A0A1W2PPH1_HUMAN Malic enzyme OS=Homo sapiens OX=9606 GN=ME2 PE=1 SV=1;tr|A0A1W2PQH3|A0A1W2PQH3_HUMAN Malic enzyme OS=Homo sapiens OX=9606 GN=ME2 PE=1 SV=1;t	13	9	8	0	1	2	7	1	1	1	3	0	1	2	1	0	1	1	6	1	1	1	2	0	1	1	1	24.3	22.6	59.787	536	536;546;547;565;584;443;480;530;132;133;133;55;83	0	56.546	0	3.4	3.5	19.6	1.9	2.2	2.8	5.8	0	3.4	3.5
Q92747;E9PF58;A0A1W2PNV4;F8WFD3;C9JEY1;C9K057;O15143	Q92747;E9PF58;A0A1W2PNV4	Actin-related protein 2/3 complex subunit 1A	ARPC1A	sp|Q92747|ARC1A_HUMAN Actin-related protein 2/3 complex subunit 1A OS=Homo sapiens OX=9606 GN=ARPC1A PE=1 SV=2;tr|E9PF58|E9PF58_HUMAN Actin-related protein 2/3 complex subunit 1A OS=Homo sapiens OX=9606 GN=ARPC1A PE=1 SV=1;tr|A0A1W2PNV4|A0A1W2PNV4_HUMAN Un	7	6	6	0	0	1	1	5	3	2	4	2	3	4	2	0	0	1	1	5	3	2	4	2	3	4	2	22.4	22.4	41.569	370	370;279;684;53;334;352;372	0	56.282	0	0	2.2	4.6	20.3	9.5	9.2	13.5	4.3	11.4	15.1
Q02252;G3V4Z4	Q02252	Methylmalonate-semialdehyde dehydrogenase [acylating], mitochondrial	ALDH6A1	sp|Q02252|MMSA_HUMAN Methylmalonate-semialdehyde dehydrogenase [acylating], mitochondrial OS=Homo sapiens OX=9606 GN=ALDH6A1 PE=1 SV=2	2	9	9	0	0	1	2	3	4	3	2	2	4	0	0	0	0	1	2	3	4	3	2	2	4	0	0	26.5	26.5	57.839	535	535;252	0	56.088	0	0	2.4	6.2	8.2	11.6	7.7	9.2	5.8	14.8	0
Q14894;I3L325;I3NI53;I3L2W5;I3L3Y1;I3L3J9	Q14894;I3L325;I3NI53;I3L2W5	Ketimine reductase mu-crystallin	CRYM	sp|Q14894|CRYM_HUMAN Ketimine reductase mu-crystallin OS=Homo sapiens OX=9606 GN=CRYM PE=1 SV=1;tr|I3L325|I3L325_HUMAN Ketimine reductase mu-crystallin (Fragment) OS=Homo sapiens OX=9606 GN=CRYM PE=1 SV=1;tr|I3NI53|I3NI53_HUMAN Ketimine reductase mu-crysta	6	7	7	0	1	1	1	3	3	2	2	1	6	3	1	0	1	1	1	3	3	2	2	1	6	3	1	28.3	28.3	33.775	314	314;241;140;165;97;25	0	56.03	0	3.2	3.2	3.2	10.5	11.1	7.6	7.6	3.2	24.2	11.8
P49368;B4DUR8;E9PRC8;Q5SZX6;Q5SZX9;E9PM09;Q5SZW8;E9PQ35	P49368;B4DUR8;E9PRC8;Q5SZX6	T-complex protein 1 subunit gamma	CCT3	sp|P49368|TCPG_HUMAN T-complex protein 1 subunit gamma OS=Homo sapiens OX=9606 GN=CCT3 PE=1 SV=4;tr|B4DUR8|B4DUR8_HUMAN T-complex protein 1 subunit gamma OS=Homo sapiens OX=9606 GN=CCT3 PE=1 SV=1;tr|E9PRC8|E9PRC8_HUMAN T-complex protein 1 subunit gamma (Fr	8	8	8	0	0	0	0	2	3	1	0	1	7	0	0	0	0	0	0	2	3	1	0	1	7	0	0	16.7	16.7	60.533	545	545;500;234;276;161;154;188;144	0	55.584	0	0	0	0	6.2	6.4	2	0	2	16.5	0
P48163	P48163	NADP-dependent malic enzyme	ME1	sp|P48163|MAOX_HUMAN NADP-dependent malic enzyme OS=Homo sapiens OX=9606 GN=ME1 PE=1 SV=1	1	9	8	3	2	2	4	2	2	2	3	0	1	3	0	3	2	2	3	2	2	2	3	0	1	3	0	18.9	16.8	64.149	572	572	0	55.456	6.6	6.6	5.6	8.2	3.5	3.3	6.6	5.9	0	1.6	7.2
A0A0A0MR02;P45880;Q5JSD2;Q5JSD1;A2A3S1	A0A0A0MR02;P45880	Voltage-dependent anion-selective channel protein 2	VDAC2	tr|A0A0A0MR02|A0A0A0MR02_HUMAN Voltage-dependent anion-selective channel protein 2 (Fragment) OS=Homo sapiens OX=9606 GN=VDAC2 PE=1 SV=1;sp|P45880|VDAC2_HUMAN Voltage-dependent anion-selective channel protein 2 OS=Homo sapiens OX=9606 GN=VDAC2 PE=1 SV=2	5	5	5	2	1	1	1	1	2	3	2	2	3	2	0	2	1	1	1	1	2	3	2	2	3	2	0	20.9	20.9	30.348	282	282;294;194;204;109	0	55.302	7.4	2.8	3.2	2.8	3.2	7.1	13.8	6.4	6.7	9.6	10.3
Q9NUJ1	Q9NUJ1	Mycophenolic acid acyl-glucuronide esterase, mitochondrial	ABHD10	sp|Q9NUJ1|ABHDA_HUMAN Palmitoyl-protein thioesterase ABHD10, mitochondrial OS=Homo sapiens OX=9606 GN=ABHD10 PE=1 SV=1	1	7	7	3	3	4	3	3	3	4	2	3	4	6	2	3	3	4	3	3	3	4	2	3	4	6	2	32.4	32.4	33.932	306	306	0	55.229	12.1	11.1	14.7	11.8	11.8	11.1	16.7	8.5	11.8	14.7	27.5
V9PBN7;A0A5F9ZHR4;P55087;H0Y3H5;J3KRM4	V9PBN7;A0A5F9ZHR4;P55087	Aquaporin-4	AQP4	tr|V9PBN7|V9PBN7_HUMAN Aquaporin 4 isoform delta4 OS=Homo sapiens OX=9606 GN=AQP4 PE=1 SV=1;tr|A0A5F9ZHR4|A0A5F9ZHR4_HUMAN Aquaporin-4 OS=Homo sapiens OX=9606 GN=AQP4 PE=1 SV=1;sp|P55087|AQP4_HUMAN Aquaporin-4 OS=Homo sapiens OX=9606 GN=AQP4 PE=1 SV=2	5	3	3	1	1	2	1	1	1	1	1	0	1	2	1	1	1	2	1	1	1	1	1	0	1	2	1	14.5	14.5	31.826	296	296;352;323;98;185	0	54.981	2.4	8.8	5.7	8.8	2.4	3.4	8.8	8.8	0	8.8	5.7
Q04917;A2IDB2;F8WEB6;A2IDB1	Q04917;A2IDB2	14-3-3 protein eta	YWHAH	sp|Q04917|1433F_HUMAN 14-3-3 protein eta OS=Homo sapiens OX=9606 GN=YWHAH PE=1 SV=4;tr|A2IDB2|A2IDB2_HUMAN 14-3-3 protein eta (Fragment) OS=Homo sapiens OX=9606 GN=YWHAH PE=1 SV=1	4	9	7	1	0	1	0	8	6	6	1	4	8	2	2	0	0	0	0	6	4	4	0	2	6	0	1	37.8	30.9	28.218	246	246;162;39;72	0	54.437	2.8	0	2.8	0	30.1	24.8	22.4	2.8	15	32.9	6.9
A0A804HKU2;A0A2R8YD50;A0A804HK65;E7EPL9;P51659;E7ER27;A0A2R8YDT8;A0A2R8YF45;A0A804HIR1;A0A2R8Y7L2;E7ET17;A0A804HLJ0;A0A2R8YEG2;A0A804HKT2;A0A2R8Y7W2;A0A804HK88;A0A804HIG8	A0A804HKU2;A0A2R8YD50;A0A804HK65;E7EPL9;P51659;E7ER27;A0A2R8YDT8;A0A2R8YF45;A0A804HIR1;A0A2R8Y7L2;E7ET17	Peroxisomal multifunctional enzyme type 2;(3R)-hydroxyacyl-CoA dehydrogenase;Enoyl-CoA hydratase 2	HSD17B4	tr|A0A804HKU2|A0A804HKU2_HUMAN Peroxisomal multifunctional enzyme type 2 OS=Homo sapiens OX=9606 GN=HSD17B4 PE=1 SV=1;tr|A0A2R8YD50|A0A2R8YD50_HUMAN Peroxisomal multifunctional enzyme type 2 OS=Homo sapiens OX=9606 GN=HSD17B4 PE=1 SV=1;tr|A0A804HK65|A0A804	17	8	8	0	2	2	3	3	0	3	4	4	3	4	2	0	2	2	3	3	0	3	4	4	3	4	2	19.3	19.3	67.047	621	621;711;712;713;736;500;166;172;484;589;599;55;59;100;105;144;158	0	54.419	0	3.7	4.3	6.4	8.7	0	6.8	8.2	8.4	6.9	9.2
P61026	P61026	Ras-related protein Rab-10	RAB10	sp|P61026|RAB10_HUMAN Ras-related protein Rab-10 OS=Homo sapiens OX=9606 GN=RAB10 PE=1 SV=1	1	6	4	2	3	3	4	4	4	2	3	3	3	3	3	1	2	2	3	2	2	1	2	2	2	2	2	37.5	28.5	22.541	200	200	0	53.993	11	16	16	28.5	19.5	19.5	11	16	16	17	16
Q08257;A6NP24;C9JH92	Q08257;A6NP24;C9JH92	Quinone oxidoreductase	CRYZ	sp|Q08257|QOR_HUMAN Quinone oxidoreductase OS=Homo sapiens OX=9606 GN=CRYZ PE=1 SV=1;tr|A6NP24|A6NP24_HUMAN Quinone oxidoreductase (Fragment) OS=Homo sapiens OX=9606 GN=CRYZ PE=1 SV=1;tr|C9JH92|C9JH92_HUMAN Quinone oxidoreductase (Fragment) OS=Homo sapiens	3	6	6	1	1	2	2	2	1	4	4	1	0	4	5	1	1	2	2	2	1	4	4	1	0	4	5	31	31	35.206	329	329;243;206	0	53.932	8.2	4.3	11.2	13.4	9.4	7	21	21	5.2	0	21
P50991	P50991	T-complex protein 1 subunit delta	CCT4	sp|P50991|TCPD_HUMAN T-complex protein 1 subunit delta OS=Homo sapiens OX=9606 GN=CCT4 PE=1 SV=4	1	7	7	0	0	0	0	2	5	0	0	1	7	0	0	0	0	0	0	2	5	0	0	1	7	0	0	16	16	57.924	539	539	0	53.636	0	0	0	0	4.5	12.2	0	0	2.4	16	0
P12955;A0A494C194;K7ES25;A0A494C165;V9GYE4	P12955;A0A494C194;K7ES25;A0A494C165	Xaa-Pro dipeptidase	PEPD	sp|P12955|PEPD_HUMAN Xaa-Pro dipeptidase OS=Homo sapiens OX=9606 GN=PEPD PE=1 SV=3;tr|A0A494C194|A0A494C194_HUMAN Xaa-Pro dipeptidase (Fragment) OS=Homo sapiens OX=9606 GN=PEPD PE=1 SV=1;tr|K7ES25|K7ES25_HUMAN Xaa-Pro dipeptidase (Fragment) OS=Homo sapiens	5	6	6	2	2	2	4	0	0	6	3	0	0	1	0	2	2	2	4	0	0	6	3	0	0	1	0	14.6	14.6	54.548	493	493;224;512;522;55	0	52.815	6.5	5.5	5.3	10.3	0	0	14.6	7.1	0	0	2
Q96GD0;B1AHD3;Q6ZT62	Q96GD0	Pyridoxal phosphate phosphatase	PDXP	sp|Q96GD0|PLPP_HUMAN Chronophin OS=Homo sapiens OX=9606 GN=PDXP PE=1 SV=2	3	7	7	1	1	1	4	0	1	1	4	0	1	1	0	1	1	1	4	0	1	1	4	0	1	1	0	34.8	34.8	31.698	296	296;79;677	0	52.705	4.7	5.7	4.7	22	0	4.7	3.4	18.6	0	3.7	4.7
P02794;E9PRK8;E9PKY7;G3V192;E9PQR3;E9PKM5;E9PK45;G3V1D1	P02794;E9PRK8;E9PKY7;G3V192	Ferritin heavy chain;Ferritin heavy chain, N-terminally processed;Ferritin	FTH1	sp|P02794|FRIH_HUMAN Ferritin heavy chain OS=Homo sapiens OX=9606 GN=FTH1 PE=1 SV=2;tr|E9PRK8|E9PRK8_HUMAN Ferritin OS=Homo sapiens OX=9606 GN=FTH1 PE=1 SV=1;tr|E9PKY7|E9PKY7_HUMAN Ferritin (Fragment) OS=Homo sapiens OX=9606 GN=FTH1 PE=1 SV=1;tr|G3V192|G3V	8	5	5	4	1	1	4	3	0	5	1	3	2	0	3	4	1	1	4	3	0	5	1	3	2	0	3	36.1	36.1	21.225	183	183;95;114;153;50;81;102;113	0	52.608	23	7.1	4.9	30.6	17.5	0	36.1	5.5	17.5	12.6	0
Q9UIJ7	Q9UIJ7	GTP:AMP phosphotransferase AK3, mitochondrial	AK3	sp|Q9UIJ7|KAD3_HUMAN GTP:AMP phosphotransferase AK3, mitochondrial OS=Homo sapiens OX=9606 GN=AK3 PE=1 SV=4	1	5	5	2	2	3	3	1	2	2	1	3	3	3	1	2	2	3	3	1	2	2	1	3	3	3	1	26	26	25.565	227	227	0	52.389	11	10.6	17.2	14.5	6.2	10.6	9.3	4.4	17.2	15.4	17.2
Q15181;Q5SQT6	Q15181;Q5SQT6	Inorganic pyrophosphatase	PPA1	sp|Q15181|IPYR_HUMAN Inorganic pyrophosphatase OS=Homo sapiens OX=9606 GN=PPA1 PE=1 SV=2;tr|Q5SQT6|Q5SQT6_HUMAN Inorganic diphosphatase OS=Homo sapiens OX=9606 GN=PPA1 PE=1 SV=1	2	3	3	0	1	1	1	1	1	1	3	1	1	1	1	0	1	1	1	1	1	1	3	1	1	1	1	23.5	23.5	32.66	289	289;178	0	51.741	0	7.6	7.6	7.6	7.6	7.6	7.6	23.5	7.6	7.6	7.6
P11177;C9J634;F8WF02	P11177;C9J634	Pyruvate dehydrogenase E1 component subunit beta, mitochondrial	PDHB	sp|P11177|ODPB_HUMAN Pyruvate dehydrogenase E1 component subunit beta, mitochondrial OS=Homo sapiens OX=9606 GN=PDHB PE=1 SV=3;tr|C9J634|C9J634_HUMAN Pyruvate dehydrogenase E1 component subunit beta OS=Homo sapiens OX=9606 GN=PDHB PE=1 SV=1	3	7	7	0	0	0	0	1	5	0	0	0	6	0	1	0	0	0	0	1	5	0	0	0	6	0	1	27.3	27.3	39.233	359	359;350;251	0	51.574	0	0	0	0	4.5	19.8	0	0	0	24	0
O14531;Q5T0Q6	O14531	Dihydropyrimidinase-related protein 4	DPYSL4	sp|O14531|DPYL4_HUMAN Dihydropyrimidinase-related protein 4 OS=Homo sapiens OX=9606 GN=DPYSL4 PE=1 SV=2	2	7	7	1	1	2	3	1	3	1	4	2	5	2	1	1	1	2	3	1	3	1	4	2	5	2	1	21.7	21.7	61.877	572	572;412	0	51.358	1.7	1.7	7.2	9.3	3.3	6.8	4.7	12.6	6.3	14.9	7.2
P63000;P60763;P15153;J3KSC4;J3QLK0;B1AH77;B1AH78;B1AH80	P63000;P60763;P15153	Ras-related C3 botulinum toxin substrate 1;Ras-related C3 botulinum toxin substrate 3;Ras-related C3 botulinum toxin substrate 2	RAC1;RAC3;RAC2	sp|P63000|RAC1_HUMAN Ras-related C3 botulinum toxin substrate 1 OS=Homo sapiens OX=9606 GN=RAC1 PE=1 SV=1;sp|P60763|RAC3_HUMAN Ras-related C3 botulinum toxin substrate 3 OS=Homo sapiens OX=9606 GN=RAC3 PE=1 SV=1;sp|P15153|RAC2_HUMAN Ras-related C3 botulinu	8	6	5	0	3	1	4	3	3	4	3	3	2	2	1	0	2	1	3	2	3	4	3	2	2	2	1	34.4	28.6	21.45	192	192;192;192;130;136;148;166;185	0	50.861	0	20.3	7.3	25.5	18.2	19.8	21.4	19.8	17.7	14.6	12.5
P36957;Q86SW4	P36957	Dihydrolipoyllysine-residue succinyltransferase component of 2-oxoglutarate dehydrogenase complex, mitochondrial	DLST	sp|P36957|ODO2_HUMAN Dihydrolipoyllysine-residue succinyltransferase component of 2-oxoglutarate dehydrogenase complex, mitochondrial OS=Homo sapiens OX=9606 GN=DLST PE=1 SV=4	2	4	4	1	2	1	2	0	3	2	2	2	3	1	3	1	2	1	2	0	3	2	2	2	3	1	3	11.9	11.9	48.755	453	453;279	0	50.716	1.8	7.3	2.6	7.3	0	10.2	7.3	4.4	4.4	9.1	2.6
A0A2R8Y7M3;A0A2R8Y5S7;P35241	A0A2R8Y7M3;A0A2R8Y5S7;P35241	Radixin	RDX	tr|A0A2R8Y7M3|A0A2R8Y7M3_HUMAN Radixin OS=Homo sapiens OX=9606 GN=RDX PE=1 SV=1;tr|A0A2R8Y5S7|A0A2R8Y5S7_HUMAN Radixin OS=Homo sapiens OX=9606 GN=RDX PE=1 SV=1;sp|P35241|RADI_HUMAN Radixin OS=Homo sapiens OX=9606 GN=RDX PE=1 SV=1	3	10	5	2	5	4	5	1	4	7	3	2	5	6	3	1	2	3	2	0	1	4	1	1	2	4	1	22.7	12.7	62.93	534	534;590;583	0	50.623	4.7	10.5	8.2	10.7	1.9	9.4	17	6.4	3.7	10.7	11.4
Q9NRW1;J3KR73;C9J0I2;C9JU14;C9JB90;Q53S08;Q9H0N0	Q9NRW1	Ras-related protein Rab-6B	RAB6B	sp|Q9NRW1|RAB6B_HUMAN Ras-related protein Rab-6B OS=Homo sapiens OX=9606 GN=RAB6B PE=1 SV=1	7	7	4	1	4	1	3	2	5	2	4	3	2	2	2	0	2	0	1	1	3	1	2	1	0	1	0	38	21.6	23.461	208	208;124;71;83;49;254;254	0	50.563	5.3	23.6	5.3	17.8	10.1	26.9	11.1	22.6	15.4	11.1	11.1
P11766;H0YAG8;D6RFE4;D6RAY0;D6R9G2	P11766;H0YAG8	Alcohol dehydrogenase class-3	ADH5	sp|P11766|ADHX_HUMAN Alcohol dehydrogenase class-3 OS=Homo sapiens OX=9606 GN=ADH5 PE=1 SV=4;tr|H0YAG8|H0YAG8_HUMAN Alcohol dehydrogenase class-3 (Fragment) OS=Homo sapiens OX=9606 GN=ADH5 PE=1 SV=1	5	8	8	0	2	0	3	2	5	2	4	1	1	3	3	0	2	0	3	2	5	2	4	1	1	3	3	28.1	28.1	39.724	374	374;262;115;56;95	0	50.56	0	11.2	0	15.5	10.2	20.3	10.2	17.9	4.3	5.9	12.6
Q16352	Q16352	Alpha-internexin	INA	sp|Q16352|AINX_HUMAN Alpha-internexin OS=Homo sapiens OX=9606 GN=INA PE=1 SV=2	1	7	6	0	0	0	0	0	0	0	1	0	6	0	2	0	0	0	0	0	0	0	1	0	5	0	2	17.6	15.8	55.39	499	499	0	50.528	0	0	0	0	0	0	0	2.2	0	15.4	0
P24666;G5E9R5;F2Z2Q9;D3YTI2	P24666;G5E9R5	Low molecular weight phosphotyrosine protein phosphatase	ACP1	sp|P24666|PPAC_HUMAN Low molecular weight phosphotyrosine protein phosphatase OS=Homo sapiens OX=9606 GN=ACP1 PE=1 SV=3;tr|G5E9R5|G5E9R5_HUMAN Acid phosphatase OS=Homo sapiens OX=9606 GN=ACP1 PE=1 SV=1	4	7	7	2	4	5	4	4	3	2	2	2	3	4	2	2	4	5	4	4	3	2	2	2	3	4	2	60.8	60.8	18.042	158	158;80;70;85	0	50.518	17.1	39.9	43	39.9	36.1	21.5	15.2	20.9	12.7	32.3	35.4
A2A2V1;P04156;X6RKS3	A2A2V1;P04156;X6RKS3	Major prion protein	PRNP	tr|A2A2V1|A2A2V1_HUMAN Major prion protein (Fragment) OS=Homo sapiens OX=9606 GN=PRNP PE=1 SV=1;sp|P04156|PRIO_HUMAN Major prion protein OS=Homo sapiens OX=9606 GN=PRNP PE=1 SV=1;tr|X6RKS3|X6RKS3_HUMAN Major prion protein (Fragment) OS=Homo sapiens OX=9606	3	5	5	1	4	2	3	1	5	2	2	3	2	2	1	1	4	2	3	1	5	2	2	3	2	2	1	21.3	21.3	27.278	249	249;253;217	0	50.123	4.8	17.3	8	12.4	4.4	21.3	9.2	9.2	13.3	9.2	9.6
Q01518;Q5T0R7;Q5T0R6;Q5T0R5;Q5T0R4;Q5T0R3;Q5T0R2;Q5T0R1;Q5T0R9;Q5T0R8;Q5T0S3	Q01518;Q5T0R7;Q5T0R6;Q5T0R5;Q5T0R4;Q5T0R3;Q5T0R2;Q5T0R1;Q5T0R9	Adenylyl cyclase-associated protein 1;Adenylyl cyclase-associated protein	CAP1	sp|Q01518|CAP1_HUMAN Adenylyl cyclase-associated protein 1 OS=Homo sapiens OX=9606 GN=CAP1 PE=1 SV=5;tr|Q5T0R7|Q5T0R7_HUMAN Adenylyl cyclase-associated protein 1 (Fragment) OS=Homo sapiens OX=9606 GN=CAP1 PE=1 SV=1;tr|Q5T0R6|Q5T0R6_HUMAN Adenylyl cyclase-a	11	8	8	2	1	3	5	1	1	6	0	2	2	2	1	2	1	3	5	1	1	6	0	2	2	2	1	21.3	21.3	51.901	475	475;174;176;179;201;203;208;215;262;58;145	0	50.032	6.5	3.8	8.8	14.3	2.7	2.5	16.4	0	6.5	6.1	4.8
B1AMS2;Q14141	B1AMS2;Q14141	Septin-6	SEPT6	tr|B1AMS2|B1AMS2_HUMAN Septin OS=Homo sapiens OX=9606 GN=SEPTIN6 PE=1 SV=1;sp|Q14141|SEPT6_HUMAN Septin-6 OS=Homo sapiens OX=9606 GN=SEPTIN6 PE=1 SV=4	2	12	8	2	2	4	4	7	4	9	5	5	3	3	4	0	0	3	1	6	2	6	2	4	1	1	2	36.7	26.7	49.303	431	431;434	0	49.637	3.9	6.7	13.5	12.8	29	15.3	29	15.1	18.1	11.4	6.5
O95757;E9PDE8;D6RJ96	O95757;E9PDE8;D6RJ96	Heat shock 70 kDa protein 4L	HSPA4L	sp|O95757|HS74L_HUMAN Heat shock 70 kDa protein 4L OS=Homo sapiens OX=9606 GN=HSPA4L PE=1 SV=3;tr|E9PDE8|E9PDE8_HUMAN Heat shock 70 kDa protein 4L OS=Homo sapiens OX=9606 GN=HSPA4L PE=1 SV=1;tr|D6RJ96|D6RJ96_HUMAN Heat shock 70 kDa protein 4L (Fragment) OS	3	10	7	0	3	1	3	2	3	3	5	3	6	1	1	0	1	0	1	1	2	2	2	3	5	0	0	16.7	11.4	94.511	839	839;813;531	0	49.386	0	4.6	1.7	4.6	3.3	4.6	4.6	8.2	4.9	9.9	1.7
P60981;F6RFD5	P60981;F6RFD5	Destrin	DSTN	sp|P60981|DEST_HUMAN Destrin OS=Homo sapiens OX=9606 GN=DSTN PE=1 SV=3;tr|F6RFD5|F6RFD5_HUMAN Destrin OS=Homo sapiens OX=9606 GN=DSTN PE=1 SV=1	2	7	6	0	2	1	1	1	4	3	2	2	5	2	1	0	2	1	1	1	4	2	1	2	4	1	1	40	35.8	18.506	165	165;135	0	49.257	0	13.9	7.3	6.7	7.3	21.2	18.2	11.5	15.2	33.3	11.5
A0A087WYQ1;O15020;A4QPE4	A0A087WYQ1;O15020;A4QPE4	Spectrin beta chain, non-erythrocytic 2	SPTBN2	tr|A0A087WYQ1|A0A087WYQ1_HUMAN Spectrin beta chain OS=Homo sapiens OX=9606 GN=SPTBN2 PE=1 SV=1;sp|O15020|SPTN2_HUMAN Spectrin beta chain, non-erythrocytic 2 OS=Homo sapiens OX=9606 GN=SPTBN2 PE=1 SV=3;tr|A4QPE4|A4QPE4_HUMAN SPTBN2 protein OS=Homo sapiens O	3	11	6	1	1	1	1	4	5	3	0	5	6	2	2	1	1	1	1	2	2	1	0	1	5	1	1	6.2	3.5	271.68	2397	2397;2390;934	0	48.76	0.8	0.8	0.4	0.8	2.4	2.8	1.7	0	3	3.8	1.3
E7EQG2;Q14240;P60842;J3KSN7;J3QLN6;J3QR64;J3KTB5;J3QL43;J3KT12;J3QKZ9;J3KS25;J3QS69;J3KT04;J3KS93;J3QQP0;E9PBH4;F8WE11;E7EMV8;J3KTN0;J3KSZ0;I3L3H2;P38919	E7EQG2;Q14240;P60842	Eukaryotic initiation factor 4A-II;Eukaryotic initiation factor 4A-II, N-terminally processed;Eukaryotic initiation factor 4A-I	EIF4A2;EIF4A1	tr|E7EQG2|E7EQG2_HUMAN RNA helicase OS=Homo sapiens OX=9606 GN=EIF4A2 PE=1 SV=1;sp|Q14240|IF4A2_HUMAN Eukaryotic initiation factor 4A-II OS=Homo sapiens OX=9606 GN=EIF4A2 PE=1 SV=2;sp|P60842|IF4A1_HUMAN Eukaryotic initiation factor 4A-I OS=Homo sapiens OX=	22	7	7	0	0	0	0	3	3	0	0	5	5	0	0	0	0	0	0	3	3	0	0	5	5	0	0	24	24	41.29	362	362;407;406;109;163;214;257;271;341;134;187;300;85;85;95;96;97;98;117;230;390;411	0	48.646	0	0	0	0	8.6	9.7	0	0	15.5	18.2	0
P07384;E9PRM1;E9PLX0;E9PJJ3;E9PLC9;E9PMC6;E9PJA6;E9PSA6;E9PQB3;E9PIA9;E9PL37	P07384;E9PRM1	Calpain-1 catalytic subunit	CAPN1	sp|P07384|CAN1_HUMAN Calpain-1 catalytic subunit OS=Homo sapiens OX=9606 GN=CAPN1 PE=1 SV=1;tr|E9PRM1|E9PRM1_HUMAN Calpain-1 catalytic subunit OS=Homo sapiens OX=9606 GN=CAPN1 PE=1 SV=1	11	8	8	3	5	1	2	2	4	2	2	1	2	0	1	3	5	1	2	2	4	2	2	1	2	0	1	13.4	13.4	81.889	714	714;201;122;135;148;152;161;163;191;63;191	0	48.236	5.7	8.4	1.7	4.3	4.3	7.1	3.6	3.1	1.7	3.8	0
P49840;A8MT37;A0A7I2V4Q6;M0QYV0;A0A7I2V3W5;A0A7I2V2J2;A0A7I2V2P0;A0A7I2YQM8;A0A7I2V485;A0A7I2YQV9;A0A7I2V345;A0A7I2V553;A0A7I2V379;A0A7I2YQJ1;A0A7I2V2H8;A0A7I2YQA1;A0A7I2V627;A0A7I2V5Q2	P49840;A8MT37;A0A7I2V4Q6;M0QYV0	Glycogen synthase kinase-3 alpha	GSK3A	sp|P49840|GSK3A_HUMAN Glycogen synthase kinase-3 alpha OS=Homo sapiens OX=9606 GN=GSK3A PE=1 SV=2;tr|A8MT37|A8MT37_HUMAN [Tau protein] kinase OS=Homo sapiens OX=9606 GN=GSK3A PE=1 SV=2;tr|A0A7I2V4Q6|A0A7I2V4Q6_HUMAN Glycogen synthase kinase-3 alpha (Fragme	18	6	6	0	0	2	3	1	2	3	3	2	4	1	1	0	0	2	3	1	2	3	3	2	4	1	1	18.2	18.2	50.98	483	483;401;106;167;76;83;92;92;100;100;50;55;56;84;97;101;102;123	0	48.087	0	0	7.5	9.5	2.1	6	9.5	7.7	6.2	12.4	2.1
P51148;K7ERI8;K7ERQ8;F8VVK3;K7ENY4;F8VWU4;F8VVZ0;K7EIP6;F8WCY6;F8WD79;F8VPW9;F8VSF8;F8VWZ7	P51148;K7ERI8;K7ERQ8	Ras-related protein Rab-5C	RAB5C	sp|P51148|RAB5C_HUMAN Ras-related protein Rab-5C OS=Homo sapiens OX=9606 GN=RAB5C PE=1 SV=2;tr|K7ERI8|K7ERI8_HUMAN Uncharacterized protein OS=Homo sapiens OX=9606 PE=4 SV=1;tr|K7ERQ8|K7ERQ8_HUMAN PCAF_N domain-containing protein (Fragment) OS=Homo sapiens	13	7	5	4	6	5	5	2	5	3	3	4	4	2	4	3	4	3	3	1	3	2	2	2	2	1	3	43.1	32.9	23.482	216	216;161;282;124;150;91;100;27;62;65;73;74;79	0	47.941	25	37.5	30.1	31.9	10.6	28.7	17.1	17.1	22.2	22.2	11.6
P50995;H0Y6E1	P50995	Annexin A11	ANXA11	sp|P50995|ANX11_HUMAN Annexin A11 OS=Homo sapiens OX=9606 GN=ANXA11 PE=1 SV=1	2	5	5	1	3	2	3	2	2	2	2	1	1	3	1	1	3	2	3	2	2	2	2	1	1	3	1	10.7	10.7	54.389	505	505;148	0	47.809	1.8	6.3	3.6	6.3	3.6	4	3.6	4.4	1.8	2.2	5.7
A0A7I2V4Y9;Q13561;A8K8J9;A0A7I2V4H4;H0YI98;F8W1I6;H0YHL1;F8VRV7;F8VW18;A0A7I2V390;A0A7I2V5R4	A0A7I2V4Y9;Q13561;A8K8J9;A0A7I2V4H4;H0YI98;F8W1I6	Dynactin subunit 2	DCTN2	tr|A0A7I2V4Y9|A0A7I2V4Y9_HUMAN Dynactin subunit 2 OS=Homo sapiens OX=9606 GN=DCTN2 PE=1 SV=1;sp|Q13561|DCTN2_HUMAN Dynactin subunit 2 OS=Homo sapiens OX=9606 GN=DCTN2 PE=1 SV=4;tr|A8K8J9|A8K8J9_HUMAN Dynactin 2 (P50), isoform CRA_b OS=Homo sapiens OX=9606	11	6	6	1	0	1	0	3	0	2	2	3	3	3	1	1	0	1	0	3	0	2	2	3	3	3	1	21.7	21.7	41.622	378	378;401;314;379;268;315;128;152;278;296;76	0	47.743	2.4	0	2.4	0	10.6	0	5	5	10.6	11.1	8.7
H0YDU8;P53041;A8MU39	H0YDU8;P53041;A8MU39	Serine/threonine-protein phosphatase;Serine/threonine-protein phosphatase 5	PPP5C	tr|H0YDU8|H0YDU8_HUMAN Serine/threonine-protein phosphatase (Fragment) OS=Homo sapiens OX=9606 GN=PPP5C PE=1 SV=1;sp|P53041|PPP5_HUMAN Serine/threonine-protein phosphatase 5 OS=Homo sapiens OX=9606 GN=PPP5C PE=1 SV=1;tr|A8MU39|A8MU39_HUMAN Serine/threonine	3	6	6	3	1	4	4	2	1	5	2	3	1	3	2	3	1	4	4	2	1	5	2	3	1	3	2	15.9	15.9	55.096	485	485;499;371	0	47.66	7.6	2.3	9.9	10.9	5.4	2.7	13.8	4.7	7.6	2.3	7.6
P26641	P26641	Elongation factor 1-gamma	EEF1G	sp|P26641|EF1G_HUMAN Elongation factor 1-gamma OS=Homo sapiens OX=9606 GN=EEF1G PE=1 SV=3	1	5	5	0	1	1	1	2	2	2	1	3	1	1	1	0	1	1	1	2	2	2	1	3	1	1	1	14.2	14.2	50.118	437	437	0	47.424	0	3.2	3.2	3.2	5.3	6.2	5.5	3.2	8.2	3.2	3.2
P01009;A0A024R6I7;A0A0G2JRN3;G3V5R8;G3V387;A0A0B4J278;G3V544;P20848	P01009;A0A024R6I7;A0A0G2JRN3	Alpha-1-antitrypsin;Short peptide from AAT	SERPINA1	sp|P01009|A1AT_HUMAN Alpha-1-antitrypsin OS=Homo sapiens OX=9606 GN=SERPINA1 PE=1 SV=3;tr|A0A024R6I7|A0A024R6I7_HUMAN Alpha-1-antitrypsin OS=Homo sapiens OX=9606 GN=SERPINA1 PE=1 SV=1;tr|A0A0G2JRN3|A0A0G2JRN3_HUMAN Alpha-1-antitrypsin OS=Homo sapiens OX=96	8	7	7	2	5	2	3	2	3	7	4	2	3	0	0	2	5	2	3	2	3	7	4	2	3	0	0	21.3	21.3	46.736	418	418;418;359;92;117;144;156;421	0	47.348	6.7	16	6	7.9	4.3	7.9	21.3	12.2	4.3	7.9	0
Q8WWX9;O00391	Q8WWX9	Selenoprotein M	SELM	sp|Q8WWX9|SELM_HUMAN Selenoprotein M OS=Homo sapiens OX=9606 GN=SELENOM PE=1 SV=3	2	5	5	2	2	2	3	2	3	2	3	2	2	2	1	2	2	2	3	2	3	2	3	2	2	2	1	33.8	33.8	16.231	145	145;747	0	47.276	19.3	15.2	19.3	23.4	19.3	24.8	13.8	24.1	19.3	15.2	19.3
M0R0C6;Q92945;M0QYH3;M0R0I5;M0QXW7;M0R3J3	M0R0C6;Q92945	Far upstream element-binding protein 2	KHSRP	tr|M0R0C6|M0R0C6_HUMAN Far upstream element-binding protein 2 OS=Homo sapiens OX=9606 GN=KHSRP PE=1 SV=2;sp|Q92945|FUBP2_HUMAN Far upstream element-binding protein 2 OS=Homo sapiens OX=9606 GN=KHSRP PE=1 SV=4	6	7	7	0	0	2	3	2	3	2	2	3	4	3	1	0	0	2	3	2	3	2	2	3	4	3	1	11.1	11.1	76.65	747	747;711;169;279;116;269	0	47.27	0	0	3.1	4.7	3.1	4.8	2.8	3.3	4.4	7	4.4
Q9P2U7;Q9P2U8	Q9P2U7	Vesicular glutamate transporter 1	SLC17A7	sp|Q9P2U7|VGLU1_HUMAN Vesicular glutamate transporter 1 OS=Homo sapiens OX=9606 GN=SLC17A7 PE=2 SV=1	2	4	4	0	0	0	0	0	2	0	1	1	2	1	1	0	0	0	0	0	2	0	1	1	2	1	1	8.9	8.9	61.613	560	560;582	0	47.263	0	0	0	0	0	5.2	0	3.9	3.8	7.3	3.8
Q00169;I3L471;I3L4U7;I3L2X8;I3L4C0;I3L459;I3L4H1;I3L3W1;I3NI10	Q00169;I3L471;I3L4U7	Phosphatidylinositol transfer protein alpha isoform	PITPNA	sp|Q00169|PIPNA_HUMAN Phosphatidylinositol transfer protein alpha isoform OS=Homo sapiens OX=9606 GN=PITPNA PE=1 SV=2;tr|I3L471|I3L471_HUMAN Phosphatidylinositol transfer protein alpha isoform OS=Homo sapiens OX=9606 GN=PITPNA PE=1 SV=1;tr|I3L4U7|I3L4U7_HU	9	5	5	1	0	2	2	3	2	3	1	3	2	3	1	1	0	2	2	3	2	3	1	3	2	3	1	28.5	28.5	31.806	270	270;98;121;83;115;142;209;44;66	0	47.171	8.5	0	13	11.5	20	12.2	20	4.4	20	13	17.8
P27348;E9PG15	P27348;E9PG15	14-3-3 protein theta	YWHAQ	sp|P27348|1433T_HUMAN 14-3-3 protein theta OS=Homo sapiens OX=9606 GN=YWHAQ PE=1 SV=1;tr|E9PG15|E9PG15_HUMAN 14-3-3 protein theta (Fragment) OS=Homo sapiens OX=9606 GN=YWHAQ PE=1 SV=1	2	10	6	1	0	2	0	6	8	5	4	5	8	6	2	0	0	0	0	3	5	2	2	2	4	3	1	37.6	26.5	27.764	245	245;149	0	46.975	2.9	0	6.5	0	25.7	31.4	20	15.9	20	28.2	25.7
P04080;A0A1W2PS52;A0A1W2PQG6	P04080;A0A1W2PS52	Cystatin-B	CSTB	sp|P04080|CYTB_HUMAN Cystatin-B OS=Homo sapiens OX=9606 GN=CSTB PE=1 SV=2;tr|A0A1W2PS52|A0A1W2PS52_HUMAN Cystatin-B OS=Homo sapiens OX=9606 GN=CSTB PE=1 SV=1	3	4	4	1	1	2	4	3	4	3	4	2	3	2	3	1	1	2	4	3	4	3	4	2	3	2	3	70.4	70.4	11.139	98	98;83;54	0	46.918	12.2	12.2	24.5	70.4	45.9	70.4	49	70.4	24.5	49	24.5
P21912;A0A087WXX8;A0A087WWT1	P21912;A0A087WXX8;A0A087WWT1	Succinate dehydrogenase [ubiquinone] iron-sulfur subunit, mitochondrial	SDHB	sp|P21912|SDHB_HUMAN Succinate dehydrogenase [ubiquinone] iron-sulfur subunit, mitochondrial OS=Homo sapiens OX=9606 GN=SDHB PE=1 SV=3;tr|A0A087WXX8|A0A087WXX8_HUMAN Succinate dehydrogenase [ubiquinone] iron-sulfur subunit, mitochondrial (Fragment) OS=Homo	3	7	7	0	1	1	2	1	5	1	2	0	3	2	1	0	1	1	2	1	5	1	2	0	3	2	1	27.5	27.5	31.629	280	280;123;200	0	46.888	0	3.9	5	8.2	5	20	5	7.5	0	10.7	8.6
K7ERP4;P36969;K7EKX7;R4GNE4;K7ENB4;K7EJ20;A0A0A0MTT1;A0A087X247	K7ERP4;P36969;K7EKX7;R4GNE4;K7ENB4;K7EJ20;A0A0A0MTT1	Glutathione peroxidase;Phospholipid hydroperoxide glutathione peroxidase, mitochondrial	GPX4	tr|K7ERP4|K7ERP4_HUMAN Glutathione peroxidase (Fragment) OS=Homo sapiens OX=9606 GN=GPX4 PE=1 SV=1;sp|P36969|GPX4_HUMAN Phospholipid hydroperoxide glutathione peroxidase OS=Homo sapiens OX=9606 GN=GPX4 PE=1 SV=3;tr|K7EKX7|K7EKX7_HUMAN Glutathione peroxidas	8	6	6	4	3	3	4	1	3	2	2	3	3	2	4	4	3	3	4	1	3	2	2	3	3	2	4	49	49	17.629	155	155;197;175;179;180;242;166;134	0	46.836	36.1	20.6	23.9	36.1	7.1	24.5	19.4	16.1	27.1	23.9	14.8
P27338;A0A8I5KUC3;P21397	P27338	Amine oxidase [flavin-containing] B	MAOB	sp|P27338|AOFB_HUMAN Amine oxidase [flavin-containing] B OS=Homo sapiens OX=9606 GN=MAOB PE=1 SV=3	3	7	7	0	0	0	1	0	3	0	3	2	3	2	2	0	0	0	1	0	3	0	3	2	3	2	2	18.1	18.1	58.762	520	520;492;527	0	46.818	0	0	0	2.9	0	8.1	0	7.3	6	8.8	6
Q9UPA5	Q9UPA5	Protein bassoon	BSN	sp|Q9UPA5|BSN_HUMAN Protein bassoon OS=Homo sapiens OX=9606 GN=BSN PE=1 SV=4	1	7	7	1	1	1	3	0	1	2	3	0	1	0	0	1	1	1	3	0	1	2	3	0	1	0	0	2.3	2.3	416.46	3926	3926	0	46.454	0.3	0.3	0.3	1.3	0	0.3	1	1	0	0.3	0
Q9NZN3;C9JDQ8;C9J2Z4;C9JC03;A0A024R571;Q9H4M9;Q9H223	Q9NZN3	EH domain-containing protein 3	EHD3	sp|Q9NZN3|EHD3_HUMAN EH domain-containing protein 3 OS=Homo sapiens OX=9606 GN=EHD3 PE=1 SV=2	7	7	7	0	0	0	0	0	0	0	0	0	7	0	0	0	0	0	0	0	0	0	0	0	7	0	0	14.8	14.8	60.886	535	535;162;306;374;548;534;541	0	46.441	0	0	0	0	0	0	0	0	0	14.8	0
Q9Y2J8	Q9Y2J8	Protein-arginine deiminase type-2	PADI2	sp|Q9Y2J8|PADI2_HUMAN Protein-arginine deiminase type-2 OS=Homo sapiens OX=9606 GN=PADI2 PE=1 SV=2	1	7	7	0	0	0	2	1	5	0	0	3	5	5	1	0	0	0	2	1	5	0	0	3	5	5	1	13.7	13.7	75.563	665	665	0	46.293	0	0	0	4.2	1.8	9.5	0	0	5.9	9.8	9.8
Q9UQ03	Q9UQ03	Coronin-2B	CORO2B	sp|Q9UQ03|COR2B_HUMAN Coronin-2B OS=Homo sapiens OX=9606 GN=CORO2B PE=1 SV=4	1	6	6	0	0	0	0	3	1	1	0	4	3	0	0	0	0	0	0	3	1	1	0	4	3	0	0	20	20	54.953	480	480	0	46.161	0	0	0	0	11.2	2.7	2.7	0	11.7	9.2	0
P51178	P51178	1-phosphatidylinositol 4,5-bisphosphate phosphodiesterase delta-1	PLCD1	sp|P51178|PLCD1_HUMAN 1-phosphatidylinositol 4,5-bisphosphate phosphodiesterase delta-1 OS=Homo sapiens OX=9606 GN=PLCD1 PE=1 SV=2	1	5	5	0	0	0	0	0	3	0	0	1	3	0	1	0	0	0	0	0	3	0	0	1	3	0	1	9.7	9.7	85.664	756	756	0	46.013	0	0	0	0	0	5.6	0	0	2.1	5.6	0
J3QS39;J3QTR3;F5H6Q2;F5GYU3;F5H2Z3;F5H265;B4DV12;F5H388;F5H747;F5GXK7;J3QKN0;Q96C32;P62987;P62979;P0CG47;P0CG48;M0R1V7;M0R1M6;M0R2S1;A0A2R8Y422;J3QSA3;F5GZ39	J3QS39;J3QTR3;F5H6Q2;F5GYU3;F5H2Z3;F5H265;B4DV12;F5H388;F5H747;F5GXK7;J3QKN0;Q96C32;P62987;P62979;P0CG47;P0CG48;M0R1V7;M0R1M6;M0R2S1;A0A2R8Y422;J3QSA3;F5GZ39	Ubiquitin-60S ribosomal protein L40;Ubiquitin;60S ribosomal protein L40;Ubiquitin-40S ribosomal protein S27a;Ubiquitin;40S ribosomal protein S27a;Polyubiquitin-B;Ubiquitin;Polyubiquitin-C;Ubiquitin	UBB;RPS27A;UBC;UBA52	tr|J3QS39|J3QS39_HUMAN Polyubiquitin-B (Fragment) OS=Homo sapiens OX=9606 GN=UBB PE=1 SV=1;tr|J3QTR3|J3QTR3_HUMAN Ubiquitin-40S ribosomal protein S27a (Fragment) OS=Homo sapiens OX=9606 GN=RPS27A PE=1 SV=1;tr|F5H6Q2|F5H6Q2_HUMAN Polyubiquitin-C (Fragment)	22	4	4	1	3	3	2	3	3	4	1	0	3	3	3	1	3	3	2	3	3	4	1	0	3	3	3	50.5	50.5	10.469	93	93;106;122;134;136;149;153;155;160;169;206;305;128;156;229;685;63;114;138;156;43;61	0	45.891	9.7	33.3	36.6	23.7	36.6	40.9	50.5	17.2	0	40.9	36.6
Q9NUQ9;E5RI16;Q9H0Q0	Q9NUQ9	Protein FAM49B	FAM49B	sp|Q9NUQ9|CYRIB_HUMAN CYFIP-related Rac1 interactor B OS=Homo sapiens OX=9606 GN=CYRIB PE=1 SV=1	3	6	6	0	0	1	1	2	3	3	1	1	1	2	1	0	0	1	1	2	3	3	1	1	1	2	1	24.4	24.4	36.748	324	324;155;323	0	45.84	0	0	4.6	4.6	10.5	11.7	11.4	4.6	4.6	5.6	10.5
A0A286YFL2;A0A286YFA2;A0A286YF22;A0A2C9F2M7;O43175;A0A286YFM8;A0A286YER3;A0A286YFC8;A0A286YFB2;A0A286YF78;A0A286YF34;A0A286YFF3;A0A286YFE1;A0A286YFK5	A0A286YFL2;A0A286YFA2;A0A286YF22;A0A2C9F2M7;O43175;A0A286YFM8;A0A286YER3;A0A286YFC8;A0A286YFB2;A0A286YF78	D-3-phosphoglycerate dehydrogenase	PHGDH	tr|A0A286YFL2|A0A286YFL2_HUMAN D-3-phosphoglycerate dehydrogenase OS=Homo sapiens OX=9606 GN=PHGDH PE=1 SV=1;tr|A0A286YFA2|A0A286YFA2_HUMAN D-3-phosphoglycerate dehydrogenase OS=Homo sapiens OX=9606 GN=PHGDH PE=1 SV=1;tr|A0A286YF22|A0A286YF22_HUMAN D-3-pho	14	6	6	0	1	1	0	1	2	0	1	1	5	1	3	0	1	1	0	1	2	0	1	1	5	1	3	17.9	17.9	45.528	429	429;445;526;532;533;239;97;123;165;276;72;63;89;145	0	45.566	0	2.6	3.5	0	3.5	6.1	0	3.5	3.5	15.9	3.5
P04040	P04040	Catalase	CAT	sp|P04040|CATA_HUMAN Catalase OS=Homo sapiens OX=9606 GN=CAT PE=1 SV=3	1	6	6	2	2	1	1	2	0	2	0	2	0	4	0	2	2	1	1	2	0	2	0	2	0	4	0	16.3	16.3	59.755	527	527	0	45.387	7	4.6	2.5	2.5	5.9	0	7	0	7	0	10.6
A0A7P0Z4G4;A0A7P0TAG1;A0A7P0T997;A0A7P0TAX2;A0A7P0TBE2;P10515;A0A7P0TA47;H0YDD4;A0A7P0TBK2;E9PEJ4;A0A7P0Z423;A0A7P0T9N8;A0A7P0Z459	A0A7P0Z4G4;A0A7P0TAG1;A0A7P0T997;A0A7P0TAX2;A0A7P0TBE2;P10515;A0A7P0TA47;H0YDD4;A0A7P0TBK2;E9PEJ4	Dihydrolipoyllysine-residue acetyltransferase component of pyruvate dehydrogenase complex, mitochondrial;Acetyltransferase component of pyruvate dehydrogenase complex	DLAT	tr|A0A7P0Z4G4|A0A7P0Z4G4_HUMAN Acetyltransferase component of pyruvate dehydrogenase complex OS=Homo sapiens OX=9606 GN=DLAT PE=1 SV=1;tr|A0A7P0TAG1|A0A7P0TAG1_HUMAN Dihydrolipoamide acetyltransferase component of pyruvate dehydrogenase complex OS=Homo sap	13	7	7	0	0	0	0	2	2	1	0	1	4	1	1	0	0	0	0	2	2	1	0	1	4	1	1	23.1	23.1	59.873	562	562;611;636;640;645;647;446;520;554;542;225;243;294	0	45.204	0	0	0	0	6.4	8.5	1.4	0	2.5	10.9	2.5
P49748;J3QRJ8;G3V1M7;K7EMF8;J3KSR4	P49748;J3QRJ8;G3V1M7	Very long-chain specific acyl-CoA dehydrogenase, mitochondrial	ACADVL	sp|P49748|ACADV_HUMAN Very long-chain specific acyl-CoA dehydrogenase, mitochondrial OS=Homo sapiens OX=9606 GN=ACADVL PE=1 SV=1;tr|J3QRJ8|J3QRJ8_HUMAN Very long-chain-specific acyl-CoA dehydrogenase, mitochondrial (Fragment) OS=Homo sapiens OX=9606 GN=ACA	5	6	6	1	2	3	1	0	2	3	0	1	1	3	1	1	2	3	1	0	2	3	0	1	1	3	1	11.9	11.9	70.389	655	655;194;282;45;204	0	45.013	2.9	4	5	2	0	4.9	6.6	0	1.7	2	5.6
P04179;F5H3C5;F5H4R2;F5GYZ5;G8JLJ2;G5E9P6;F5GXZ9	P04179;F5H3C5;F5H4R2;F5GYZ5;G8JLJ2	Superoxide dismutase [Mn], mitochondrial	SOD2	sp|P04179|SODM_HUMAN Superoxide dismutase [Mn], mitochondrial OS=Homo sapiens OX=9606 GN=SOD2 PE=1 SV=3;tr|F5H3C5|F5H3C5_HUMAN Superoxide dismutase (Fragment) OS=Homo sapiens OX=9606 GN=SOD2 PE=1 SV=1;tr|F5H4R2|F5H4R2_HUMAN Superoxide dismutase (Fragment)	7	4	4	2	3	2	4	3	2	3	2	2	2	2	2	2	3	2	4	3	2	3	2	2	2	2	2	23.4	23.4	24.75	222	222;111;183;190;61;140;141	0	44.853	12.6	16.7	10.4	23.4	19.4	13.1	17.1	10.4	13.1	10.4	13.1
Q16798;E9PMB9;Q6TCH8;E9PNN2	Q16798;E9PMB9;Q6TCH8	NADP-dependent malic enzyme, mitochondrial;Malic enzyme	ME3	sp|Q16798|MAON_HUMAN NADP-dependent malic enzyme, mitochondrial OS=Homo sapiens OX=9606 GN=ME3 PE=1 SV=2;tr|E9PMB9|E9PMB9_HUMAN Malic enzyme (Fragment) OS=Homo sapiens OX=9606 GN=ME3 PE=1 SV=8;tr|Q6TCH8|Q6TCH8_HUMAN Mitochondrial NADP(+)-dependent malic en	4	9	7	0	0	3	4	1	1	2	2	1	0	3	0	0	0	2	2	1	1	2	1	1	0	2	0	19.5	18	67.068	604	604;580;259;151	0	44.737	0	0	7.3	8.4	1.3	2.6	5.5	4.8	2.8	0	7.6
H7C3I1;P50502;Q8IZP2;F6VDH7;Q8NFI4	H7C3I1;P50502;Q8IZP2;F6VDH7;Q8NFI4	Hsc70-interacting protein;Putative protein FAM10A4;Putative protein FAM10A5	ST13;ST13P4;ST13P5	tr|H7C3I1|H7C3I1_HUMAN Hsc70-interacting protein (Fragment) OS=Homo sapiens OX=9606 GN=ST13 PE=1 SV=1;sp|P50502|F10A1_HUMAN Hsc70-interacting protein OS=Homo sapiens OX=9606 GN=ST13 PE=1 SV=2;sp|Q8IZP2|ST134_HUMAN Putative protein FAM10A4 OS=Homo sapiens O	5	5	5	3	2	4	2	1	1	3	1	0	2	2	2	3	2	4	2	1	1	3	1	0	2	2	2	45.2	45.2	16.219	146	146;369;240;162;369	0	44.653	28.1	21.2	33.6	21.2	11.6	9.6	29.5	9.6	0	21.2	17.8
P63096;A0A3B3IUA8;A0A3B3ITM0	P63096	Guanine nucleotide-binding protein G(i) subunit alpha-1	GNAI1	sp|P63096|GNAI1_HUMAN Guanine nucleotide-binding protein G(i) subunit alpha-1 OS=Homo sapiens OX=9606 GN=GNAI1 PE=1 SV=2	3	7	4	2	3	5	4	3	6	5	5	2	6	4	4	1	1	2	2	1	3	2	2	0	3	1	1	23.7	13.6	40.361	354	354;148;168	0	44.602	6.5	11.6	15.3	13.3	9.9	21.5	16.7	16.7	7.1	21.5	13
Q9UFN0;Q9BS92;F2Z3L7	Q9UFN0;Q9BS92	Protein NipSnap homolog 3A;Protein NipSnap homolog 3B	NIPSNAP3A;NIPSNAP3B	sp|Q9UFN0|NPS3A_HUMAN Protein NipSnap homolog 3A OS=Homo sapiens OX=9606 GN=NIPSNAP3A PE=1 SV=2;sp|Q9BS92|NPS3B_HUMAN Protein NipSnap homolog 3B OS=Homo sapiens OX=9606 GN=NIPSNAP3B PE=2 SV=1	3	3	3	2	1	1	1	1	0	2	1	0	1	2	1	2	1	1	1	1	0	2	1	0	1	2	1	13.4	13.4	28.466	247	247;247;197	0	44.44	10.9	5.3	5.7	5.7	5.7	0	8.1	5.7	0	5.3	8.1
B4DE93;G3V0I5;P49821;E9PLC6;E9PPD6;E9PJL9;E9PPR0;E9PQP1;E9PMX3;H0YE81;H0YD04	B4DE93;G3V0I5;P49821;E9PLC6	NADH dehydrogenase [ubiquinone] flavoprotein 1, mitochondrial	NDUFV1	tr|B4DE93|B4DE93_HUMAN NADH dehydrogenase [ubiquinone] flavoprotein 1, mitochondrial OS=Homo sapiens OX=9606 GN=NDUFV1 PE=1 SV=1;tr|G3V0I5|G3V0I5_HUMAN NADH dehydrogenase [ubiquinone] flavoprotein 1, mitochondrial OS=Homo sapiens OX=9606 GN=NDUFV1 PE=1 SV=	11	7	7	0	0	0	0	2	4	1	2	0	5	0	1	0	0	0	0	2	4	1	2	0	5	0	1	27.5	27.5	39.462	363	363;457;464;136;52;95;144;178;178;133;127	0	44.336	0	0	0	0	9.6	18.7	2.8	11.6	0	16	0
C9J0K6;P30626;B4DHQ6	C9J0K6;P30626;B4DHQ6	Sorcin	SRI	tr|C9J0K6|C9J0K6_HUMAN Sorcin OS=Homo sapiens OX=9606 GN=SRI PE=1 SV=1;sp|P30626|SORCN_HUMAN Sorcin OS=Homo sapiens OX=9606 GN=SRI PE=1 SV=1;tr|B4DHQ6|B4DHQ6_HUMAN Sorcin OS=Homo sapiens OX=9606 GN=SRI PE=1 SV=1	3	6	6	0	1	0	1	2	2	0	1	3	3	2	0	0	1	0	1	2	2	0	1	3	3	2	0	43.9	43.9	17.605	155	155;198;158	0	44.1	0	7.1	0	7.1	12.3	14.8	0	7.1	20	26.5	12.9
P61769;H0YLF3;F5H6I0	P61769;H0YLF3;F5H6I0	Beta-2-microglobulin;Beta-2-microglobulin form pI 5.3	B2M	sp|P61769|B2MG_HUMAN Beta-2-microglobulin OS=Homo sapiens OX=9606 GN=B2M PE=1 SV=1;tr|H0YLF3|H0YLF3_HUMAN Beta-2-microglobulin (Fragment) OS=Homo sapiens OX=9606 GN=B2M PE=1 SV=1;tr|F5H6I0|F5H6I0_HUMAN Beta-2-microglobulin OS=Homo sapiens OX=9606 GN=B2M PE	3	3	3	1	2	3	2	3	0	2	2	3	2	3	1	1	2	3	2	3	0	2	2	3	2	3	1	35.3	35.3	13.714	119	119;71;101	0	44.062	8.4	26.9	35.3	16.8	35.3	0	26.9	26.9	35.3	26.9	35.3
P60880;A0A0A0MSS0	P60880;A0A0A0MSS0	Synaptosomal-associated protein 25	SNAP25	sp|P60880|SNP25_HUMAN Synaptosomal-associated protein 25 OS=Homo sapiens OX=9606 GN=SNAP25 PE=1 SV=1;tr|A0A0A0MSS0|A0A0A0MSS0_HUMAN Synaptosomal-associated protein 25 (Fragment) OS=Homo sapiens OX=9606 GN=SNAP25 PE=1 SV=1	2	6	5	0	1	0	1	1	1	1	0	2	3	0	1	0	1	0	1	1	1	1	0	2	3	0	1	42.7	35.4	23.315	206	206;93	0	44.019	0	5.3	0	5.3	7.3	9.2	9.2	0	12.6	20.9	0
Q13509;A0A0B4J269;G3V2A3;G3V5W4;G3V2R8;G3V3R4;G3V2N6;G3V542;G3V3J6;G3V3W7	Q13509;A0A0B4J269	Tubulin beta-3 chain	TUBB3	sp|Q13509|TBB3_HUMAN Tubulin beta-3 chain OS=Homo sapiens OX=9606 GN=TUBB3 PE=1 SV=2;tr|A0A0B4J269|A0A0B4J269_HUMAN G_PROTEIN_RECEP_F1_2 domain-containing protein OS=Homo sapiens OX=9606 PE=1 SV=1	10	19	5	1	1	2	1	10	5	3	2	3	19	0	3	0	0	0	0	1	0	0	0	0	5	0	0	54.9	27.3	50.432	450	450;797;189;97;118;148;164;46;55;87	0	43.84	4	4	4.2	4	25.3	15.1	8.7	6.2	9.3	54.9	0
Q9BW30	Q9BW30	Tubulin polymerization-promoting protein family member 3	TPPP3	sp|Q9BW30|TPPP3_HUMAN Tubulin polymerization-promoting protein family member 3 OS=Homo sapiens OX=9606 GN=TPPP3 PE=1 SV=1	1	5	5	2	2	2	2	1	1	3	1	2	1	4	1	2	2	2	2	1	1	3	1	2	1	4	1	30.1	30.1	18.985	176	176	0	43.795	15.9	15.9	15.9	15.9	8.5	8.5	15.9	7.4	15.9	7.4	30.1
Q86UY8;H7C3S8	Q86UY8	5-nucleotidase domain-containing protein 3	NT5DC3	sp|Q86UY8|NT5D3_HUMAN 5-nucleotidase domain-containing protein 3 OS=Homo sapiens OX=9606 GN=NT5DC3 PE=1 SV=1	2	5	5	0	0	0	0	1	2	3	0	2	1	2	0	0	0	0	0	1	2	3	0	2	1	2	0	11.9	11.9	63.419	548	548;122	0	43.66	0	0	0	0	3.3	4.7	8	0	4.7	3.3	3.8
A0A075B6I1	A0A075B6I1		IGLV4-60	sp|A0A075B6I1|LV460_HUMAN Immunoglobulin lambda variable 4-60 OS=Homo sapiens OX=9606 GN=IGLV4-60 PE=3 SV=1	1	1	1	1	1	1	1	1	1	0	1	1	1	1	0	1	1	1	1	1	1	0	1	1	1	1	0	8.3	8.3	12.987	120	120	0	43.644	8.3	8.3	8.3	8.3	8.3	8.3	0	8.3	8.3	8.3	8.3
E7EW33;H7C229;E7EVJ5;Q96F07;Q7L576;H0YL50;A0A0G2JR96;A0A0G2JQT1	E7EW33;H7C229;E7EVJ5;Q96F07;Q7L576	Cytoplasmic FMR1-interacting protein 2;Cytoplasmic FMR1-interacting protein 1	CYFIP2;CYFIP1	tr|E7EW33|E7EW33_HUMAN Cytoplasmic FMR1-interacting protein 2 OS=Homo sapiens OX=9606 GN=CYFIP2 PE=1 SV=1;tr|H7C229|H7C229_HUMAN Cytoplasmic FMR1-interacting protein 2 OS=Homo sapiens OX=9606 GN=CYFIP2 PE=1 SV=2;tr|E7EVJ5|E7EVJ5_HUMAN Cytoplasmic FMR1-inte	8	6	6	0	0	0	0	2	4	0	1	2	5	3	1	0	0	0	0	2	4	0	1	2	5	3	1	6.5	6.5	122.46	1057	1057;1117;1227;1278;1253;176;862;862	0	43.544	0	0	0	0	2.4	4.5	0	1.2	2.4	5.5	3.4
P62140;F8VYE8;F8W0W8;A0A7I2V4F7;P36873;P62136;F8VR82;E7ETD8;E9PMD7;C9JP48;H0Y3Y6;F8W1A0;C9J9S3;A0A087WYY5	P62140;F8VYE8;F8W0W8;A0A7I2V4F7;P36873;P62136;F8VR82;E7ETD8;E9PMD7	Serine/threonine-protein phosphatase PP1-beta catalytic subunit;Serine/threonine-protein phosphatase;Serine/threonine-protein phosphatase PP1-gamma catalytic subunit;Serine/threonine-protein phosphatase PP1-alpha catalytic subunit	PPP1CB;PPP1CC;PPP1CA	sp|P62140|PP1B_HUMAN Serine/threonine-protein phosphatase PP1-beta catalytic subunit OS=Homo sapiens OX=9606 GN=PPP1CB PE=1 SV=3;tr|F8VYE8|F8VYE8_HUMAN Serine/threonine-protein phosphatase OS=Homo sapiens OX=9606 GN=PPP1CC PE=1 SV=1;tr|F8W0W8|F8W0W8_HUMAN	14	6	6	0	1	1	3	2	5	4	1	3	5	3	3	0	1	1	3	2	5	4	1	3	5	3	3	25.1	25.1	37.186	327	327;304;332;335;323;330;270;169;295;138;82;83;125;140	0	43.477	0	3.1	2.4	11	8.6	19.6	15.3	3.1	9.5	19.3	11
Q16143;G4Y816;F8W754	Q16143;G4Y816	Beta-synuclein	SNCB	sp|Q16143|SYUB_HUMAN Beta-synuclein OS=Homo sapiens OX=9606 GN=SNCB PE=1 SV=1;tr|G4Y816|G4Y816_HUMAN Beta-synuclein OS=Homo sapiens OX=9606 GN=SNCB PE=1 SV=1	3	8	3	3	3	3	3	3	3	6	4	3	5	5	3	1	1	1	1	1	2	3	2	1	2	3	1	57.5	29.9	14.288	134	134;120;126	0	43.419	24.6	23.1	24.6	17.9	33.6	35.1	49.3	39.6	24.6	41	44.8
A0A0U1RQF0;P49327	A0A0U1RQF0;P49327	Fatty acid synthase;[Acyl-carrier-protein] S-acetyltransferase;[Acyl-carrier-protein] S-malonyltransferase;3-oxoacyl-[acyl-carrier-protein] synthase;3-oxoacyl-[acyl-carrier-protein] reductase;3-hydroxyacyl-[acyl-carrier-protein] dehydratase;Enoyl-[acyl-carrier-protein] reductase;Oleoyl-[acyl-carrier-protein] hydrolase	FASN	tr|A0A0U1RQF0|A0A0U1RQF0_HUMAN Fatty acid synthase OS=Homo sapiens OX=9606 GN=FASN PE=1 SV=1;sp|P49327|FAS_HUMAN Fatty acid synthase OS=Homo sapiens OX=9606 GN=FASN PE=1 SV=3	2	7	7	0	0	0	0	1	1	0	0	0	6	0	0	0	0	0	0	1	1	0	0	0	6	0	0	4.6	4.6	273.2	2509	2509;2511	0	43.35	0	0	0	0	0.4	0.4	0	0	0	4.2	0
Q14247	Q14247	Src substrate cortactin	CTTN	sp|Q14247|SRC8_HUMAN Src substrate cortactin OS=Homo sapiens OX=9606 GN=CTTN PE=1 SV=2	1	3	3	1	0	1	0	1	1	1	1	1	1	2	0	1	0	1	0	1	1	1	1	1	1	2	0	5.6	5.6	61.585	550	550	0	43.267	1.8	0	1.6	0	1.6	1.6	1.6	1.6	1.8	2.2	3.5
Q96GW7;V9GY88;Q5T3I7;Q5T3I6	Q96GW7	Brevican core protein	BCAN	sp|Q96GW7|PGCB_HUMAN Brevican core protein OS=Homo sapiens OX=9606 GN=BCAN PE=1 SV=2	4	6	6	0	2	1	1	2	2	3	2	2	5	3	1	0	2	1	1	2	2	3	2	2	5	3	1	9.9	9.9	99.117	911	911;196;213;231	0	43.177	0	4.2	1.9	1.9	3.4	4.2	6	4.2	3.4	8.8	5.3
P21796;C9JI87	P21796;C9JI87	Voltage-dependent anion-selective channel protein 1	VDAC1	sp|P21796|VDAC1_HUMAN Voltage-dependent anion-selective channel protein 1 OS=Homo sapiens OX=9606 GN=VDAC1 PE=1 SV=2;tr|C9JI87|C9JI87_HUMAN Voltage-dependent anion-selective channel protein 1 (Fragment) OS=Homo sapiens OX=9606 GN=VDAC1 PE=1 SV=6	2	7	7	4	1	2	3	1	4	2	3	2	1	1	2	4	1	2	3	1	4	2	3	2	1	1	2	33.9	33.9	30.772	283	283;183	0	43.169	20.5	4.2	6.4	11.7	3.5	17.7	7.8	10.6	7.8	3.5	3.5
K7EJL1;E7ENJ6;Q9BXS5;Q9Y6Q5;K7EQX3;K7EPR4;K7EJJ1;K7EK69;K7ERH5;K7EL08;K7EMG5	K7EJL1;E7ENJ6;Q9BXS5	AP-1 complex subunit mu-1	AP1M1	tr|K7EJL1|K7EJL1_HUMAN AP-1 complex subunit mu-1 OS=Homo sapiens OX=9606 GN=AP1M1 PE=1 SV=1;tr|E7ENJ6|E7ENJ6_HUMAN AP-1 complex subunit mu-1 OS=Homo sapiens OX=9606 GN=AP1M1 PE=1 SV=1;sp|Q9BXS5|AP1M1_HUMAN AP-1 complex subunit mu-1 OS=Homo sapiens OX=9606	11	7	7	0	0	0	0	3	3	3	2	2	4	0	0	0	0	0	0	3	3	3	2	2	4	0	0	25.6	25.6	40.296	351	351;370;423;423;176;239;245;44;103;128;299	0	42.712	0	0	0	0	10	11.7	10.5	8.8	7.7	17.9	0
O14775;H0YLU1	O14775	Guanine nucleotide-binding protein subunit beta-5	GNB5	sp|O14775|GNB5_HUMAN Guanine nucleotide-binding protein subunit beta-5 OS=Homo sapiens OX=9606 GN=GNB5 PE=1 SV=2	2	6	4	0	1	4	2	5	3	4	1	4	2	0	1	0	0	3	1	3	2	3	1	2	1	0	0	22.3	16.5	43.566	395	395;103	0	42.491	0	3	14.9	5.6	17.7	10.1	14.9	2.5	15.2	7.6	0
O15144;C9JTV5;G5E9J0;G5E9S7;H7C3F9	O15144	Actin-related protein 2/3 complex subunit 2	ARPC2	sp|O15144|ARPC2_HUMAN Actin-related protein 2/3 complex subunit 2 OS=Homo sapiens OX=9606 GN=ARPC2 PE=1 SV=1	5	6	6	0	0	1	0	1	2	3	2	1	2	1	1	0	0	1	0	1	2	3	2	1	2	1	1	21.7	21.7	34.333	300	300;89;91;38;165	0	42.202	0	0	3.7	0	3.7	6	11.3	7.7	3.7	9	3.7
Q9H479	Q9H479	Fructosamine-3-kinase	FN3K	sp|Q9H479|FN3K_HUMAN Fructosamine-3-kinase OS=Homo sapiens OX=9606 GN=FN3K PE=1 SV=1	1	5	5	0	0	1	0	3	4	4	2	1	2	2	1	0	0	1	0	3	4	4	2	1	2	2	1	21.7	21.7	35.171	309	309	0	42.041	0	0	4.5	0	11.7	18.4	18.4	7.8	3.9	9.1	10
P31323;H7C330	P31323	cAMP-dependent protein kinase type II-beta regulatory subunit	PRKAR2B	sp|P31323|KAP3_HUMAN cAMP-dependent protein kinase type II-beta regulatory subunit OS=Homo sapiens OX=9606 GN=PRKAR2B PE=1 SV=3	2	6	5	0	0	0	0	3	1	1	0	3	4	0	0	0	0	0	0	3	1	1	0	2	3	0	0	19.4	15.8	46.302	418	418;92	0	41.721	0	0	0	0	11.5	1.7	2.6	0	12.4	13.6	0
R4GN98;P06703	R4GN98;P06703	Protein S100;Protein S100-A6	S100A6	tr|R4GN98|R4GN98_HUMAN Protein S100 (Fragment) OS=Homo sapiens OX=9606 GN=S100A6 PE=1 SV=1;sp|P06703|S10A6_HUMAN Protein S100-A6 OS=Homo sapiens OX=9606 GN=S100A6 PE=1 SV=1	2	2	2	0	0	0	0	0	1	0	1	0	0	0	1	0	0	0	0	0	1	0	1	0	0	0	1	29.4	29.4	9.681	85	85;90	0	41.648	0	0	0	0	0	9.4	0	20	0	0	0
A0A0C4DGV3;B7Z8V7;Q4G0N4;D6RHI4	A0A0C4DGV3;B7Z8V7;Q4G0N4	NAD kinase 2, mitochondrial	NADK2	tr|A0A0C4DGV3|A0A0C4DGV3_HUMAN NAD kinase 2, mitochondrial OS=Homo sapiens OX=9606 GN=NADK2 PE=1 SV=1;tr|B7Z8V7|B7Z8V7_HUMAN NAD kinase 2, mitochondrial OS=Homo sapiens OX=9606 GN=NADK2 PE=1 SV=1;sp|Q4G0N4|NAKD2_HUMAN NAD kinase 2, mitochondrial OS=Homo sa	4	6	6	1	1	2	3	0	1	2	2	1	1	2	1	1	1	2	3	0	1	2	2	1	1	2	1	35.2	35.2	28.255	247	247;301;442;82	0	41.61	4	5.7	11.3	20.6	0	5.7	10.5	16.6	5.7	5.7	11.3
P30048	P30048	Thioredoxin-dependent peroxide reductase, mitochondrial	PRDX3	sp|P30048|PRDX3_HUMAN Thioredoxin-dependent peroxide reductase, mitochondrial OS=Homo sapiens OX=9606 GN=PRDX3 PE=1 SV=3	1	5	5	2	4	2	2	2	3	1	2	2	3	3	0	2	4	2	2	2	3	1	2	2	3	3	0	20.3	20.3	27.692	256	256	0	41.453	9.8	17.6	9.8	9.8	9.8	12.9	5.5	9.8	9.8	14.5	14.5
P08758;D6RBE9;D6RBL5;E9PHT9;D6RCN3	P08758;D6RBE9;D6RBL5;E9PHT9	Annexin A5;Annexin	ANXA5	sp|P08758|ANXA5_HUMAN Annexin A5 OS=Homo sapiens OX=9606 GN=ANXA5 PE=1 SV=2;tr|D6RBE9|D6RBE9_HUMAN Annexin OS=Homo sapiens OX=9606 GN=ANXA5 PE=1 SV=1;tr|D6RBL5|D6RBL5_HUMAN Annexin OS=Homo sapiens OX=9606 GN=ANXA5 PE=1 SV=1;tr|E9PHT9|E9PHT9_HUMAN Annexin O	5	6	6	3	3	3	4	1	2	3	2	3	3	4	1	3	3	3	4	1	2	3	2	3	3	4	1	20.3	20.3	35.936	320	320;220;260;163;35	0	41.167	9.1	10.3	9.1	13.1	2.8	5.6	10.6	6.9	9.4	9.7	12.8
P13716;B7ZBK6	P13716;B7ZBK6	Delta-aminolevulinic acid dehydratase	ALAD	sp|P13716|HEM2_HUMAN Delta-aminolevulinic acid dehydratase OS=Homo sapiens OX=9606 GN=ALAD PE=1 SV=1;tr|B7ZBK6|B7ZBK6_HUMAN Porphobilinogen synthase (Fragment) OS=Homo sapiens OX=9606 GN=ALAD PE=1 SV=1	2	6	6	3	4	3	2	0	0	4	1	0	0	2	0	3	4	3	2	0	0	4	1	0	0	2	0	24.2	24.2	36.294	330	330;120	0	41.136	13.3	17.9	11.8	7.9	0	0	13.9	5.8	0	0	7.6
Q96GK7;Q6P2I3;C9JGM0	Q96GK7;Q6P2I3	Fumarylacetoacetate hydrolase domain-containing protein 2A;Fumarylacetoacetate hydrolase domain-containing protein 2B	FAHD2A;FAHD2B	sp|Q96GK7|FAH2A_HUMAN Fumarylacetoacetate hydrolase domain-containing protein 2A OS=Homo sapiens OX=9606 GN=FAHD2A PE=1 SV=1;sp|Q6P2I3|FAH2B_HUMAN Fumarylacetoacetate hydrolase domain-containing protein 2B OS=Homo sapiens OX=9606 GN=FAHD2B PE=1 SV=1	3	5	5	2	3	2	2	2	4	4	4	2	3	2	0	2	3	2	2	2	4	4	4	2	3	2	0	23.6	23.6	34.596	314	314;314;127	0	40.979	6.7	15.3	8.9	8.9	8.9	20.1	18.8	20.1	6.7	16.9	9.6
P14550;V9GYG2;V9GYP9;Q5T621	P14550	Alcohol dehydrogenase [NADP(+)]	AKR1A1	sp|P14550|AK1A1_HUMAN Aldo-keto reductase family 1 member A1 OS=Homo sapiens OX=9606 GN=AKR1A1 PE=1 SV=3	4	7	7	0	1	0	0	1	1	2	0	2	2	0	0	0	1	0	0	1	1	2	0	2	2	0	0	34.8	34.8	36.573	325	325;119;140;147	0	40.942	0	3.1	0	0	6.8	3.7	9.2	0	14.8	10.8	0
P53004;C9J1E1	P53004	Biliverdin reductase A	BLVRA	sp|P53004|BIEA_HUMAN Biliverdin reductase A OS=Homo sapiens OX=9606 GN=BLVRA PE=1 SV=2	2	6	6	0	2	1	1	2	1	2	3	0	0	2	2	0	2	1	1	2	1	2	3	0	0	2	2	26.7	26.7	33.428	296	296;102	0	40.515	0	8.1	4.7	4.4	9.1	4.7	9.1	12.8	0	0	7.8
Q99536;K7ERT7;K7ESA3;K7ENX2;K7EM19;K7ER81	Q99536;K7ERT7	Synaptic vesicle membrane protein VAT-1 homolog	VAT1	sp|Q99536|VAT1_HUMAN Synaptic vesicle membrane protein VAT-1 homolog OS=Homo sapiens OX=9606 GN=VAT1 PE=1 SV=2;tr|K7ERT7|K7ERT7_HUMAN Synaptic vesicle membrane protein VAT-1 homolog (Fragment) OS=Homo sapiens OX=9606 GN=VAT1 PE=1 SV=1	6	6	6	1	1	0	1	0	1	0	2	0	3	3	0	1	1	0	1	0	1	0	2	0	3	3	0	24.9	24.9	41.92	393	393;146;125;151;154;92	0	40.487	6.6	3.8	0	6.6	0	6.6	0	10.4	0	13.2	14.5
Q9NP72;A0A804HIB9;Q5W0J0;B7Z4P9;A0A804HIY1;A0A804HL88;A0A804HKH8;A0A804HKK5;A0A804HJJ8;A0A8C8NLQ3;H0Y6T8	Q9NP72;A0A804HIB9;Q5W0J0;B7Z4P9	Ras-related protein Rab-18	RAB18	sp|Q9NP72|RAB18_HUMAN Ras-related protein Rab-18 OS=Homo sapiens OX=9606 GN=RAB18 PE=1 SV=1;tr|A0A804HIB9|A0A804HIB9_HUMAN Ras-related protein Rab-18 OS=Homo sapiens OX=9606 GN=RAB18 PE=1 SV=1;tr|Q5W0J0|Q5W0J0_HUMAN Ras-related protein Rab-18 OS=Homo sapie	11	5	5	0	2	1	2	1	2	0	2	1	1	1	0	0	2	1	2	1	2	0	2	1	1	1	0	31.6	31.6	22.977	206	206;132;161;197;50;56;79;84;89;183;55	0	40.45	0	12.6	6.3	12.6	6.3	12.6	0	14.6	6.3	7.3	6.3
O15400	O15400	Syntaxin-7	STX7	sp|O15400|STX7_HUMAN Syntaxin-7 OS=Homo sapiens OX=9606 GN=STX7 PE=1 SV=4	1	4	4	2	1	2	3	3	2	2	1	2	1	3	1	2	1	2	3	3	2	2	1	2	1	3	1	21.1	21.1	29.815	261	261	0	40.344	11.9	5.7	11.1	17.2	17.2	11.9	9.6	5.7	11.1	6.1	17.2
E9PEC3;E7ETT4;E7EUY3;E7ETT1;E9PDR0;C9JQS9;E7EX59;P05166;F8WBI9;E7ENC1	E9PEC3;E7ETT4;E7EUY3;E7ETT1;E9PDR0;C9JQS9;E7EX59;P05166;F8WBI9;E7ENC1	Propionyl-CoA carboxylase beta chain, mitochondrial	PCCB	tr|E9PEC3|E9PEC3_HUMAN Propionyl-CoA carboxylase beta chain, mitochondrial OS=Homo sapiens OX=9606 GN=PCCB PE=1 SV=1;tr|E7ETT4|E7ETT4_HUMAN Propionyl-CoA carboxylase beta chain, mitochondrial OS=Homo sapiens OX=9606 GN=PCCB PE=1 SV=1;tr|E7EUY3|E7EUY3_HUMAN	10	6	6	1	1	3	1	3	2	2	1	1	0	2	0	1	1	3	1	3	2	2	1	1	0	2	0	20.6	20.6	45.421	423	423;482;516;520;550;559;570;539;405;303	0	40.099	2.6	3.5	9.7	2.6	9.2	6.1	7.6	3.8	3.5	0	6.6
A0A6Q8PFT2;A0A6Q8PFU3;P43034;A0A6Q8PG63;A0A6Q8PH33;I3L3N5	A0A6Q8PFT2;A0A6Q8PFU3;P43034;A0A6Q8PG63;A0A6Q8PH33;I3L3N5	Platelet-activating factor acetylhydrolase IB subunit alpha	PAFAH1B1	tr|A0A6Q8PFT2|A0A6Q8PFT2_HUMAN Platelet-activating factor acetylhydrolase IB subunit beta OS=Homo sapiens OX=9606 GN=PAFAH1B1 PE=1 SV=1;tr|A0A6Q8PFU3|A0A6Q8PFU3_HUMAN Platelet-activating factor acetylhydrolase IB subunit alpha OS=Homo sapiens OX=9606 GN=PA	6	6	6	0	0	0	0	0	1	0	0	0	5	0	0	0	0	0	0	0	1	0	0	0	5	0	0	24.9	24.9	38.948	345	345;428;410;346;127;208	0	40.042	0	0	0	0	0	3.2	0	0	0	21.7	0
P0DOY3;P0DOY2;P0CF74;A0A5H1ZRQ7;A0M8Q6	P0DOY3;P0DOY2;P0CF74;A0A5H1ZRQ7;A0M8Q6	Ig lambda-6 chain C region;Ig lambda-7 chain C region	IGLC6;IGLC7	sp|P0DOY3|IGLC3_HUMAN Immunoglobulin lambda constant 3 OS=Homo sapiens OX=9606 GN=IGLC3 PE=1 SV=1;sp|P0DOY2|IGLC2_HUMAN Immunoglobulin lambda constant 2 OS=Homo sapiens OX=9606 GN=IGLC2 PE=1 SV=1;sp|P0CF74|IGLC6_HUMAN Immunoglobulin lambda constant 6 OS=Ho	5	4	2	3	4	1	2	3	2	2	3	2	2	2	3	2	2	1	1	1	1	1	1	1	1	1	1	55.7	27.4	11.265	106	106;106;106;106;106	0	39.885	41.5	55.7	9.4	23.6	46.2	23.6	32.1	46.2	23.6	23.6	32.1
P01116;A0A804HJ06;P01112;P01111;A0A804HKM6	P01116;A0A804HJ06;P01112;P01111;A0A804HKM6	GTPase KRas;GTPase KRas, N-terminally processed;GTPase HRas;GTPase HRas, N-terminally processed;GTPase NRas	KRAS;HRAS;NRAS	sp|P01116|RASK_HUMAN GTPase KRas OS=Homo sapiens OX=9606 GN=KRAS PE=1 SV=1;tr|A0A804HJ06|A0A804HJ06_HUMAN GTPase HRas OS=Homo sapiens OX=9606 GN=HRAS PE=1 SV=1;sp|P01112|RASH_HUMAN GTPase HRas OS=Homo sapiens OX=9606 GN=HRAS PE=1 SV=1;sp|P01111|RASN_HUMAN	5	6	2	0	3	1	3	3	4	1	0	1	2	1	0	0	1	0	1	1	2	1	0	0	1	0	0	38.6	13.8	21.656	189	189;154;189;189;87	0	39.796	0	24.3	7.9	23.8	27	25.9	13.2	0	7.9	19	6.3
Q16799;A8MT72	Q16799;A8MT72	Reticulon-1;Reticulon	RTN1	sp|Q16799|RTN1_HUMAN Reticulon-1 OS=Homo sapiens OX=9606 GN=RTN1 PE=1 SV=1;tr|A8MT72|A8MT72_HUMAN Reticulon OS=Homo sapiens OX=9606 GN=RTN1 PE=1 SV=1	2	6	6	1	1	2	2	3	2	4	3	3	3	3	2	1	1	2	2	3	2	4	3	3	3	3	2	9.1	9.1	83.617	776	776;193	0	39.482	1	1	2.3	3.4	3.9	2.7	5.2	5	4	3.9	5
Q7L266;A0A087WZI5;A0A087WUG3;E9PJK6	Q7L266	Isoaspartyl peptidase/L-asparaginase;Isoaspartyl peptidase/L-asparaginase alpha chain;Isoaspartyl peptidase/L-asparaginase beta chain	ASRGL1	sp|Q7L266|ASGL1_HUMAN Isoaspartyl peptidase/L-asparaginase OS=Homo sapiens OX=9606 GN=ASRGL1 PE=1 SV=2	4	5	5	1	2	1	2	0	0	3	2	0	1	0	1	1	2	1	2	0	0	3	2	0	1	0	1	27.3	27.3	32.054	308	308;133;164;70	0	39.396	5.8	14.9	5.8	13.3	0	0	16.6	13.3	0	5.8	0
Q16698;E5RJD2;E5RJG7;E5RFV2;H0YAW3;E5RID6	Q16698;E5RJD2;E5RJG7;E5RFV2	2,4-dienoyl-CoA reductase, mitochondrial	DECR1	sp|Q16698|DECR_HUMAN 2,4-dienoyl-CoA reductase [(3E)-enoyl-CoA-producing], mitochondrial OS=Homo sapiens OX=9606 GN=DECR1 PE=1 SV=1;tr|E5RJD2|E5RJD2_HUMAN 2,4-dienoyl-CoA reductase [(3E)-enoyl-CoA-producing], mitochondrial (Fragment) OS=Homo sapiens OX=960	6	6	6	1	0	0	3	2	3	0	0	2	0	2	0	1	0	0	3	2	3	0	0	2	0	2	0	29.6	29.6	36.067	335	335;151;181;205;43;95	0	39.274	3.9	0	0	15.2	10.4	14.6	0	0	10.4	0	6.9
P53597;A0A494C0D1;H7C233	P53597;A0A494C0D1	Succinyl-CoA ligase [ADP/GDP-forming] subunit alpha, mitochondrial	SUCLG1	sp|P53597|SUCA_HUMAN Succinate--CoA ligase [ADP/GDP-forming] subunit alpha, mitochondrial OS=Homo sapiens OX=9606 GN=SUCLG1 PE=1 SV=4;tr|A0A494C0D1|A0A494C0D1_HUMAN Succinate--CoA ligase [ADP/GDP-forming] subunit alpha, mitochondrial OS=Homo sapiens OX=960	3	4	4	0	0	0	0	0	1	0	0	0	4	0	0	0	0	0	0	0	1	0	0	0	4	0	0	13.3	13.3	36.249	346	346;211;105	0	39.108	0	0	0	0	0	4.6	0	0	0	13.3	0
A0A7I2V668;E9PHZ5;P07858;A0A7I2YQK9;A0A7P0NGZ6;A0A7I2V440;E9PQM1;E9PSG5;E9PR21;A0A7I2V4Z9;R4GMQ5;E9PKQ7;E9PNL5;E9PLY3;A0A7I2V4S6;E9PCB3;A0A7I2V302;A0A7I2V2J1;A0A7I2V367	A0A7I2V668;E9PHZ5;P07858;A0A7I2YQK9;A0A7P0NGZ6;A0A7I2V440;E9PQM1;E9PSG5;E9PR21;A0A7I2V4Z9	Cathepsin B;Cathepsin B light chain;Cathepsin B heavy chain	CTSB	tr|A0A7I2V668|A0A7I2V668_HUMAN Cathepsin B OS=Homo sapiens OX=9606 GN=CTSB PE=1 SV=1;tr|E9PHZ5|E9PHZ5_HUMAN Cathepsin B OS=Homo sapiens OX=9606 GN=CTSB PE=1 SV=9;sp|P07858|CATB_HUMAN Cathepsin B OS=Homo sapiens OX=9606 GN=CTSB PE=1 SV=3;tr|A0A7I2YQK9|A0A7I	19	6	6	1	2	1	3	0	1	2	2	0	1	2	2	1	2	1	3	0	1	2	2	0	1	2	2	33.7	33.7	29.528	267	267;371;339;324;338;356;283;291;320;323;76;136;143;165;271;110;118;139;192	0	39.022	6.4	10.1	3.7	16.9	0	6.7	13.9	11.6	0	6.4	14.2
Q14697;F5H6X6;E9PKU7	Q14697;F5H6X6;E9PKU7	Neutral alpha-glucosidase AB	GANAB	sp|Q14697|GANAB_HUMAN Neutral alpha-glucosidase AB OS=Homo sapiens OX=9606 GN=GANAB PE=1 SV=3;tr|F5H6X6|F5H6X6_HUMAN Neutral alpha-glucosidase AB OS=Homo sapiens OX=9606 GN=GANAB PE=1 SV=1;tr|E9PKU7|E9PKU7_HUMAN Neutral alpha-glucosidase AB OS=Homo sapiens	3	6	6	0	0	0	0	3	3	0	0	0	3	0	0	0	0	0	0	3	3	0	0	0	3	0	0	9.9	9.9	106.87	944	944;847;852	0	38.388	0	0	0	0	5	4.6	0	0	0	3.8	0
Q96F85;B8ZZB8	Q96F85;B8ZZB8	CB1 cannabinoid receptor-interacting protein 1	CNRIP1	sp|Q96F85|CNRP1_HUMAN CB1 cannabinoid receptor-interacting protein 1 OS=Homo sapiens OX=9606 GN=CNRIP1 PE=1 SV=1;tr|B8ZZB8|B8ZZB8_HUMAN CB1 cannabinoid receptor-interacting protein 1 OS=Homo sapiens OX=9606 GN=CNRIP1 PE=1 SV=1	2	6	6	0	3	2	3	3	4	3	2	2	4	3	2	0	3	2	3	3	4	3	2	2	4	3	2	43.9	43.9	18.648	164	164;137	0	38.323	0	25	23.2	21.3	29.9	34.1	29.9	16.5	18.3	34.8	25
Q02790;H0YFG2	Q02790	Peptidyl-prolyl cis-trans isomerase FKBP4;Peptidyl-prolyl cis-trans isomerase FKBP4, N-terminally processed	FKBP4	sp|Q02790|FKBP4_HUMAN Peptidyl-prolyl cis-trans isomerase FKBP4 OS=Homo sapiens OX=9606 GN=FKBP4 PE=1 SV=3	2	4	4	0	0	0	0	1	0	3	3	1	3	0	0	0	0	0	0	1	0	3	3	1	3	0	0	11.8	11.8	51.804	459	459;84	0	38.314	0	0	0	0	2.8	0	8.9	8.1	2.8	8.1	0
A0A494C1R4;A0A494C1H9;A0A494C036;A0A494C1B4;A0A494C0U4;A0A494C055;A0A494C087;P23471	A0A494C1R4;A0A494C1H9;A0A494C036;A0A494C1B4;A0A494C0U4;A0A494C055;A0A494C087;P23471	Receptor-type tyrosine-protein phosphatase zeta	PTPRZ1	tr|A0A494C1R4|A0A494C1R4_HUMAN Protein-tyrosine-phosphatase OS=Homo sapiens OX=9606 GN=PTPRZ1 PE=1 SV=1;tr|A0A494C1H9|A0A494C1H9_HUMAN Protein-tyrosine-phosphatase OS=Homo sapiens OX=9606 GN=PTPRZ1 PE=1 SV=1;tr|A0A494C036|A0A494C036_HUMAN Protein-tyrosine-	8	6	6	1	2	3	2	1	1	1	1	1	4	2	0	1	2	3	2	1	1	1	1	1	4	2	0	4.4	4.4	166.72	1487	1487;1494;1513;1908;2059;2347;2354;2315	0	38.232	0.7	2.2	2.8	1.5	0.7	0.7	1.2	0.7	0.7	3.7	1.3
Q15818	Q15818	Neuronal pentraxin-1	NPTX1	sp|Q15818|NPTX1_HUMAN Neuronal pentraxin-1 OS=Homo sapiens OX=9606 GN=NPTX1 PE=1 SV=2	1	6	6	0	1	2	3	1	0	4	1	1	1	0	1	0	1	2	3	1	0	4	1	1	1	0	1	17.1	17.1	47.122	432	432	0	38.107	0	2.5	6	9.7	4.2	0	14.8	4.2	1.9	4.2	0
A0A6Q8PHC6;P50440;A0A6Q8PGA2;A0A6Q8PFC6;H0YKW9;A0A6Q8PF48	A0A6Q8PHC6;P50440;A0A6Q8PGA2;A0A6Q8PFC6	Glycine amidinotransferase, mitochondrial	GATM	tr|A0A6Q8PHC6|A0A6Q8PHC6_HUMAN Glycine amidinotransferase OS=Homo sapiens OX=9606 GN=GATM PE=1 SV=1;sp|P50440|GATM_HUMAN Glycine amidinotransferase, mitochondrial OS=Homo sapiens OX=9606 GN=GATM PE=1 SV=1;tr|A0A6Q8PGA2|A0A6Q8PGA2_HUMAN Glycine amidinotrans	6	5	5	0	1	2	3	1	1	3	2	0	1	1	0	0	1	2	3	1	1	3	2	0	1	1	0	18.1	18.1	46.302	403	403;423;404;371;96;157	0	38.079	0	4.2	8.4	11.7	4.2	3	11.9	8.4	0	4.2	4.2
P50148;B1AM21;O95837	P50148	Guanine nucleotide-binding protein G(q) subunit alpha	GNAQ	sp|P50148|GNAQ_HUMAN Guanine nucleotide-binding protein G(q) subunit alpha OS=Homo sapiens OX=9606 GN=GNAQ PE=1 SV=4	3	5	4	0	0	0	0	2	1	0	1	1	4	0	0	0	0	0	0	1	1	0	1	1	4	0	0	17.5	14.5	42.142	359	359;170;355	0	38.018	0	0	0	0	6.7	3.6	0	2.2	3.6	14.5	0
Q96C19;H0Y4Y4;C9JTV4;Q8WYH2;Q9BUP0	Q96C19;H0Y4Y4	EF-hand domain-containing protein D2	EFHD2	sp|Q96C19|EFHD2_HUMAN EF-hand domain-containing protein D2 OS=Homo sapiens OX=9606 GN=EFHD2 PE=1 SV=1;tr|H0Y4Y4|H0Y4Y4_HUMAN EF-hand domain-containing protein D2 (Fragment) OS=Homo sapiens OX=9606 GN=EFHD2 PE=1 SV=1	5	6	6	1	1	2	2	0	1	2	2	0	0	1	1	1	1	2	2	0	1	2	2	0	0	1	1	29.2	29.2	26.697	240	240;179;81;127;239	0	37.864	6.2	5	13.3	9.2	0	6.2	10.8	9.6	0	0	6.2
P02511;E9PJL7;A0A024R3B9;E9PRA8;E9PNH7;E9PS12	P02511;E9PJL7;A0A024R3B9;E9PRA8;E9PNH7	Alpha-crystallin B chain	CRYAB	sp|P02511|CRYAB_HUMAN Alpha-crystallin B chain OS=Homo sapiens OX=9606 GN=CRYAB PE=1 SV=2;tr|E9PJL7|E9PJL7_HUMAN Alpha-crystallin B chain (Fragment) OS=Homo sapiens OX=9606 GN=CRYAB PE=1 SV=8;tr|A0A024R3B9|A0A024R3B9_HUMAN Alpha-crystallin B chain OS=Homo	6	6	6	0	0	0	0	0	0	0	0	0	6	0	0	0	0	0	0	0	0	0	0	0	6	0	0	38.3	38.3	20.159	175	175;129;108;155;106;77	0	37.849	0	0	0	0	0	0	0	0	0	38.3	0
P04181	P04181	Ornithine aminotransferase, mitochondrial;Ornithine aminotransferase, hepatic form;Ornithine aminotransferase, renal form	OAT	sp|P04181|OAT_HUMAN Ornithine aminotransferase, mitochondrial OS=Homo sapiens OX=9606 GN=OAT PE=1 SV=1	1	6	6	0	0	1	2	3	4	0	1	0	0	0	0	0	0	1	2	3	4	0	1	0	0	0	0	25.1	25.1	48.534	439	439	0	37.746	0	0	3.6	7.7	11.4	18.7	0	2.3	0	0	0
Q13825	Q13825	Methylglutaconyl-CoA hydratase, mitochondrial	AUH	sp|Q13825|AUHM_HUMAN Methylglutaconyl-CoA hydratase, mitochondrial OS=Homo sapiens OX=9606 GN=AUH PE=1 SV=1	1	5	5	2	1	3	2	1	3	2	1	1	1	2	4	2	1	3	2	1	3	2	1	1	1	2	4	17.1	17.1	35.608	339	339	0	37.522	7.4	3.2	13.3	9.4	3.2	13	9.1	3.2	3.2	3.2	7.4
B4DXW1;P61158;F8WDR7;H7C4J1	B4DXW1;P61158	Actin-related protein 3	ACTR3	tr|B4DXW1|B4DXW1_HUMAN Actin-related protein 3 OS=Homo sapiens OX=9606 GN=ACTR3 PE=1 SV=1;sp|P61158|ARP3_HUMAN Actin-related protein 3 OS=Homo sapiens OX=9606 GN=ACTR3 PE=1 SV=3	4	6	4	0	0	1	3	2	1	3	5	0	4	1	2	0	0	1	2	2	1	3	3	0	4	1	1	26.7	20.4	42.003	367	367;418;84;208	0	37.483	0	0	6	8.7	14.2	6	17.2	23.4	0	20.4	6
Q5JP53;P07437;Q5ST81	Q5JP53;P07437;Q5ST81	Tubulin beta chain	TUBB	tr|Q5JP53|Q5JP53_HUMAN Tubulin beta chain OS=Homo sapiens OX=9606 GN=TUBB PE=1 SV=1;sp|P07437|TBB5_HUMAN Tubulin beta chain OS=Homo sapiens OX=9606 GN=TUBB PE=1 SV=2;tr|Q5ST81|Q5ST81_HUMAN Tubulin beta chain OS=Homo sapiens OX=9606 GN=TUBB PE=1 SV=1	3	21	2	1	1	2	1	12	5	4	2	4	20	1	3	0	0	0	0	0	0	0	0	0	2	0	0	57.7	9.9	47.766	426	426;444;372	0	37.389	4.2	4.2	4.5	4.2	33.1	15.3	12	6.6	12.7	55.9	2.8
Q9UQB8;I3L4C2;I3L125;I3L327;I3L1C8;I3L2M4;I3L2J6;I3L113;I3L3C5;I3L526;I3L0M4;I3L3J7;B4DWA1;I3L4A3;I3L3C6	Q9UQB8;I3L4C2;I3L125;I3L327;I3L1C8;I3L2M4	Brain-specific angiogenesis inhibitor 1-associated protein 2	BAIAP2	sp|Q9UQB8|BAIP2_HUMAN Brain-specific angiogenesis inhibitor 1-associated protein 2 OS=Homo sapiens OX=9606 GN=BAIAP2 PE=1 SV=1;tr|I3L4C2|I3L4C2_HUMAN Brain-specific angiogenesis inhibitor 1-associated protein 2 OS=Homo sapiens OX=9606 GN=BAIAP2 PE=1 SV=1;t	15	5	5	0	0	2	1	2	3	1	0	3	3	1	0	0	0	2	1	2	3	1	0	3	3	1	0	11.6	11.6	60.867	552	552;553;135;175;180;234;58;79;106;114;140;149;375;97;216	0	37.27	0	0	4.9	2	4.9	6.7	2.5	0	7.2	7.1	2.4
E9PHN6;F6XZQ7;P28161;E9PLF1;E9PHN7;E9PGV1	E9PHN6;F6XZQ7;P28161;E9PLF1;E9PHN7	Glutathione S-transferase Mu 2	GSTM2	tr|E9PHN6|E9PHN6_HUMAN Glutathione S-transferase OS=Homo sapiens OX=9606 GN=GSTM2 PE=1 SV=1;tr|F6XZQ7|F6XZQ7_HUMAN Glutathione S-transferase OS=Homo sapiens OX=9606 GN=GSTM2 PE=1 SV=1;sp|P28161|GSTM2_HUMAN Glutathione S-transferase Mu 2 OS=Homo sapiens OX=	6	6	4	3	2	5	2	2	3	2	2	2	3	2	3	1	0	3	0	1	1	1	0	1	1	1	1	31.1	19.7	22.876	193	193;220;218;147;181;87	0	37.064	19.7	11.4	25.9	11.4	13	16.6	13	11.4	13	22.3	13
Q15907;H3BMH2;H3BSC1;P62491;M0R2D0;B4DQU5	Q15907;H3BMH2;H3BSC1;P62491	Ras-related protein Rab-11B;Ras-related protein Rab-11A	RAB11B;RAB11A	sp|Q15907|RB11B_HUMAN Ras-related protein Rab-11B OS=Homo sapiens OX=9606 GN=RAB11B PE=1 SV=4;tr|H3BMH2|H3BMH2_HUMAN Ras-related protein Rab-11A (Fragment) OS=Homo sapiens OX=9606 GN=RAB11A PE=4 SV=1;tr|H3BSC1|H3BSC1_HUMAN Ras-related protein Rab-11A OS=Ho	6	6	6	1	3	1	2	0	2	3	2	2	2	5	1	1	3	1	2	0	2	3	2	2	2	5	1	34.4	34.4	24.488	218	218;155;198;216;60;146	0	36.974	5	15.6	4.6	11	0	11	19.7	11	9.6	10.1	30.3
P78324;Q5TFQ8;H3BQ21;H3BTT9;H3BU43;H3BSK5;H3BUA5;H3BRP9;H3BV43;H3BML4;H9KV29;O00241	P78324;Q5TFQ8	Tyrosine-protein phosphatase non-receptor type substrate 1;Signal-regulatory protein beta-1 isoform 3	SIRPA;SIRPB1	sp|P78324|SHPS1_HUMAN Tyrosine-protein phosphatase non-receptor type substrate 1 OS=Homo sapiens OX=9606 GN=SIRPA PE=1 SV=2;sp|Q5TFQ8|SIRBL_HUMAN Signal-regulatory protein beta-1 isoform 3 OS=Homo sapiens OX=9606 GN=SIRPB1 PE=1 SV=1	12	5	5	1	1	2	0	0	1	0	1	2	0	3	0	1	1	2	0	0	1	0	1	2	0	3	0	14.3	14.3	54.966	504	504;398;236;58;77;131;140;156;172;177;180;398	0	36.869	4.4	2.8	4.8	0	0	2.2	0	2.2	5.2	0	7.7
A0A087WXI2;Q9Y6R7	A0A087WXI2;Q9Y6R7	IgGFc-binding protein	FCGBP	tr|A0A087WXI2|A0A087WXI2_HUMAN IgGFc-binding protein OS=Homo sapiens OX=9606 GN=FCGBP PE=1 SV=3;sp|Q9Y6R7|FCGBP_HUMAN IgGFc-binding protein OS=Homo sapiens OX=9606 GN=FCGBP PE=1 SV=3	2	6	6	0	0	0	0	0	5	0	3	0	0	0	0	0	0	0	0	0	5	0	3	0	0	0	0	1.9	1.9	445.21	4204	4204;5405	0	36.851	0	0	0	0	0	1.6	0	0.8	0	0	0
P62834	P62834	Ras-related protein Rap-1A	RAP1A	sp|P62834|RAP1A_HUMAN Ras-related protein Rap-1A OS=Homo sapiens OX=9606 GN=RAP1A PE=1 SV=1	1	5	2	2	3	2	3	1	3	0	2	1	1	1	1	0	1	1	0	0	1	0	0	0	0	0	0	35.3	15.2	20.987	184	184	0	36.761	12	20.1	13	20.1	6	20.1	0	12	6	6	8.2
Q9Y2A7	Q9Y2A7	Nck-associated protein 1	NCKAP1	sp|Q9Y2A7|NCKP1_HUMAN Nck-associated protein 1 OS=Homo sapiens OX=9606 GN=NCKAP1 PE=1 SV=1	1	5	5	0	0	0	0	2	4	0	0	0	4	0	3	0	0	0	0	2	4	0	0	0	4	0	3	6.4	6.4	128.79	1128	1128	0	36.605	0	0	0	0	2.3	4.6	0	0	0	5.1	0
P26196	P26196	Probable ATP-dependent RNA helicase DDX6	DDX6	sp|P26196|DDX6_HUMAN Probable ATP-dependent RNA helicase DDX6 OS=Homo sapiens OX=9606 GN=DDX6 PE=1 SV=2	1	6	6	2	0	5	0	2	0	4	1	5	0	3	1	2	0	5	0	2	0	4	1	5	0	3	1	15.5	15.5	54.416	483	483	0	36.529	6.2	0	13	0	5.4	0	11.4	3.9	11.6	0	7.5
A0A499FJL1;P48147	A0A499FJL1;P48147	Prolyl endopeptidase	PREP	tr|A0A499FJL1|A0A499FJL1_HUMAN Prolyl endopeptidase OS=Homo sapiens OX=9606 GN=PREP PE=1 SV=1;sp|P48147|PPCE_HUMAN Prolyl endopeptidase OS=Homo sapiens OX=9606 GN=PREP PE=1 SV=2	2	5	5	0	0	0	1	1	1	2	2	1	2	1	0	0	0	0	1	1	1	2	2	1	2	1	0	12.9	12.9	72.926	644	644;710	0	36.515	0	0	0	2	2	3.4	5.4	4	2	5.4	2
B7Z613;B7Z248;C9JZE8;C9J8H8	B7Z613;B7Z248		GPM6B	tr|B7Z613|B7Z613_HUMAN Neuronal membrane glycoprotein M6-b OS=Homo sapiens OX=9606 GN=GPM6B PE=1 SV=1;tr|B7Z248|B7Z248_HUMAN Neuronal membrane glycoprotein M6-b OS=Homo sapiens OX=9606 GN=GPM6B PE=1 SV=1	4	4	2	2	2	2	1	1	1	1	0	1	2	2	1	1	1	2	0	0	1	1	0	0	0	1	1	13.6	7	33.272	302	302;179;76;94	0	36.448	8.6	8.6	7	4.3	4.3	4.3	4.3	0	4.3	6.6	8.6
P01034	P01034	Cystatin-C	CST3	sp|P01034|CYTC_HUMAN Cystatin-C OS=Homo sapiens OX=9606 GN=CST3 PE=1 SV=1	1	5	5	4	3	1	2	2	3	3	1	0	1	1	0	4	3	1	2	2	3	3	1	0	1	1	0	37	37	15.799	146	146	0	36.233	36.3	30.8	7.5	19.2	17.8	19.2	17.8	11.6	0	11.6	6.2
J3QRU4;F8WCA0;L7N2F9;P63027;K7ENK9;K7EKX0;Q15836	J3QRU4;F8WCA0;L7N2F9;P63027;K7ENK9;K7EKX0;Q15836	Vesicle-associated membrane protein 2;Vesicle-associated membrane protein 3	VAMP2;VAMP3	tr|J3QRU4|J3QRU4_HUMAN Vesicle-associated membrane protein 2 OS=Homo sapiens OX=9606 GN=VAMP2 PE=3 SV=2;tr|F8WCA0|F8WCA0_HUMAN Vesicle-associated membrane protein 2 OS=Homo sapiens OX=9606 GN=VAMP2 PE=3 SV=1;tr|L7N2F9|L7N2F9_HUMAN Vesicle-associated membra	7	3	3	1	1	0	0	1	1	1	1	2	0	1	1	1	1	0	0	1	1	1	1	2	0	1	1	46.9	46.9	12.251	113	113;118;121;116;68;72;100	0	36.217	15	15	0	0	25.7	15	15	15	21.2	0	15
P20339	P20339	Ras-related protein Rab-5A	RAB5A	sp|P20339|RAB5A_HUMAN Ras-related protein Rab-5A OS=Homo sapiens OX=9606 GN=RAB5A PE=1 SV=2	1	6	3	1	3	2	6	1	2	2	2	2	2	1	2	0	1	0	3	0	0	1	1	0	0	0	1	34.4	20.9	23.658	215	215	0	36.107	5.1	16.7	10.2	34.4	5.1	10.2	11.6	14	10.2	10.2	5.1
O14745;J3QRP6	O14745;J3QRP6	Na(+)/H(+) exchange regulatory cofactor NHE-RF1	SLC9A3R1	sp|O14745|NHRF1_HUMAN Na(+)/H(+) exchange regulatory cofactor NHE-RF1 OS=Homo sapiens OX=9606 GN=SLC9A3R1 PE=1 SV=4;tr|J3QRP6|J3QRP6_HUMAN Na(+)/H(+) exchange regulatory cofactor NHE-RF1 (Fragment) OS=Homo sapiens OX=9606 GN=SLC9A3R1 PE=1 SV=1	2	5	5	1	2	4	3	1	3	4	2	2	3	3	3	1	2	4	3	1	3	4	2	2	3	3	3	16.8	16.8	38.868	358	358;215	0	35.989	2.8	7.8	14	10.6	3.9	11.2	13.4	7.8	7.8	10.6	10.6
F1T0E5;Q9ULU8;H7C4T6;H7C4P2;H7BYR4;F8W8P5;Q86UW7	F1T0E5;Q9ULU8;H7C4T6	Calcium-dependent secretion activator 1	CADPS	tr|F1T0E5|F1T0E5_HUMAN Calcium-dependent secretion activator 1 OS=Homo sapiens OX=9606 GN=CADPS PE=1 SV=1;sp|Q9ULU8|CAPS1_HUMAN Calcium-dependent secretion activator 1 OS=Homo sapiens OX=9606 GN=CADPS PE=1 SV=3;tr|H7C4T6|H7C4T6_HUMAN Calcium-dependent secr	7	6	6	0	0	0	0	0	2	0	0	0	4	0	0	0	0	0	0	0	2	0	0	0	4	0	0	6.7	6.7	152	1344	1344;1353;311;240;899;1194;1296	0	35.941	0	0	0	0	0	1.8	0	0	0	4.9	0
A0A7I2YQN4;A0A7I2V4N0;A0A7I2V4S4;A0A087WUI2;A0A7I2V4N1;A0A7I2V3P1;A0A7I2V4I6;A0A7I2V3P7;A0A7I2V323;P22626;A0A024RA28	A0A7I2YQN4;A0A7I2V4N0;A0A7I2V4S4;A0A087WUI2;A0A7I2V4N1;A0A7I2V3P1;A0A7I2V4I6;A0A7I2V3P7;A0A7I2V323;P22626;A0A024RA28	Heterogeneous nuclear ribonucleoproteins A2/B1	HNRNPA2B1;HNRPA2B1	tr|A0A7I2YQN4|A0A7I2YQN4_HUMAN Heterogeneous nuclear ribonucleoproteins A2/B1 OS=Homo sapiens OX=9606 GN=HNRNPA2B1 PE=1 SV=1;tr|A0A7I2V4N0|A0A7I2V4N0_HUMAN Heterogeneous nuclear ribonucleoproteins A2/B1 OS=Homo sapiens OX=9606 GN=HNRNPA2B1 PE=1 SV=1;tr|A0A	11	5	5	0	0	0	0	0	0	0	0	3	4	0	0	0	0	0	0	0	0	0	0	3	4	0	0	41.3	41.3	18.298	155	155;158;260;261;301;309;318;325;333;353;301	0	35.867	0	0	0	0	0	0	0	0	22.6	30.3	0
Q96FC7	Q96FC7	Phytanoyl-CoA hydroxylase-interacting protein-like	PHYHIPL	sp|Q96FC7|PHIPL_HUMAN Phytanoyl-CoA hydroxylase-interacting protein-like OS=Homo sapiens OX=9606 GN=PHYHIPL PE=1 SV=3	1	5	5	0	0	0	0	2	1	0	0	2	3	0	0	0	0	0	0	2	1	0	0	2	3	0	0	17.6	17.6	42.486	376	376	0	35.694	0	0	0	0	6.6	3.2	0	0	6.6	10.9	0
J3QL14;F5GYQ1;P61421	J3QL14;F5GYQ1;P61421	V-type proton ATPase subunit d 1	ATP6V0D1	tr|J3QL14|J3QL14_HUMAN V-type proton ATPase subunit d 1 (Fragment) OS=Homo sapiens OX=9606 GN=ATP6V0D1 PE=1 SV=1;tr|F5GYQ1|F5GYQ1_HUMAN V-type proton ATPase subunit OS=Homo sapiens OX=9606 GN=ATP6V0D1 PE=1 SV=1;sp|P61421|VA0D1_HUMAN V-type proton ATPase su	3	5	5	0	1	2	2	2	2	2	1	1	4	1	2	0	1	2	2	2	2	2	1	1	4	1	2	30.2	30.2	26.705	232	232;392;351	0	35.439	0	5.2	9.9	9.9	9.9	9.9	9.5	5.2	5.2	25.9	5.2
P37837;F2Z393;E9PM01;E9PKI8	P37837;F2Z393	Transaldolase	TALDO1	sp|P37837|TALDO_HUMAN Transaldolase OS=Homo sapiens OX=9606 GN=TALDO1 PE=1 SV=2;tr|F2Z393|F2Z393_HUMAN Transaldolase OS=Homo sapiens OX=9606 GN=TALDO1 PE=1 SV=1	4	6	6	1	1	2	2	1	0	0	2	1	2	2	1	1	1	2	2	1	0	0	2	1	2	2	1	17.5	17.5	37.54	337	337;318;50;93	0	35.429	3.9	3.9	6.2	7.1	3.9	0	0	6.2	3.9	6.8	4.5
A0A286YEY4;P01859	A0A286YEY4;P01859	Ig gamma-2 chain C region	IGHG2	tr|A0A286YEY4|A0A286YEY4_HUMAN Immunoglobulin heavy constant gamma 2 (Fragment) OS=Homo sapiens OX=9606 GN=IGHG2 PE=1 SV=1;sp|P01859|IGHG2_HUMAN Immunoglobulin heavy constant gamma 2 OS=Homo sapiens OX=9606 GN=IGHG2 PE=1 SV=2	2	8	3	4	5	3	3	5	3	5	3	4	3	6	4	0	2	1	0	2	0	1	1	0	1	2	1	28.6	14.9	43.805	395	395;326	0	35.402	10.9	16.7	8.9	8.4	16.7	8.4	14.9	9.4	10.9	9.4	22
Q9Y490	Q9Y490	Talin-1	TLN1	sp|Q9Y490|TLN1_HUMAN Talin-1 OS=Homo sapiens OX=9606 GN=TLN1 PE=1 SV=3	1	5	5	0	0	0	0	1	2	1	0	1	3	0	0	0	0	0	0	1	2	1	0	1	3	0	0	2.5	2.5	269.76	2541	2541	0	35.374	0	0	0	0	0.4	1	0.6	0	0.6	1.7	0
P81605	P81605	Dermcidin;Survival-promoting peptide;DCD-1	DCD	sp|P81605|DCD_HUMAN Dermcidin OS=Homo sapiens OX=9606 GN=DCD PE=1 SV=2	1	4	4	3	0	3	0	1	0	2	2	3	1	0	0	3	0	3	0	1	0	2	2	3	1	0	0	35.5	35.5	11.284	110	110	0	35.361	35.5	0	35.5	0	10	0	22.7	12.7	35.5	10	0
A0A4W9A917;A0A286YES1;P01860	A0A4W9A917;A0A286YES1;P01860	Ig gamma-3 chain C region	IGHG3	tr|A0A4W9A917|A0A4W9A917_HUMAN Immunoglobulin heavy constant gamma 3 (Fragment) OS=Homo sapiens OX=9606 GN=IGHG3 PE=1 SV=1;tr|A0A286YES1|A0A286YES1_HUMAN Immunoglobulin heavy constant gamma 3 (Fragment) OS=Homo sapiens OX=9606 GN=IGHG3 PE=1 SV=1;sp|P01860|	3	11	4	9	7	3	4	7	7	6	3	6	5	8	9	4	3	0	1	3	4	2	1	2	3	3	4	40.6	19.9	41.215	377	377;446;377	0	35.239	35.5	27.6	9.3	16.7	29.7	28.6	23.1	13.5	24.9	22.3	30.2
P61160	P61160	Actin-related protein 2	ACTR2	sp|P61160|ARP2_HUMAN Actin-related protein 2 OS=Homo sapiens OX=9606 GN=ACTR2 PE=1 SV=1	1	5	5	0	1	0	3	3	3	3	3	2	5	3	2	0	1	0	3	3	3	3	3	2	5	3	2	15.7	15.7	44.76	394	394	0	35.228	0	3	0	9.1	9.9	8.9	9.9	8.9	6.3	15.7	9.9
A0A2R8Y3X5;A0A2R8YDM2;E5KLJ9;O60313;A0A2R8Y4Q3;A0A2R8YD53;A0A2R8YGE5;A0A2R8YE78;C9JMB8;A0A2R8Y4G4;A0A2R8YE54;A0A2R8YFD1	A0A2R8Y3X5;A0A2R8YDM2;E5KLJ9;O60313;A0A2R8Y4Q3;A0A2R8YD53;A0A2R8YGE5;A0A2R8YE78;C9JMB8;A0A2R8Y4G4;A0A2R8YE54;A0A2R8YFD1	Dynamin-like 120 kDa protein, mitochondrial;Dynamin-like 120 kDa protein, form S1	OPA1	tr|A0A2R8Y3X5|A0A2R8Y3X5_HUMAN Dynamin-like 120 kDa protein, mitochondrial OS=Homo sapiens OX=9606 GN=OPA1 PE=1 SV=1;tr|A0A2R8YDM2|A0A2R8YDM2_HUMAN Dynamin-like 120 kDa protein, mitochondrial OS=Homo sapiens OX=9606 GN=OPA1 PE=1 SV=1;tr|E5KLJ9|E5KLJ9_HUMAN	12	5	5	0	0	0	0	0	0	1	0	0	5	0	0	0	0	0	0	0	0	1	0	0	5	0	0	6.9	6.9	99.132	854	854;965;979;960;412;569;664;963;972;377;528;623	0	35.213	0	0	0	0	0	0	1.6	0	0	6.9	0
Q5W0H4;A0A0B4J2C3;P13693;J3KPG2;E9PJF7;Q9HAU6	Q5W0H4;A0A0B4J2C3;P13693;J3KPG2;E9PJF7	Translationally-controlled tumor protein	TPT1	tr|Q5W0H4|Q5W0H4_HUMAN Translationally-controlled tumor protein OS=Homo sapiens OX=9606 GN=TPT1 PE=1 SV=1;tr|A0A0B4J2C3|A0A0B4J2C3_HUMAN Translationally-controlled tumor protein OS=Homo sapiens OX=9606 GN=TPT1 PE=1 SV=1;sp|P13693|TCTP_HUMAN Translationally	6	4	4	0	0	0	3	0	1	3	2	1	2	1	1	0	0	0	3	0	1	3	2	1	2	1	1	19.7	19.7	21.525	188	188;197;172;160;162;139	0	35.056	0	0	0	19.7	0	7.4	12.8	11.7	4.3	12.8	4.3
A0A7P0T9R9;A0A7P0T9E7;A0A7P0TAR1;P43155;H0Y4Z7;A0A7P0TBF3;A0A7P0TAQ4;B7ZBP5;A6PVN3	A0A7P0T9R9;A0A7P0T9E7;A0A7P0TAR1;P43155;H0Y4Z7;A0A7P0TBF3	Carnitine O-acetyltransferase	CRAT	tr|A0A7P0T9R9|A0A7P0T9R9_HUMAN Carnitine O-acetyltransferase OS=Homo sapiens OX=9606 GN=CRAT PE=1 SV=1;tr|A0A7P0T9E7|A0A7P0T9E7_HUMAN Carnitine O-acetyltransferase OS=Homo sapiens OX=9606 GN=CRAT PE=1 SV=1;tr|A0A7P0TAR1|A0A7P0TAR1_HUMAN Carnitine O-acetylt	9	5	5	1	0	0	0	1	4	3	0	2	3	2	1	1	0	0	0	1	4	3	0	2	3	2	1	11.7	11.7	65.061	572	572;590;602;626;586;551;212;98;161	0	34.769	2.6	0	0	0	2.6	9.1	7	0	5.2	7.2	5.1
P31937;H7BZL2	P31937;H7BZL2	3-hydroxyisobutyrate dehydrogenase, mitochondrial	HIBADH	sp|P31937|3HIDH_HUMAN 3-hydroxyisobutyrate dehydrogenase, mitochondrial OS=Homo sapiens OX=9606 GN=HIBADH PE=1 SV=2;tr|H7BZL2|H7BZL2_HUMAN 3-hydroxyisobutyrate dehydrogenase, mitochondrial (Fragment) OS=Homo sapiens OX=9606 GN=HIBADH PE=1 SV=1	2	4	4	0	1	1	2	1	1	3	1	0	0	2	1	0	1	1	2	1	1	3	1	0	0	2	1	19.9	19.9	35.329	336	336;206	0	34.755	0	4.8	5.7	10.1	4.2	4.2	14.6	4.2	0	0	9.8
A0A6Q8PH91;Q9BQ69	A0A6Q8PH91;Q9BQ69	O-acetyl-ADP-ribose deacetylase MACROD1	MACROD1	tr|A0A6Q8PH91|A0A6Q8PH91_HUMAN ADP-ribose glycohydrolase MACROD1 OS=Homo sapiens OX=9606 GN=MACROD1 PE=1 SV=1;sp|Q9BQ69|MACD1_HUMAN ADP-ribose glycohydrolase MACROD1 OS=Homo sapiens OX=9606 GN=MACROD1 PE=1 SV=2	2	3	3	1	1	1	1	1	2	2	2	1	1	1	0	1	1	1	1	1	2	2	2	1	1	1	0	14.4	14.4	36.469	334	334;325	0	34.744	3.3	3.3	3.3	6.9	3.3	10.2	11.1	11.1	3.3	6.9	6.9
A0A7I2V659;A0A087WVQ9;Q5VTE0;P68104;A0A7I2V3H3;A0A7I2V5N4;A0A087WV01;A6PW80;Q5JR01;A0A6Q8PFK6	A0A7I2V659;A0A087WVQ9;Q5VTE0;P68104;A0A7I2V3H3;A0A7I2V5N4;A0A087WV01	Putative elongation factor 1-alpha-like 3;Elongation factor 1-alpha 1;Elongation factor 1-alpha	EEF1A1;EEF1A1P5	tr|A0A7I2V659|A0A7I2V659_HUMAN Elongation factor 1-alpha OS=Homo sapiens OX=9606 GN=EEF1A1 PE=1 SV=1;tr|A0A087WVQ9|A0A087WVQ9_HUMAN Elongation factor 1-alpha OS=Homo sapiens OX=9606 GN=EEF1A1 PE=1 SV=2;sp|Q5VTE0|EF1A3_HUMAN Putative elongation factor 1-alp	10	11	4	1	0	2	1	5	5	4	2	6	9	3	0	0	0	0	0	1	0	1	0	1	4	0	0	35.9	20	49.824	459	459;459;462;462;376;433;426;106;145;59	0	34.591	2.4	0	4.1	2.4	11.5	10.9	9.8	5	13.5	32	6.8
O00764;F2Z2Y4;A8MV33	O00764;F2Z2Y4	Pyridoxal kinase	PDXK	sp|O00764|PDXK_HUMAN Pyridoxal kinase OS=Homo sapiens OX=9606 GN=PDXK PE=1 SV=1;tr|F2Z2Y4|F2Z2Y4_HUMAN Pyridoxal kinase OS=Homo sapiens OX=9606 GN=PDXK PE=1 SV=1	3	3	3	0	0	0	0	0	0	0	0	3	3	0	0	0	0	0	0	0	0	0	0	3	3	0	0	11.9	11.9	35.102	312	312;272;87	0	34.533	0	0	0	0	0	0	0	0	11.9	11.9	0
P68032;P63267;P68133;P62736;A6NL76;A0A804HKV3;F8WB63;B8ZZJ2;C9JFL5;F6UVQ4;F6QUT6	P68032;P63267;P68133;P62736;A6NL76;A0A804HKV3	Actin, alpha cardiac muscle 1;Actin, gamma-enteric smooth muscle;Actin, alpha skeletal muscle;Actin, aortic smooth muscle	ACTC1;ACTG2;ACTA1;ACTA2	sp|P68032|ACTC_HUMAN Actin, alpha cardiac muscle 1 OS=Homo sapiens OX=9606 GN=ACTC1 PE=1 SV=1;sp|P63267|ACTH_HUMAN Actin, gamma-enteric smooth muscle OS=Homo sapiens OX=9606 GN=ACTG2 PE=1 SV=1;sp|P68133|ACTS_HUMAN Actin, alpha skeletal muscle OS=Homo sapie	11	16	3	9	8	8	8	10	12	9	11	11	12	10	10	1	1	1	1	1	1	1	1	1	3	1	1	45.4	17.8	42.019	377	377;376;377;377;351;332;105;119;144;151;151	0	34.322	23.1	22	22.8	24.4	25.2	31.6	27.3	30	25.2	41.6	27.9
P49411	P49411	Elongation factor Tu, mitochondrial	TUFM	sp|P49411|EFTU_HUMAN Elongation factor Tu, mitochondrial OS=Homo sapiens OX=9606 GN=TUFM PE=1 SV=2	1	5	5	0	0	0	0	0	0	0	0	0	5	0	0	0	0	0	0	0	0	0	0	0	5	0	0	15.5	15.5	49.541	452	452	0	34.22	0	0	0	0	0	0	0	0	0	15.5	0
P54920;M0R0Y2;M0R2M1;M0R058;M0QZM9;M0QZN5;M0R031;M0R0I4	P54920;M0R0Y2;M0R2M1;M0R058	Alpha-soluble NSF attachment protein	NAPA	sp|P54920|SNAA_HUMAN Alpha-soluble NSF attachment protein OS=Homo sapiens OX=9606 GN=NAPA PE=1 SV=3;tr|M0R0Y2|M0R0Y2_HUMAN Alpha-soluble NSF attachment protein OS=Homo sapiens OX=9606 GN=NAPA PE=1 SV=1;tr|M0R2M1|M0R2M1_HUMAN Alpha-soluble NSF attachment pr	8	6	3	0	0	0	0	0	1	0	0	0	6	0	0	0	0	0	0	0	1	0	0	0	3	0	0	24.4	12.9	33.232	295	295;256;268;137;35;60;74;139	0	34.213	0	0	0	0	0	3.4	0	0	0	24.4	0
A0A6Q8PFK8;A0A6Q8PGK1;P04792;A0A6Q8PFE7;A0A6Q8PF43;A0A6Q8PHJ6;A0A6Q8PHA6;A0A6Q8PH65;A0A6Q8PGY2;C9J3N8	A0A6Q8PFK8;A0A6Q8PGK1;P04792;A0A6Q8PFE7;A0A6Q8PF43;A0A6Q8PHJ6;A0A6Q8PHA6;A0A6Q8PH65;A0A6Q8PGY2	Heat shock protein beta-1	HSPB1	tr|A0A6Q8PFK8|A0A6Q8PFK8_HUMAN Heat shock protein beta-1 OS=Homo sapiens OX=9606 GN=HSPB1 PE=1 SV=1;tr|A0A6Q8PGK1|A0A6Q8PGK1_HUMAN Heat shock protein beta-1 OS=Homo sapiens OX=9606 GN=HSPB1 PE=1 SV=1;sp|P04792|HSPB1_HUMAN Heat shock protein beta-1 OS=Homo	10	3	3	0	0	0	0	0	0	2	0	0	1	0	0	0	0	0	0	0	0	2	0	0	1	0	0	18.7	18.7	21.882	198	198;215;205;122;141;143;157;162;174;37	0	34.2	0	0	0	0	0	0	13.6	0	0	5.1	0
P14174	P14174	Macrophage migration inhibitory factor	MIF	sp|P14174|MIF_HUMAN Macrophage migration inhibitory factor OS=Homo sapiens OX=9606 GN=MIF PE=1 SV=4	1	3	3	2	2	3	3	3	1	3	2	3	3	3	3	2	2	3	3	3	1	3	2	3	3	3	3	23.5	23.5	12.476	115	115	0	33.993	17.4	17.4	23.5	23.5	23.5	9.6	23.5	17.4	23.5	23.5	23.5
P10909;H0YC35;H0YAS8;E7ERK6;H0YLK8	P10909;H0YC35;H0YAS8	Clusterin;Clusterin beta chain;Clusterin alpha chain;Clusterin	CLU	sp|P10909|CLUS_HUMAN Clusterin OS=Homo sapiens OX=9606 GN=CLU PE=1 SV=1;tr|H0YC35|H0YC35_HUMAN Clusterin (Fragment) OS=Homo sapiens OX=9606 GN=CLU PE=1 SV=1;tr|H0YAS8|H0YAS8_HUMAN Clusterin (Fragment) OS=Homo sapiens OX=9606 GN=CLU PE=1 SV=1	5	5	5	2	1	2	1	1	0	1	1	2	3	2	2	2	1	2	1	1	0	1	1	2	3	2	2	17.6	17.6	52.494	449	449;284;140;204;297	0	33.899	6.2	3.8	6.5	3.6	2.7	0	2.4	3.8	6.5	12.5	5.1
Q14847;C9J9W2;F6S2S5;K7ESD6	Q14847;C9J9W2	LIM and SH3 domain protein 1	LASP1	sp|Q14847|LASP1_HUMAN LIM and SH3 domain protein 1 OS=Homo sapiens OX=9606 GN=LASP1 PE=1 SV=2;tr|C9J9W2|C9J9W2_HUMAN LIM and SH3 domain protein 1 (Fragment) OS=Homo sapiens OX=9606 GN=LASP1 PE=1 SV=1	4	5	5	0	0	0	3	0	0	1	1	0	2	1	0	0	0	0	3	0	0	1	1	0	2	1	0	21.8	21.8	29.717	261	261;166;91;71	0	33.828	0	0	0	13.8	0	0	5	4.6	0	8.4	5.4
P68402;J3KNE3	P68402;J3KNE3	Platelet-activating factor acetylhydrolase IB subunit beta	PAFAH1B2	sp|P68402|PA1B2_HUMAN Platelet-activating factor acetylhydrolase IB subunit alpha2 OS=Homo sapiens OX=9606 GN=PAFAH1B2 PE=1 SV=1;tr|J3KNE3|J3KNE3_HUMAN Platelet-activating factor acetylhydrolase IB subunit alpha2 (Fragment) OS=Homo sapiens OX=9606 GN=PAFAH	2	2	2	0	0	0	0	2	0	1	1	2	0	0	1	0	0	0	0	2	0	1	1	2	0	0	1	12.2	12.2	25.569	229	229;175	0	33.681	0	0	0	0	12.2	0	8.3	8.3	12.2	0	0
P00403	P00403	Cytochrome c oxidase subunit 2	MT-CO2	sp|P00403|COX2_HUMAN Cytochrome c oxidase subunit 2 OS=Homo sapiens OX=9606 GN=MT-CO2 PE=1 SV=1	1	5	5	0	0	0	0	1	4	0	0	0	2	0	1	0	0	0	0	1	4	0	0	0	2	0	1	26.4	26.4	25.565	227	227	0	33.662	0	0	0	0	7	19.4	0	0	0	10.1	0
E7ER47;P62760;E9PE24;Q9UM19	E7ER47;P62760;E9PE24	Visinin-like protein 1	VSNL1	tr|E7ER47|E7ER47_HUMAN Visinin-like protein 1 (Fragment) OS=Homo sapiens OX=9606 GN=VSNL1 PE=1 SV=1;sp|P62760|VISL1_HUMAN Visinin-like protein 1 OS=Homo sapiens OX=9606 GN=VSNL1 PE=1 SV=2;tr|E9PE24|E9PE24_HUMAN Visinin-like protein 1 (Fragment) OS=Homo sap	4	5	5	2	1	2	2	2	3	2	4	4	1	2	1	2	1	2	2	2	3	2	4	4	1	2	1	45.8	45.8	13.753	118	118;191;104;191	0	33.615	18.6	8.5	18.6	18.6	18.6	30.5	17.8	33.1	33.1	9.3	18.6
P43304;F5GYK7	P43304	Glycerol-3-phosphate dehydrogenase, mitochondrial	GPD2	sp|P43304|GPDM_HUMAN Glycerol-3-phosphate dehydrogenase, mitochondrial OS=Homo sapiens OX=9606 GN=GPD2 PE=1 SV=3	2	4	4	0	1	2	1	1	0	1	2	2	1	1	0	0	1	2	1	1	0	1	2	2	1	1	0	6.7	6.7	80.852	727	727;379	0	33.584	0	1.4	3	2.1	1.4	0	1.4	3.4	3	1.4	2.1
P29218;E5RIP7;H0YBL1;E5RG13;E5RG94;E5RHE9;E5RI82;E5RGY4	P29218;E5RIP7;H0YBL1	Inositol monophosphatase 1	IMPA1	sp|P29218|IMPA1_HUMAN Inositol monophosphatase 1 OS=Homo sapiens OX=9606 GN=IMPA1 PE=1 SV=1;tr|E5RIP7|E5RIP7_HUMAN Inositol-1-monophosphatase (Fragment) OS=Homo sapiens OX=9606 GN=IMPA1 PE=1 SV=8;tr|H0YBL1|H0YBL1_HUMAN Inositol-1-monophosphatase (Fragment)	8	5	5	3	2	1	0	2	1	4	3	2	2	3	1	3	2	1	0	2	1	4	3	2	2	3	1	20.9	20.9	30.188	277	277;180;265;153;101;126;174;211	0	33.336	11.2	8.7	4	0	7.9	4	17	17	7.2	12.3	8.7
P20020;E7ERY9;H0YHH6;A0A0U1RQU3	P20020;E7ERY9	Plasma membrane calcium-transporting ATPase 1;Calcium-transporting ATPase	ATP2B1	sp|P20020|AT2B1_HUMAN Plasma membrane calcium-transporting ATPase 1 OS=Homo sapiens OX=9606 GN=ATP2B1 PE=1 SV=4;tr|E7ERY9|E7ERY9_HUMAN Calcium-transporting ATPase OS=Homo sapiens OX=9606 GN=ATP2B1 PE=1 SV=2	4	16	5	1	1	1	3	5	7	3	2	3	13	7	4	0	0	0	0	1	3	1	0	1	4	1	0	16.3	6.6	134.68	1220	1220;963;162;300	0	33.332	1.4	1.2	1.4	4.1	5.9	8.3	3.8	2.6	3.4	13.6	6.7
H3BQ55;H3BNT3;H3BNB2;H3BMF3;A0A087WYU2;Q96S19;H3BS73;H3BRT2	H3BQ55;H3BNT3;H3BNB2;H3BMF3;A0A087WYU2;Q96S19;H3BS73;H3BRT2	UPF0585 protein C16orf13	C16orf13	tr|H3BQ55|H3BQ55_HUMAN Methyltransferase-like 26 (Fragment) OS=Homo sapiens OX=9606 GN=METTL26 PE=1 SV=8;tr|H3BNT3|H3BNT3_HUMAN Methyltransferase-like 26 (Fragment) OS=Homo sapiens OX=9606 GN=METTL26 PE=1 SV=1;tr|H3BNB2|H3BNB2_HUMAN Methyltransferase-like	8	3	3	2	2	1	1	0	0	1	1	0	1	0	0	2	2	1	1	0	0	1	1	0	1	0	0	31.1	31.1	17.687	161	161;162;174;176;184;204;103;133	0	33.143	21.7	19.9	10.6	10.6	0	0	10.6	10.6	0	10.6	0
A0A8I5QJC1;A0A8I5KXN4;A0A8I5KYS7;A0A8I5QJP8;B4DFY5;A0A8I5KRX5;A0A8I5KYB4;Q02750;A0A8I5KVF6;A0A8I5QJL9;A0A8I5QJ96;H3BRW9	A0A8I5QJC1;A0A8I5KXN4;A0A8I5KYS7;A0A8I5QJP8;B4DFY5;A0A8I5KRX5;A0A8I5KYB4;Q02750;A0A8I5KVF6;A0A8I5QJL9;A0A8I5QJ96	Dual specificity mitogen-activated protein kinase kinase 1	MAP2K1	tr|A0A8I5QJC1|A0A8I5QJC1_HUMAN Dual-specificity mitogen-activated protein kinase kinase 1 OS=Homo sapiens OX=9606 GN=MAP2K1 PE=1 SV=1;tr|A0A8I5KXN4|A0A8I5KXN4_HUMAN Dual-specificity mitogen-activated protein kinase kinase 1 OS=Homo sapiens OX=9606 GN=MAP2K	12	5	5	0	0	0	0	3	3	2	0	2	2	0	0	0	0	0	0	3	3	2	0	2	2	0	0	18.7	18.7	31.558	284	284;344;345;350;371;410;417;393;227;252;317;217	0	33.135	0	0	0	0	13.7	13.7	4.9	0	9.9	9.9	0
O75955;A0A140T9R1;A0A140T9W4;A0A140T9X0;A2AB09;A0A140T907;A2AB13;A2AB11;A0A0G2JJQ6;A2AB12;A2AB10;A0A140T974;A0A140T9B1;A0A140T957;A0A140T910;A0A140T9C3;A0A140T959	O75955;A0A140T9R1;A0A140T9W4;A0A140T9X0;A2AB09	Flotillin-1	FLOT1	sp|O75955|FLOT1_HUMAN Flotillin-1 OS=Homo sapiens OX=9606 GN=FLOT1 PE=1 SV=3;tr|A0A140T9R1|A0A140T9R1_HUMAN Flotillin (Fragment) OS=Homo sapiens OX=9606 GN=FLOT1 PE=1 SV=1;tr|A0A140T9W4|A0A140T9W4_HUMAN Flotillin (Fragment) OS=Homo sapiens OX=9606 GN=FLOT1	17	5	5	0	0	0	0	1	3	0	0	0	5	1	1	0	0	0	0	1	3	0	0	0	5	1	1	13.6	13.6	47.355	427	427;357;186;231;238;60;185;192;210;235;252;90;115;138;147;165;182	0	32.744	0	0	0	0	3	9.1	0	0	0	13.6	2.6
P14415;I3L3J8;I3L1V9	P14415;I3L3J8	Sodium/potassium-transporting ATPase subunit beta-2	ATP1B2	sp|P14415|AT1B2_HUMAN Sodium/potassium-transporting ATPase subunit beta-2 OS=Homo sapiens OX=9606 GN=ATP1B2 PE=1 SV=3;tr|I3L3J8|I3L3J8_HUMAN Sodium/potassium-transporting ATPase subunit beta (Fragment) OS=Homo sapiens OX=9606 GN=ATP1B2 PE=1 SV=1	3	4	4	1	2	2	3	2	1	3	1	3	2	2	0	1	2	2	3	2	1	3	1	3	2	2	0	14.1	14.1	33.367	290	290;172;166	0	32.501	6.2	6.2	6.2	11.4	9	4.1	11.4	4.1	14.1	6.2	6.9
J3KS22;J3QS36;Q7Z4W1;J3QS45;J3KRZ4;J3KSZ5;J3QL34	J3KS22;J3QS36;Q7Z4W1	L-xylulose reductase	DCXR	tr|J3KS22|J3KS22_HUMAN L-xylulose reductase (Fragment) OS=Homo sapiens OX=9606 GN=DCXR PE=1 SV=8;tr|J3QS36|J3QS36_HUMAN L-xylulose reductase (Fragment) OS=Homo sapiens OX=9606 GN=DCXR PE=1 SV=1;sp|Q7Z4W1|DCXR_HUMAN L-xylulose reductase OS=Homo sapiens OX=9	7	5	5	0	1	1	2	1	2	2	0	1	0	3	2	0	1	1	2	1	2	2	0	1	0	3	2	30.9	30.9	23.803	223	223;225;244;100;141;143;176	0	32.495	0	5.4	5.4	16.1	5.4	11.7	10.3	0	5.4	0	14.8
O60861;A0A0A0MS68	O60861	Growth arrest-specific protein 7	GAS7	sp|O60861|GAS7_HUMAN Growth arrest-specific protein 7 OS=Homo sapiens OX=9606 GN=GAS7 PE=1 SV=3	2	5	5	0	0	0	0	2	3	3	1	2	2	1	0	0	0	0	0	2	3	3	1	2	2	1	0	15.3	15.3	54.371	476	476;181	0	32.427	0	0	0	0	4.6	8.4	10.9	4.6	6.3	6.7	4
A0A0D9SF30	A0A0D9SF30		NCAM1	tr|A0A0D9SF30|A0A0D9SF30_HUMAN Neural cell adhesion molecule 1 (Fragment) OS=Homo sapiens OX=9606 GN=NCAM1 PE=1 SV=1	1	8	4	1	6	5	6	2	3	2	6	2	4	4	4	0	3	3	3	2	1	1	3	2	2	3	4	23.1	12.8	47.017	468	468	0	32.248	4.7	17.1	15.8	17.1	5.6	10.9	7.5	17.1	6.2	14.3	14.7
Q9H9B4;D6RDG7;S4R2X2;D6RFI0;D6RAE9	Q9H9B4	Sideroflexin-1	SFXN1	sp|Q9H9B4|SFXN1_HUMAN Sideroflexin-1 OS=Homo sapiens OX=9606 GN=SFXN1 PE=1 SV=4	5	5	5	0	0	0	0	0	1	0	0	0	4	2	0	0	0	0	0	0	1	0	0	0	4	2	0	18.9	18.9	35.619	322	322;144;177;193;56	0	32.237	0	0	0	0	0	3.1	0	0	0	14.9	8.4
O75061;S4R305	O75061;S4R305	Putative tyrosine-protein phosphatase auxilin	DNAJC6	sp|O75061|AUXI_HUMAN Putative tyrosine-protein phosphatase auxilin OS=Homo sapiens OX=9606 GN=DNAJC6 PE=1 SV=3;tr|S4R305|S4R305_HUMAN Putative tyrosine-protein phosphatase auxilin (Fragment) OS=Homo sapiens OX=9606 GN=DNAJC6 PE=1 SV=1	2	5	5	0	0	1	0	2	1	2	2	1	4	0	0	0	0	1	0	2	1	2	2	1	4	0	0	6.1	6.1	99.995	913	913;516	0	32.178	0	0	1.3	0	2.4	1.3	2.6	2.3	1.1	4.8	0
Q16643;D6R9Q9;D6RFI1;D6R9W4	Q16643;D6R9Q9	Drebrin	DBN1	sp|Q16643|DREB_HUMAN Drebrin OS=Homo sapiens OX=9606 GN=DBN1 PE=1 SV=4;tr|D6R9Q9|D6R9Q9_HUMAN Drebrin OS=Homo sapiens OX=9606 GN=DBN1 PE=1 SV=1	4	5	5	1	0	1	1	1	3	3	1	1	1	2	1	1	0	1	1	1	3	3	1	1	1	2	1	11.7	11.7	71.428	649	649;391;124;317	0	32.177	2.8	0	2.8	2.8	3.1	5.9	8.9	2.8	2.8	2.8	5.9
Q00577;A0A494C0H6	Q00577	Transcriptional activator protein Pur-alpha	PURA	sp|Q00577|PURA_HUMAN Transcriptional activator protein Pur-alpha OS=Homo sapiens OX=9606 GN=PURA PE=1 SV=2	2	4	4	0	0	0	3	1	1	3	2	0	2	0	0	0	0	0	3	1	1	3	2	0	2	0	0	19.6	19.6	34.91	322	322;106	0	32.167	0	0	0	19.3	3.1	3.1	16.5	10.2	0	10.2	0
Q13554;H7BXS4;H7BZC6;Q8WU40;H7C394;E7ERS6;E9PBE8;E7ETC9;A0A804CJ50	Q13554;H7BXS4	Calcium/calmodulin-dependent protein kinase type II subunit beta	CAMK2B	sp|Q13554|KCC2B_HUMAN Calcium/calmodulin-dependent protein kinase type II subunit beta OS=Homo sapiens OX=9606 GN=CAMK2B PE=1 SV=3;tr|H7BXS4|H7BXS4_HUMAN Calcium/calmodulin-dependent protein kinase type II subunit beta OS=Homo sapiens OX=9606 GN=CAMK2B PE=	9	7	3	1	1	1	1	0	0	0	0	1	7	0	1	0	0	0	0	0	0	0	0	0	3	0	0	13.2	5	72.677	666	666;362;184;453;184;112;168;180;288	0	32.155	1.7	1.7	1.7	1.7	0	0	0	0	1.7	13.2	0
P30050	P30050	60S ribosomal protein L12	RPL12	sp|P30050|RL12_HUMAN 60S ribosomal protein L12 OS=Homo sapiens OX=9606 GN=RPL12 PE=1 SV=1	1	3	3	0	1	0	0	1	2	1	0	1	2	0	0	0	1	0	0	1	2	1	0	1	2	0	0	30.3	30.3	17.818	165	165	0	32.062	0	9.7	0	0	9.7	21.2	9.7	0	9.7	18.8	0
O15075;Q5VZY9	O15075;Q5VZY9	Serine/threonine-protein kinase DCLK1	DCLK1	sp|O15075|DCLK1_HUMAN Serine/threonine-protein kinase DCLK1 OS=Homo sapiens OX=9606 GN=DCLK1 PE=1 SV=2;tr|Q5VZY9|Q5VZY9_HUMAN Serine/threonine-protein kinase DCLK1 OS=Homo sapiens OX=9606 GN=DCLK1 PE=1 SV=1	2	4	4	1	2	1	2	1	0	1	0	0	3	1	2	1	2	1	2	1	0	1	0	0	3	1	2	6.5	6.5	82.223	740	740;363	0	31.985	1.5	3.2	1.5	3.2	1.5	0	1.5	0	0	5	1.5
Q9H2U2;D6R967;H0Y9D8;D6RGV9;H0Y8X2;F8W7R6;D6RAD3	Q9H2U2;D6R967;H0Y9D8	Inorganic pyrophosphatase 2, mitochondrial	PPA2	sp|Q9H2U2|IPYR2_HUMAN Inorganic pyrophosphatase 2, mitochondrial OS=Homo sapiens OX=9606 GN=PPA2 PE=1 SV=2;tr|D6R967|D6R967_HUMAN Inorganic diphosphatase (Fragment) OS=Homo sapiens OX=9606 GN=PPA2 PE=1 SV=1;tr|H0Y9D8|H0Y9D8_HUMAN Inorganic diphosphatase (F	7	5	4	2	0	1	2	0	2	1	1	1	1	2	1	2	0	1	1	0	2	1	1	1	1	2	1	22.8	20.1	37.92	334	334;191;226;195;42;55;113	0	31.869	6.6	0	5.7	10.5	0	6.6	5.7	3.9	5.7	7.8	6.6
Q9NQC3;H7C106;A0A0U1RQR6	Q9NQC3	Reticulon-4	RTN4	sp|Q9NQC3|RTN4_HUMAN Reticulon-4 OS=Homo sapiens OX=9606 GN=RTN4 PE=1 SV=2	3	5	5	0	1	0	0	2	1	1	1	3	2	1	1	0	1	0	0	2	1	1	1	3	2	1	1	6.5	6.5	129.93	1192	1192;203;127	0	31.863	0	1.1	0	0	3.3	2.1	1.1	2.1	4.3	3.2	1.2
Q6PCE3	Q6PCE3	Glucose 1,6-bisphosphate synthase	PGM2L1	sp|Q6PCE3|PGM2L_HUMAN Glucose 1,6-bisphosphate synthase OS=Homo sapiens OX=9606 GN=PGM2L1 PE=1 SV=3	1	5	5	1	0	1	0	0	0	0	0	0	4	0	0	1	0	1	0	0	0	0	0	0	4	0	0	10.3	10.3	70.441	622	622	0	31.644	1.8	0	1.8	0	0	0	0	0	0	8.5	0
O75874;C9J4N6	O75874	Isocitrate dehydrogenase [NADP] cytoplasmic	IDH1	sp|O75874|IDHC_HUMAN Isocitrate dehydrogenase [NADP] cytoplasmic OS=Homo sapiens OX=9606 GN=IDH1 PE=1 SV=2	2	5	4	0	2	2	1	2	2	3	1	1	1	4	1	0	2	2	1	2	2	2	1	1	1	3	1	13.8	11.6	46.659	414	414;157	0	31.273	0	6.3	6.3	3.1	5.8	5.8	8.5	3.1	3.1	3.1	11.1
F5GZQ3;P55084;B5MD38;C9K0M0;C9JEY0;C9JE81	F5GZQ3;P55084;B5MD38	Trifunctional enzyme subunit beta, mitochondrial;3-ketoacyl-CoA thiolase	HADHB	tr|F5GZQ3|F5GZQ3_HUMAN Trifunctional enzyme subunit beta, mitochondrial OS=Homo sapiens OX=9606 GN=HADHB PE=1 SV=1;sp|P55084|ECHB_HUMAN Trifunctional enzyme subunit beta, mitochondrial OS=Homo sapiens OX=9606 GN=HADHB PE=1 SV=3;tr|B5MD38|B5MD38_HUMAN Trifu	6	4	4	0	0	0	0	2	1	3	2	2	3	4	2	0	0	0	0	2	1	3	2	2	3	4	2	8.7	8.7	49.597	459	459;474;351;84;149;175	0	31.113	0	0	0	0	4.8	2	6.8	3.9	4.8	6.8	8.7
F8VSA6;E9PS38;S4R3E9;E9PL57;Q15843	F8VSA6;E9PS38;S4R3E9;E9PL57;Q15843	NEDD8	NEDD8;NEDD8-MDP1	tr|F8VSA6|F8VSA6_HUMAN NEDD8 OS=Homo sapiens OX=9606 GN=NEDD8 PE=4 SV=1;tr|E9PS38|E9PS38_HUMAN NEDD8-MDP1 readthrough OS=Homo sapiens OX=9606 GN=NEDD8-MDP1 PE=4 SV=2;tr|S4R3E9|S4R3E9_HUMAN NEDD8 OS=Homo sapiens OX=9606 GN=NEDD8-MDP1 PE=3 SV=1;tr|E9PL57|E9P	5	1	1	1	1	1	1	1	1	1	1	1	1	1	1	1	1	1	1	1	1	1	1	1	1	1	1	28	28	5.8668	50	50;67;84;170;81	0	31.007	28	28	28	28	28	28	28	28	28	28	28
B7ZC39;B7ZC38;Q9NR46;F8WFB9	B7ZC39;B7ZC38;Q9NR46	Endophilin-B2	SH3GLB2	tr|B7ZC39|B7ZC39_HUMAN Endophilin-B2 OS=Homo sapiens OX=9606 GN=SH3GLB2 PE=1 SV=1;tr|B7ZC38|B7ZC38_HUMAN Endophilin-B2 OS=Homo sapiens OX=9606 GN=SH3GLB2 PE=1 SV=1;sp|Q9NR46|SHLB2_HUMAN Endophilin-B2 OS=Homo sapiens OX=9606 GN=SH3GLB2 PE=1 SV=1	4	4	4	0	0	1	1	1	2	2	0	2	2	1	1	0	0	1	1	1	2	2	0	2	2	1	1	13.6	13.6	41.668	374	374;400;395;127	0	30.863	0	0	3.5	3.5	3.5	7.5	7.5	0	7.5	5.6	3.5
A0A2C9F2P4;A0A286YFF7;P50897;Q5T0S4;A0A286YFE3;A0A286YFL8;A0A286YFL6;E9PSE5;E9PIA8	A0A2C9F2P4;A0A286YFF7;P50897;Q5T0S4;A0A286YFE3;A0A286YFL8	Palmitoyl-protein thioesterase 1	PPT1	tr|A0A2C9F2P4|A0A2C9F2P4_HUMAN Palmitoyl-protein thioesterase 1 OS=Homo sapiens OX=9606 GN=PPT1 PE=1 SV=1;tr|A0A286YFF7|A0A286YFF7_HUMAN Palmitoyl-protein thioesterase 1 OS=Homo sapiens OX=9606 GN=PPT1 PE=1 SV=1;sp|P50897|PPT1_HUMAN Palmitoyl-protein thioe	9	4	4	1	1	1	1	1	2	1	2	1	3	1	1	1	1	1	1	1	2	1	2	1	3	1	1	22.6	22.6	34.136	305	305;335;306;282;301;323;78;87;208	0	30.792	4.9	4.9	7.9	4.9	4.9	10.5	4.9	10.5	4.9	14.8	4.9
Q5TD07;P16083;Q5TD05;A2A2U4	Q5TD07;P16083;Q5TD05	Ribosyldihydronicotinamide dehydrogenase [quinone]	NQO2	tr|Q5TD07|Q5TD07_HUMAN Ribosyldihydronicotinamide dehydrogenase [quinone] OS=Homo sapiens OX=9606 GN=NQO2 PE=1 SV=1;sp|P16083|NQO2_HUMAN Ribosyldihydronicotinamide dehydrogenase [quinone] OS=Homo sapiens OX=9606 GN=NQO2 PE=1 SV=5;tr|Q5TD05|Q5TD05_HUMAN Rib	4	5	5	2	2	2	2	1	0	1	3	0	0	0	0	2	2	2	2	1	0	1	3	0	0	0	0	26.4	26.4	21.537	193	193;231;139;63	0	30.766	14	15.5	10.4	9.8	9.3	0	9.3	14.5	0	0	0
R4GMT0;P61163;A0A1B0GVS3	R4GMT0;P61163;A0A1B0GVS3	Alpha-centractin	ACTR1A	tr|R4GMT0|R4GMT0_HUMAN Alpha-centractin OS=Homo sapiens OX=9606 GN=ACTR1A PE=1 SV=1;sp|P61163|ACTZ_HUMAN Alpha-centractin OS=Homo sapiens OX=9606 GN=ACTR1A PE=1 SV=1;tr|A0A1B0GVS3|A0A1B0GVS3_HUMAN Alpha-centractin OS=Homo sapiens OX=9606 GN=ACTR1A PE=1 SV=	3	3	2	0	0	0	0	1	1	1	0	1	3	0	0	0	0	0	0	1	1	1	0	1	2	0	0	20.5	11.4	37.433	332	332;376;221	0	30.746	0	0	0	0	4.8	6.6	6.6	0	6.6	20.5	0
K7ENV7;K7EKW4;Q96AB3	K7ENV7;K7EKW4;Q96AB3	Isochorismatase domain-containing protein 2, mitochondrial	ISOC2	tr|K7ENV7|K7ENV7_HUMAN Isochorismatase domain-containing protein 2 (Fragment) OS=Homo sapiens OX=9606 GN=ISOC2 PE=1 SV=8;tr|K7EKW4|K7EKW4_HUMAN Isochorismatase domain-containing protein 2 (Fragment) OS=Homo sapiens OX=9606 GN=ISOC2 PE=1 SV=1;sp|Q96AB3|ISOC	3	3	3	0	0	1	1	1	2	0	3	0	0	1	0	0	0	1	1	1	2	0	3	0	0	1	0	29.3	29.3	18.908	174	174;178;205	0	30.708	0	0	11.5	11.5	11.5	20.1	0	29.3	0	0	11.5
O75083;D6RD66	O75083;D6RD66	WD repeat-containing protein 1	WDR1	sp|O75083|WDR1_HUMAN WD repeat-containing protein 1 OS=Homo sapiens OX=9606 GN=WDR1 PE=1 SV=4;tr|D6RD66|D6RD66_HUMAN WD repeat-containing protein 1 (Fragment) OS=Homo sapiens OX=9606 GN=WDR1 PE=1 SV=1	2	5	5	0	0	0	0	0	1	1	0	2	4	0	0	0	0	0	0	0	1	1	0	2	4	0	0	15.7	15.7	66.193	606	606;245	0	30.65	0	0	0	0	0	3.6	3.6	0	6.3	13	0
P09497;H0Y9Q6;D6RJD1	P09497	Clathrin light chain B	CLTB	sp|P09497|CLCB_HUMAN Clathrin light chain B OS=Homo sapiens OX=9606 GN=CLTB PE=1 SV=1	3	5	5	0	1	1	0	0	1	2	1	0	3	0	0	0	1	1	0	0	1	2	1	0	3	0	0	25.8	25.8	25.19	229	229;81;125	0	30.634	0	3.9	3.9	0	0	3.9	7.9	3.9	0	17.9	0
Q8NC51	Q8NC51	Plasminogen activator inhibitor 1 RNA-binding protein	SERBP1	sp|Q8NC51|PAIRB_HUMAN Plasminogen activator inhibitor 1 RNA-binding protein OS=Homo sapiens OX=9606 GN=SERBP1 PE=1 SV=2	1	3	3	0	1	0	0	2	2	1	1	1	1	1	1	0	1	0	0	2	2	1	1	1	1	1	1	10.5	10.5	44.965	408	408	0	30.604	0	2.7	0	0	7.8	7.8	3.9	2.7	3.9	3.9	3.9
A0A7P0Z497;P23284;A0A7P0T7U3;A0A7P0TB45	A0A7P0Z497;P23284;A0A7P0T7U3;A0A7P0TB45	Peptidyl-prolyl cis-trans isomerase B	PPIB	tr|A0A7P0Z497|A0A7P0Z497_HUMAN Peptidyl-prolyl cis-trans isomerase OS=Homo sapiens OX=9606 GN=PPIB PE=1 SV=1;sp|P23284|PPIB_HUMAN Peptidyl-prolyl cis-trans isomerase B OS=Homo sapiens OX=9606 GN=PPIB PE=1 SV=2;tr|A0A7P0T7U3|A0A7P0T7U3_HUMAN Peptidyl-prolyl	4	4	4	0	1	3	2	3	3	2	2	2	2	2	3	0	1	3	2	3	3	2	2	2	2	2	3	19.9	19.9	20.21	181	181;216;123;216	0	30.483	0	6.1	18.2	12.2	18.2	19.9	12.2	12.2	12.2	12.7	11
F5GZI0;F5H056;A0A7P0TBF8;F5GZS6;A0A7P0T9F7;A0A7P0Z4A0;A0A7P0TAN7;J3KPF3;A0A7P0Z4P5;P08195;A0A7P0T8F1;A0A7P0T8U7;A0A7P0TAS6;H0YFX4;H0YH36	F5GZI0;F5H056;A0A7P0TBF8;F5GZS6;A0A7P0T9F7;A0A7P0Z4A0;A0A7P0TAN7;J3KPF3;A0A7P0Z4P5;P08195;A0A7P0T8F1;A0A7P0T8U7;A0A7P0TAS6	4F2 cell-surface antigen heavy chain	SLC3A2	tr|F5GZI0|F5GZI0_HUMAN 4F2 cell-surface antigen heavy chain OS=Homo sapiens OX=9606 GN=SLC3A2 PE=1 SV=2;tr|F5H056|F5H056_HUMAN 4F2 cell-surface antigen heavy chain OS=Homo sapiens OX=9606 GN=SLC3A2 PE=1 SV=2;tr|A0A7P0TBF8|A0A7P0TBF8_HUMAN 4F2 cell-surface	15	4	4	3	0	2	1	2	1	2	2	1	1	1	1	3	0	2	1	2	1	2	2	1	1	1	1	14.2	14.2	44.163	400	400;447;533;599;603;616;623;631;654;630;398;402;415;122;241	0	30.478	9	0	6	5.2	6.5	5.2	6	7.8	3.5	5.2	3
P61626;F8VV32;A0A0B4J259	P61626	Lysozyme C	LYZ	sp|P61626|LYSC_HUMAN Lysozyme C OS=Homo sapiens OX=9606 GN=LYZ PE=1 SV=1	3	3	3	2	2	2	0	1	0	2	1	2	1	2	1	2	2	2	0	1	0	2	1	2	1	2	1	32.4	32.4	16.537	148	148;104;137	0	30.336	27	27	13.5	0	8.1	0	27	18.9	27	8.1	13.5
Q12765;C9K052;B8ZZP4;C9J7U9	Q12765;C9K052	Secernin-1	SCRN1	sp|Q12765|SCRN1_HUMAN Secernin-1 OS=Homo sapiens OX=9606 GN=SCRN1 PE=1 SV=2;tr|C9K052|C9K052_HUMAN Secernin-1 (Fragment) OS=Homo sapiens OX=9606 GN=SCRN1 PE=1 SV=1	4	4	4	0	0	0	1	0	1	1	1	2	1	1	0	0	0	0	1	0	1	1	1	2	1	1	0	11.8	11.8	46.382	414	414;245;140;141	0	30.257	0	0	0	3.1	0	3.1	3.9	2.7	7	2.2	3.1
P62328	P62328	Thymosin beta-4;Hematopoietic system regulatory peptide	TMSB4X	sp|P62328|TYB4_HUMAN Thymosin beta-4 OS=Homo sapiens OX=9606 GN=TMSB4X PE=1 SV=2	1	3	3	1	1	1	2	1	1	2	1	1	1	2	2	1	1	1	2	1	1	2	1	1	1	2	2	59.1	59.1	5.0526	44	44	0	30.249	31.8	31.8	31.8	59.1	31.8	31.8	59.1	31.8	31.8	31.8	31.8
Q9HC38;I3L3Q4;I3L1I0	Q9HC38;I3L3Q4	Glyoxalase domain-containing protein 4	GLOD4	sp|Q9HC38|GLOD4_HUMAN Glyoxalase domain-containing protein 4 OS=Homo sapiens OX=9606 GN=GLOD4 PE=1 SV=1;tr|I3L3Q4|I3L3Q4_HUMAN Glyoxalase domain-containing protein 4 (Fragment) OS=Homo sapiens OX=9606 GN=GLOD4 PE=1 SV=1	3	5	5	0	2	1	2	0	1	0	0	0	0	1	0	0	2	1	2	0	1	0	0	0	0	1	0	17.6	17.6	34.793	313	313;227;115	0	30.059	0	6.7	3.2	7	0	4.2	0	0	0	0	3.2
A0A7I2V5E2;A0A7I2V5G4;A0A7I2V630;A0A7I2V410;A0A7I2V4W5;A0A7I2V2B9;A0A7I2V3J6;A0A7I2V4X8;A0A7I2V596;A0A7I2YQG7;O75306;A0A7I2V5D5;A0A7I2V517;A0A7I2YQD8;A0A7I2V4G5	A0A7I2V5E2;A0A7I2V5G4;A0A7I2V630;A0A7I2V410;A0A7I2V4W5;A0A7I2V2B9;A0A7I2V3J6;A0A7I2V4X8;A0A7I2V596;A0A7I2YQG7;O75306;A0A7I2V5D5;A0A7I2V517;A0A7I2YQD8;A0A7I2V4G5	NADH dehydrogenase [ubiquinone] iron-sulfur protein 2, mitochondrial	NDUFS2	tr|A0A7I2V5E2|A0A7I2V5E2_HUMAN NADH dehydrogenase [ubiquinone] iron-sulfur protein 2, mitochondrial OS=Homo sapiens OX=9606 GN=NDUFS2 PE=1 SV=1;tr|A0A7I2V5G4|A0A7I2V5G4_HUMAN NADH dehydrogenase [ubiquinone] iron-sulfur protein 2, mitochondrial (Fragment) O	15	3	3	0	0	0	0	2	2	0	1	1	1	0	1	0	0	0	0	2	2	0	1	1	1	0	1	12.3	12.3	38.342	334	334;341;372;386;407;407;423;438;478;484;463;212;253;431;437	0	29.926	0	0	0	0	6.9	9	0	3.6	3.6	3.6	0
Q99832;F8WBP8;F8WAM2	Q99832	T-complex protein 1 subunit eta	CCT7	sp|Q99832|TCPH_HUMAN T-complex protein 1 subunit eta OS=Homo sapiens OX=9606 GN=CCT7 PE=1 SV=2	3	5	5	0	0	0	0	0	0	0	1	0	4	0	0	0	0	0	0	0	0	0	1	0	4	0	0	8.7	8.7	59.366	543	543;83;98	0	29.925	0	0	0	0	0	0	0	1.1	0	7.6	0
Q9UFM8;Q9Y639;H3BQ94	Q9UFM8;Q9Y639	Neuroplastin	DKFZp566H1924;NPTN	tr|Q9UFM8|Q9UFM8_HUMAN Neuroplastin (Fragment) OS=Homo sapiens OX=9606 GN=NPTN PE=1 SV=2;sp|Q9Y639|NPTN_HUMAN Neuroplastin OS=Homo sapiens OX=9606 GN=NPTN PE=1 SV=2	3	5	5	0	1	1	1	1	2	1	3	1	3	3	0	0	1	1	1	1	2	1	3	1	3	3	0	16.2	16.2	34.815	308	308;398;152	0	29.864	0	2.9	5.8	2.9	2.9	8.8	2.9	9.1	5.8	6.5	12.7
Q14CZ8	Q14CZ8	Hepatocyte cell adhesion molecule	HEPACAM	sp|Q14CZ8|HECAM_HUMAN Hepatocyte cell adhesion molecule OS=Homo sapiens OX=9606 GN=HEPACAM PE=1 SV=1	1	2	2	0	0	1	1	0	0	0	1	0	1	0	1	0	0	1	1	0	0	0	1	0	1	0	1	6.2	6.2	46.026	416	416	0	29.834	0	0	4.6	4.6	0	0	0	4.6	0	1.7	0
Q9Y2Q0;H0YAA1	Q9Y2Q0	Phospholipid-transporting ATPase IA	ATP8A1	sp|Q9Y2Q0|AT8A1_HUMAN Phospholipid-transporting ATPase IA OS=Homo sapiens OX=9606 GN=ATP8A1 PE=1 SV=1	2	3	3	0	0	0	0	1	0	0	0	0	1	1	0	0	0	0	0	1	0	0	0	0	1	1	0	3.9	3.9	131.37	1164	1164;75	0	29.74	0	0	0	0	1.1	0	0	0	0	1.5	1.3
P08247;H7C4W3	P08247;H7C4W3	Synaptophysin	SYP	sp|P08247|SYPH_HUMAN Synaptophysin OS=Homo sapiens OX=9606 GN=SYP PE=1 SV=3;tr|H7C4W3|H7C4W3_HUMAN Synaptophysin (Fragment) OS=Homo sapiens OX=9606 GN=SYP PE=1 SV=1	2	4	4	2	2	3	1	2	3	1	2	1	2	2	1	2	2	3	1	2	3	1	2	1	2	2	1	12.8	12.8	33.845	313	313;203	0	29.7	6.4	6.4	9.6	3.8	6.4	9.6	3.8	6.4	3.8	7	6.4
P35754	P35754	Glutaredoxin-1	GLRX	sp|P35754|GLRX1_HUMAN Glutaredoxin-1 OS=Homo sapiens OX=9606 GN=GLRX PE=1 SV=2	1	4	4	2	2	2	3	0	0	4	3	0	0	2	4	2	2	2	3	0	0	4	3	0	0	2	4	38.7	38.7	11.776	106	106	0	29.584	31.1	17.9	30.2	18.9	0	0	38.7	38.7	0	0	11.3
Q5T3N1;P04083;Q5T3N0	Q5T3N1;P04083	Annexin;Annexin A1	ANXA1	tr|Q5T3N1|Q5T3N1_HUMAN Annexin (Fragment) OS=Homo sapiens OX=9606 GN=ANXA1 PE=1 SV=1;sp|P04083|ANXA1_HUMAN Annexin A1 OS=Homo sapiens OX=9606 GN=ANXA1 PE=1 SV=2	3	4	4	2	1	1	0	3	1	2	1	2	1	0	0	2	1	1	0	3	1	2	1	2	1	0	0	25	25	22.755	204	204;346;115	0	29.572	11.8	5.4	5.4	0	18.6	6.4	13.2	6.4	11.8	5.4	0
P62942;Q1JUQ5;F6T7Q3;Q1JUQ3;Q5W0X3;A0A087WZM5;A0A087WTS4;Q5VVH2;A0A087WV48;A0A7I2V3S6	P62942;Q1JUQ5;F6T7Q3	Peptidyl-prolyl cis-trans isomerase FKBP1A;Peptidyl-prolyl cis-trans isomerase	FKBP1A;FKBP12-Exip2	sp|P62942|FKB1A_HUMAN Peptidyl-prolyl cis-trans isomerase FKBP1A OS=Homo sapiens OX=9606 GN=FKBP1A PE=1 SV=2;tr|Q1JUQ5|Q1JUQ5_HUMAN Peptidylprolyl isomerase OS=Homo sapiens OX=9606 GN=FKBP1A PE=1 SV=1;tr|F6T7Q3|F6T7Q3_HUMAN Peptidylprolyl isomerase OS=Homo	10	3	3	1	1	1	2	2	1	3	0	3	2	3	1	1	1	1	2	2	1	3	0	3	2	3	1	54.6	54.6	11.951	108	108;92;103;37;89;94;97;108;116;129	0	29.508	12	13	12	25	25	13	54.6	0	54.6	25	54.6
C9J9K3;A0A8I5KQE6;A0A0C4DG17;P08865;F8WD59	C9J9K3;A0A8I5KQE6;A0A0C4DG17;P08865;F8WD59	40S ribosomal protein SA	RPSA	tr|C9J9K3|C9J9K3_HUMAN 40S ribosomal protein SA (Fragment) OS=Homo sapiens OX=9606 GN=RPSA PE=1 SV=8;tr|A0A8I5KQE6|A0A8I5KQE6_HUMAN 40S ribosomal protein SA OS=Homo sapiens OX=9606 GN=RPSAP58 PE=1 SV=1;tr|A0A0C4DG17|A0A0C4DG17_HUMAN 40S ribosomal protein S	5	4	4	0	0	0	0	2	1	0	0	2	3	0	0	0	0	0	0	2	1	0	0	2	3	0	0	25.9	25.9	29.404	263	263;295;300;295;116	0	29.439	0	0	0	0	9.5	3	0	0	12.5	22.8	0
O43776	O43776	Asparagine--tRNA ligase, cytoplasmic	NARS	sp|O43776|SYNC_HUMAN Asparagine--tRNA ligase, cytoplasmic OS=Homo sapiens OX=9606 GN=NARS1 PE=1 SV=1	1	5	5	0	1	1	1	1	1	3	1	1	1	2	0	0	1	1	1	1	1	3	1	1	1	2	0	14.8	14.8	62.942	548	548	0	29.412	0	2	2	2	2	2	9.5	2	2	2.7	4.6
P31939;H7C1S2;F8WEF0;C9JLK0	P31939	Bifunctional purine biosynthesis protein PURH;Phosphoribosylaminoimidazolecarboxamide formyltransferase;IMP cyclohydrolase	ATIC	sp|P31939|PUR9_HUMAN Bifunctional purine biosynthesis protein ATIC OS=Homo sapiens OX=9606 GN=ATIC PE=1 SV=3	4	5	5	0	0	0	0	0	0	0	0	1	5	0	0	0	0	0	0	0	0	0	0	1	5	0	0	15	15	64.615	592	592;231;84;170	0	29.266	0	0	0	0	0	0	0	0	2.7	15	0
Q8N3J6	Q8N3J6	Cell adhesion molecule 2	CADM2	sp|Q8N3J6|CADM2_HUMAN Cell adhesion molecule 2 OS=Homo sapiens OX=9606 GN=CADM2 PE=2 SV=1	1	4	4	2	3	2	2	0	2	2	1	0	2	2	2	2	3	2	2	0	2	2	1	0	2	2	2	12	12	47.553	435	435	0	29.169	4.8	9.7	4.8	4.8	0	4.8	4.8	2.5	0	4.8	4.8
J3QQZ9;Q9NVS9;J3QQV6;A0A286YFL3	J3QQZ9;Q9NVS9;J3QQV6;A0A286YFL3	Pyridoxine-5-phosphate oxidase	PNPO	tr|J3QQZ9|J3QQZ9_HUMAN Pyridoxal 5-phosphate synthase (Fragment) OS=Homo sapiens OX=9606 GN=PNPO PE=1 SV=2;sp|Q9NVS9|PNPO_HUMAN Pyridoxine-5-phosphate oxidase OS=Homo sapiens OX=9606 GN=PNPO PE=1 SV=1;tr|J3QQV6|J3QQV6_HUMAN Pyridoxal 5-phosphate synthas	4	4	4	4	1	0	1	0	0	1	0	0	0	0	0	4	1	0	1	0	0	1	0	0	0	0	0	18.9	18.9	27.312	238	238;261;165;151	0	29.163	18.9	7.6	0	7.6	0	0	6.3	0	0	0	0
E7ENZ3;B7ZAR1;E9PCA1;P48643	E7ENZ3;B7ZAR1;E9PCA1;P48643	T-complex protein 1 subunit epsilon	CCT5	tr|E7ENZ3|E7ENZ3_HUMAN T-complex protein 1 subunit epsilon OS=Homo sapiens OX=9606 GN=CCT5 PE=1 SV=1;tr|B7ZAR1|B7ZAR1_HUMAN T-complex protein 1 subunit epsilon OS=Homo sapiens OX=9606 GN=CCT5 PE=1 SV=1;tr|E9PCA1|E9PCA1_HUMAN T-complex protein 1 subunit eps	4	4	4	0	0	0	0	0	1	0	0	0	4	0	1	0	0	0	0	0	1	0	0	0	4	0	1	13.8	13.8	53.848	486	486;503;520;541	0	29.064	0	0	0	0	0	3.3	0	0	0	13.8	0
G5E9W8;C9JQ42;P46976	G5E9W8;C9JQ42;P46976	Glycogenin-1	GYG1	tr|G5E9W8|G5E9W8_HUMAN Glycogenin 1, isoform CRA_e OS=Homo sapiens OX=9606 GN=GYG1 PE=1 SV=1;tr|C9JQ42|C9JQ42_HUMAN Glycogenin-1 (Fragment) OS=Homo sapiens OX=9606 GN=GYG1 PE=1 SV=8;sp|P46976|GLYG_HUMAN Glycogenin-1 OS=Homo sapiens OX=9606 GN=GYG1 PE=1 SV=	3	2	2	0	1	0	0	0	2	2	1	0	0	0	0	0	1	0	0	0	2	2	1	0	0	0	0	15.5	15.5	21.51	193	193;265;350	0	29.056	0	8.3	0	0	0	15.5	15.5	8.3	0	0	0
Q9H492	Q9H492	Microtubule-associated proteins 1A/1B light chain 3A	MAP1LC3A	sp|Q9H492|MLP3A_HUMAN Microtubule-associated proteins 1A/1B light chain 3A OS=Homo sapiens OX=9606 GN=MAP1LC3A PE=1 SV=2	1	2	2	0	2	2	2	2	1	2	0	0	2	1	1	0	2	2	2	2	1	2	0	0	2	1	1	18.2	18.2	14.272	121	121	0	28.975	0	18.2	18.2	18.2	18.2	11.6	18.2	0	0	18.2	11.6
P61604;B8ZZ54;B8ZZL8;S4R3N1	P61604;B8ZZ54;B8ZZL8	10 kDa heat shock protein, mitochondrial	HSPE1	sp|P61604|CH10_HUMAN 10 kDa heat shock protein, mitochondrial OS=Homo sapiens OX=9606 GN=HSPE1 PE=1 SV=2;tr|B8ZZ54|B8ZZ54_HUMAN 10 kDa heat shock protein, mitochondrial OS=Homo sapiens OX=9606 GN=HSPE1 PE=1 SV=1;tr|B8ZZL8|B8ZZL8_HUMAN 10 kDa heat shock pro	4	3	3	3	1	2	2	2	1	3	2	2	1	2	1	3	1	2	2	2	1	3	2	2	1	2	1	35.3	35.3	10.932	102	102;47;101;261	0	28.947	35.3	9.8	23.5	23.5	23.5	9.8	35.3	23.5	23.5	9.8	21.6
Q8WUM4	Q8WUM4	Programmed cell death 6-interacting protein	PDCD6IP	sp|Q8WUM4|PDC6I_HUMAN Programmed cell death 6-interacting protein OS=Homo sapiens OX=9606 GN=PDCD6IP PE=1 SV=1	1	4	4	0	0	0	0	1	2	2	3	2	2	2	1	0	0	0	0	1	2	2	3	2	2	2	1	5.6	5.6	96.022	868	868	0	28.879	0	0	0	0	1.8	3.3	3.1	4.4	3.1	3.1	2.8
H0Y2V1;F8W9U4;A0A804HKE7;E7EVA0;P27816;H7C4C5;B5MEG9	H0Y2V1;F8W9U4;A0A804HKE7;E7EVA0;P27816;H7C4C5;B5MEG9	Microtubule-associated protein;Microtubule-associated protein 4	MAP4	tr|H0Y2V1|H0Y2V1_HUMAN Microtubule-associated protein (Fragment) OS=Homo sapiens OX=9606 GN=MAP4 PE=1 SV=1;tr|F8W9U4|F8W9U4_HUMAN Microtubule-associated protein OS=Homo sapiens OX=9606 GN=MAP4 PE=1 SV=1;tr|A0A804HKE7|A0A804HKE7_HUMAN Microtubule-associated	7	4	4	1	2	2	3	0	0	2	1	0	0	1	0	1	2	2	3	0	0	2	1	0	0	1	0	13	13	48.646	463	463;828;2296;2297;1152;493;760	0	28.798	3.7	7.3	6.5	10.2	0	0	7.3	3.7	0	0	3.7
P14621;U3KPX1;E9PF46;F8WA34;U3KPX8;U3KQL2	P14621;U3KPX1;E9PF46;F8WA34;U3KPX8;U3KQL2	Acylphosphatase-2;Acylphosphatase	ACYP2	sp|P14621|ACYP2_HUMAN Acylphosphatase-2 OS=Homo sapiens OX=9606 GN=ACYP2 PE=1 SV=2;tr|U3KPX1|U3KPX1_HUMAN Acylphosphatase (Fragment) OS=Homo sapiens OX=9606 GN=ACYP2 PE=1 SV=1;tr|E9PF46|E9PF46_HUMAN Acylphosphatase OS=Homo sapiens OX=9606 GN=ACYP2 PE=1 SV=	6	4	4	2	4	2	2	1	1	1	2	2	3	1	1	2	4	2	2	1	1	1	2	2	3	1	1	38.4	38.4	11.139	99	99;66;97;98;83;172	0	28.649	18.2	38.4	18.2	20.2	9.1	7.1	9.1	20.2	22.2	29.3	9.1
H0YA96;D6RAF8;H0Y8G5;Q14103;D6RF44;D6RD83;D6RBQ9	H0YA96;D6RAF8;H0Y8G5;Q14103;D6RF44	Heterogeneous nuclear ribonucleoprotein D0	HNRNPD	tr|H0YA96|H0YA96_HUMAN Heterogeneous nuclear ribonucleoprotein D0 (Fragment) OS=Homo sapiens OX=9606 GN=HNRNPD PE=1 SV=1;tr|D6RAF8|D6RAF8_HUMAN Heterogeneous nuclear ribonucleoprotein D0 (Fragment) OS=Homo sapiens OX=9606 GN=HNRNPD PE=1 SV=1;tr|H0Y8G5|H0Y8	7	3	3	0	1	2	1	1	1	3	1	2	2	2	1	0	1	2	1	1	1	3	1	2	2	2	1	20.5	20.5	23.811	210	210;221;260;355;111;92;155	0	28.584	0	6.7	11.4	6.7	6.7	6.7	20.5	6.7	11.4	13.8	15.7
F8WDD7;F8WCF6;A0A0A6YYG9;P59998;H7C0A3;F8WE39;R4GN08	F8WDD7;F8WCF6;A0A0A6YYG9;P59998;H7C0A3	Actin-related protein 2/3 complex subunit 4	ARPC4;ARPC4-TTLL3	tr|F8WDD7|F8WDD7_HUMAN Actin-related protein 2/3 complex subunit 4 OS=Homo sapiens OX=9606 GN=ARPC4 PE=3 SV=1;tr|F8WCF6|F8WCF6_HUMAN Actin-related protein 2/3 complex subunit 4 OS=Homo sapiens OX=9606 GN=ARPC4-TTLL3 PE=3 SV=1;tr|A0A0A6YYG9|A0A0A6YYG9_HUMAN	7	4	4	1	0	2	1	2	2	1	3	1	2	2	1	1	0	2	1	2	2	1	3	1	2	2	1	34.5	34.5	13.057	113	113;181;625;168;167;47;77	0	28.578	9.7	0	17.7	9.7	16.8	17.7	8	27.4	9.7	17.7	17.7
Q9BPW8;H7C2U6;C9JDV8	Q9BPW8;H7C2U6	Protein NipSnap homolog 1	NIPSNAP1	sp|Q9BPW8|NIPS1_HUMAN Protein NipSnap homolog 1 OS=Homo sapiens OX=9606 GN=NIPSNAP1 PE=1 SV=1;tr|H7C2U6|H7C2U6_HUMAN Protein NipSnap homolog 1 (Fragment) OS=Homo sapiens OX=9606 GN=NIPSNAP1 PE=1 SV=1	3	3	3	0	0	0	0	1	1	1	1	1	2	2	0	0	0	0	0	1	1	1	1	1	2	2	0	18.7	18.7	33.31	284	284;221;75	0	28.498	0	0	0	0	3.2	3.2	10.6	10.6	3.2	15.5	13.7
F2Z3J9;Q14914;F6XGT7;Q5JVP2	F2Z3J9;Q14914	Prostaglandin reductase 1	PTGR1	tr|F2Z3J9|F2Z3J9_HUMAN Prostaglandin reductase 1 OS=Homo sapiens OX=9606 GN=PTGR1 PE=1 SV=3;sp|Q14914|PTGR1_HUMAN Prostaglandin reductase 1 OS=Homo sapiens OX=9606 GN=PTGR1 PE=1 SV=2	4	4	4	0	0	0	0	2	1	2	0	1	1	4	1	0	0	0	0	2	1	2	0	1	1	4	1	18.3	18.3	32.729	300	300;329;73;119	0	28.38	0	0	0	0	8	3.3	11	0	4.7	4.7	18.3
P20930	P20930	Filaggrin	FLG	sp|P20930|FILA_HUMAN Filaggrin OS=Homo sapiens OX=9606 GN=FLG PE=1 SV=3	1	4	4	1	1	3	0	2	1	1	0	2	1	1	1	1	1	3	0	2	1	1	0	2	1	1	1	3.3	3.3	435.16	4061	4061	0	28.332	0.6	1.7	1.5	0	0.9	1.7	0.6	0	0.9	1.7	0.3
H3BP57;F5GX71;H3BPB8;P34949;H3BPU7;H3BUG1;H3BU66;H3BPM5;H3BN01;H3BQX0;H3BNY8;H3BT46;B4DYB8;H3BMZ9;H3BPP3;H3BT48;H3BUZ9	H3BP57;F5GX71;H3BPB8;P34949;H3BPU7;H3BUG1;H3BU66;H3BPM5;H3BN01;H3BQX0;H3BNY8;H3BT46;B4DYB8;H3BMZ9;H3BPP3;H3BT48;H3BUZ9	Mannose-6-phosphate isomerase	MPI	tr|H3BP57|H3BP57_HUMAN Mannose-6-phosphate isomerase (Fragment) OS=Homo sapiens OX=9606 GN=MPI PE=1 SV=1;tr|F5GX71|F5GX71_HUMAN Mannose-6-phosphate isomerase OS=Homo sapiens OX=9606 GN=MPI PE=1 SV=1;tr|H3BPB8|H3BPB8_HUMAN Mannose-6-phosphate isomerase OS=H	17	2	2	0	0	1	0	1	1	1	0	0	0	0	0	0	0	1	0	1	1	1	0	0	0	0	0	10.8	10.8	31.886	288	288;373;403;423;119;125;168;173;174;175;185;213;228;264;287;319;339	0	28.316	0	0	5.6	0	5.6	5.2	5.6	0	0	0	0
P28066	P28066	Proteasome subunit alpha type-5	PSMA5	sp|P28066|PSA5_HUMAN Proteasome subunit alpha type-5 OS=Homo sapiens OX=9606 GN=PSMA5 PE=1 SV=3	1	4	4	1	0	1	1	0	0	2	0	1	1	2	0	1	0	1	1	0	0	2	0	1	1	2	0	25.7	25.7	26.411	241	241	0	28.159	7.9	0	5.8	7.9	0	0	13.7	0	5.8	7.9	10
Q9P0L0;J3QKM9	Q9P0L0	Vesicle-associated membrane protein-associated protein A	VAPA	sp|Q9P0L0|VAPA_HUMAN Vesicle-associated membrane protein-associated protein A OS=Homo sapiens OX=9606 GN=VAPA PE=1 SV=3	2	4	3	3	2	2	2	0	1	2	2	2	2	2	2	2	1	2	2	0	1	2	2	2	2	2	2	20.1	15.3	27.893	249	249;29	0	28.156	13.7	8	8.8	8.8	0	3.2	8.8	8.8	9.6	8.8	8.8
P17858	P17858	ATP-dependent 6-phosphofructokinase, liver type	PFKL	sp|P17858|PFKAL_HUMAN ATP-dependent 6-phosphofructokinase, liver type OS=Homo sapiens OX=9606 GN=PFKL PE=1 SV=6	1	8	4	0	0	3	3	2	4	2	2	2	5	2	1	0	0	1	1	0	1	0	0	0	3	0	0	15.6	9.7	85.018	780	780	0	28.133	0	0	4.5	4.5	2.3	5.6	2.3	2.3	2.3	11.2	2.3
C9J177;H7C003;Q15435;C9JD73;B5MBZ8;H7C3Q5	C9J177;H7C003;Q15435;C9JD73;B5MBZ8	Protein phosphatase 1 regulatory subunit 7	PPP1R7	tr|C9J177|C9J177_HUMAN Protein phosphatase 1 regulatory subunit 7 (Fragment) OS=Homo sapiens OX=9606 GN=PPP1R7 PE=1 SV=1;tr|H7C003|H7C003_HUMAN Protein phosphatase 1 regulatory subunit 7 (Fragment) OS=Homo sapiens OX=9606 GN=PPP1R7 PE=1 SV=1;sp|Q15435|PP1R	6	4	4	0	2	2	1	0	1	1	1	2	2	2	0	0	2	2	1	0	1	1	1	2	2	2	0	17	17	33.683	289	289;335;360;282;274;108	0	28.119	0	9.7	7.3	3.8	0	6.6	3.8	3.8	7.3	10.4	10.4
A0A075B6K5;P80748;A0A075B6K2	A0A075B6K5;P80748;A0A075B6K2	Ig lambda chain V-III region LOI	IGLV3-9;IGLV3-12	sp|A0A075B6K5|LV39_HUMAN Immunoglobulin lambda variable 3-9 OS=Homo sapiens OX=9606 GN=IGLV3-9 PE=3 SV=1;sp|P80748|LV321_HUMAN Immunoglobulin lambda variable 3-21 OS=Homo sapiens OX=9606 GN=IGLV3-21 PE=1 SV=2;sp|A0A075B6K2|LV312_HUMAN Immunoglobulin lambda	3	2	2	0	1	0	2	0	1	0	1	0	1	0	1	0	1	0	2	0	1	0	1	0	1	0	1	23.5	23.5	12.332	115	115;117;115	0	27.952	0	9.6	0	23.5	0	9.6	0	9.6	0	9.6	0
E9PFG7;E9PDF2;E9PCR7;Q02218	E9PFG7;E9PDF2;E9PCR7;Q02218	2-oxoglutarate dehydrogenase, mitochondrial	OGDH	tr|E9PFG7|E9PFG7_HUMAN Oxoglutarate dehydrogenase (succinyl-transferring) OS=Homo sapiens OX=9606 GN=OGDH PE=1 SV=1;tr|E9PDF2|E9PDF2_HUMAN Oxoglutarate dehydrogenase (succinyl-transferring) OS=Homo sapiens OX=9606 GN=OGDH PE=1 SV=1;tr|E9PCR7|E9PCR7_HUMAN O	4	5	4	0	0	0	0	1	0	0	0	0	4	1	0	0	0	0	0	1	0	0	0	0	3	1	0	6.1	4.9	99.015	873	873;1034;1038;1023	0	27.889	0	0	0	0	1.4	0	0	0	0	4.7	1.4
Q8N6N7	Q8N6N7	Acyl-CoA-binding domain-containing protein 7	ACBD7	sp|Q8N6N7|ACBD7_HUMAN Acyl-CoA-binding domain-containing protein 7 OS=Homo sapiens OX=9606 GN=ACBD7 PE=1 SV=1	1	4	4	0	0	1	2	2	1	4	2	3	2	0	0	0	0	1	2	2	1	4	2	3	2	0	0	63.6	63.6	9.7902	88	88	0	27.8	0	0	9.1	25	27.3	18.2	63.6	25	43.2	36.4	0
F5H039;Q9NQX3;H0YJ30;G3V582	F5H039;Q9NQX3;H0YJ30;G3V582	Gephyrin;Molybdopterin adenylyltransferase;Molybdopterin molybdenumtransferase	GPHN	tr|F5H039|F5H039_HUMAN Gephyrin OS=Homo sapiens OX=9606 GN=GPHN PE=1 SV=1;sp|Q9NQX3|GEPH_HUMAN Gephyrin OS=Homo sapiens OX=9606 GN=GPHN PE=1 SV=1;tr|H0YJ30|H0YJ30_HUMAN Gephyrin (Fragment) OS=Homo sapiens OX=9606 GN=GPHN PE=1 SV=1;tr|G3V582|G3V582_HUMAN Ge	4	4	4	2	2	2	1	0	1	1	2	0	0	1	0	2	2	2	1	0	1	1	2	0	0	1	0	7.2	7.2	84.733	782	782;736;280;380	0	27.694	3.1	4.2	3.1	1.3	0	2.9	1.3	2.4	0	0	1.3
P08603;Q5TFM2;A0A0D9SG88	P08603	Complement factor H	CFH	sp|P08603|CFAH_HUMAN Complement factor H OS=Homo sapiens OX=9606 GN=CFH PE=1 SV=4	3	4	4	4	3	0	0	0	0	0	0	0	0	0	0	4	3	0	0	0	0	0	0	0	0	0	0	3.7	3.7	139.09	1231	1231;385;449	0	27.681	3.7	2.8	0	0	0	0	0	0	0	0	0
Q9ULR3	Q9ULR3	Protein phosphatase 1H	PPM1H	sp|Q9ULR3|PPM1H_HUMAN Protein phosphatase 1H OS=Homo sapiens OX=9606 GN=PPM1H PE=1 SV=2	1	4	4	0	1	2	0	0	3	2	1	1	1	0	0	0	1	2	0	0	3	2	1	1	1	0	0	12.1	12.1	56.447	514	514	0	27.669	0	2.1	4.1	0	0	8.6	5.6	2.1	2.1	1.9	0
P11217	P11217	Glycogen phosphorylase, muscle form	PYGM	sp|P11217|PYGM_HUMAN Glycogen phosphorylase, muscle form OS=Homo sapiens OX=9606 GN=PYGM PE=1 SV=6	1	8	4	0	0	0	0	3	3	0	0	1	7	0	0	0	0	0	0	1	2	0	0	1	4	0	0	13.3	7.4	97.091	842	842	0	27.628	0	0	0	0	5.1	4.5	0	0	2.1	11.4	0
O95970;A0A1B0GUD3;A0A1B0GV33;A0A0D9SFU4;A0A0D9SFE3;A0A1B0GTM5;A0A0D9SFH6;A0A1B0GWB4	O95970;A0A1B0GUD3;A0A1B0GV33;A0A0D9SFU4	Leucine-rich glioma-inactivated protein 1	LGI1	sp|O95970|LGI1_HUMAN Leucine-rich glioma-inactivated protein 1 OS=Homo sapiens OX=9606 GN=LGI1 PE=1 SV=1;tr|A0A1B0GUD3|A0A1B0GUD3_HUMAN Leucine-rich glioma-inactivated protein 1 OS=Homo sapiens OX=9606 GN=LGI1 PE=1 SV=1;tr|A0A1B0GV33|A0A1B0GV33_HUMAN Leuci	8	4	4	0	1	0	1	2	1	1	0	1	0	0	0	0	1	0	1	2	1	1	0	1	0	0	0	8.3	8.3	63.817	557	557;281;287;533;96;151;168;236	0	27.524	0	2.3	0	2	3.9	2.3	2	0	2	0	0
Q6NVY1;F8W8A6;B9A058;H7C126;H7C400;H7C1A5	Q6NVY1;F8W8A6;B9A058	3-hydroxyisobutyryl-CoA hydrolase, mitochondrial	HIBCH	sp|Q6NVY1|HIBCH_HUMAN 3-hydroxyisobutyryl-CoA hydrolase, mitochondrial OS=Homo sapiens OX=9606 GN=HIBCH PE=1 SV=2;tr|F8W8A6|F8W8A6_HUMAN 3-hydroxyisobutyryl-CoA hydrolase, mitochondrial (Fragment) OS=Homo sapiens OX=9606 GN=HIBCH PE=1 SV=1;tr|B9A058|B9A058	6	4	4	0	1	1	2	0	0	2	0	0	0	0	1	0	1	1	2	0	0	2	0	0	0	0	1	11.7	11.7	43.482	386	386;128;163;38;52;119	0	27.462	0	3.1	3.1	5.4	0	0	6.2	0	0	0	0
Q3YEC7;G3V154;F2Z2T0	Q3YEC7;G3V154;F2Z2T0	Rab-like protein 6	RABL6	sp|Q3YEC7|RABL6_HUMAN Rab-like protein 6 OS=Homo sapiens OX=9606 GN=RABL6 PE=1 SV=2;tr|G3V154|G3V154_HUMAN Chromosome 9 open reading frame 86, isoform CRA_d OS=Homo sapiens OX=9606 GN=RABL6 PE=1 SV=1;tr|F2Z2T0|F2Z2T0_HUMAN Rab-like protein 6 OS=Homo sapien	3	4	4	0	2	0	3	0	0	0	0	0	1	1	0	0	2	0	3	0	0	0	0	0	1	1	0	8.1	8.1	79.548	729	729;471;484	0	27.361	0	3.4	0	5.6	0	0	0	0	0	2.2	2.5
Q04760	Q04760	Lactoylglutathione lyase	GLO1	sp|Q04760|LGUL_HUMAN Lactoylglutathione lyase OS=Homo sapiens OX=9606 GN=GLO1 PE=1 SV=4	1	4	4	1	2	2	1	1	2	2	1	0	1	2	1	1	2	2	1	1	2	2	1	0	1	2	1	23.4	23.4	20.777	184	184	0	27.348	4.9	14.7	10.3	9.2	5.4	14.1	10.3	9.2	0	9.2	9.2
O43581	O43581	Synaptotagmin-7	SYT7	sp|O43581|SYT7_HUMAN Synaptotagmin-7 OS=Homo sapiens OX=9606 GN=SYT7 PE=1 SV=3	1	4	4	1	1	1	2	0	2	1	2	3	2	0	1	1	1	1	2	0	2	1	2	3	2	0	1	15.1	15.1	45.501	403	403	0	27.319	3.2	4.5	3.2	6	0	7.7	2.7	7.7	10.7	7.2	0
Q13835	Q13835	Plakophilin-1	PKP1	sp|Q13835|PKP1_HUMAN Plakophilin-1 OS=Homo sapiens OX=9606 GN=PKP1 PE=1 SV=2	1	4	4	1	0	2	0	3	0	3	1	4	0	2	1	1	0	2	0	3	0	3	1	4	0	2	1	5.6	5.6	82.86	747	747	0	27.307	1.6	0	2.5	0	4.6	0	4	1.5	5.6	0	2.7
H7BXV5;P39060;H7C457	H7BXV5;P39060;H7C457	Collagen alpha-1(XVIII) chain;Endostatin	COL18A1	tr|H7BXV5|H7BXV5_HUMAN Collagen alpha-1(XVIII) chain (Fragment) OS=Homo sapiens OX=9606 GN=COL18A1 PE=1 SV=1;sp|P39060|COIA1_HUMAN Collagen alpha-1(XVIII) chain OS=Homo sapiens OX=9606 GN=COL18A1 PE=1 SV=5;tr|H7C457|H7C457_HUMAN Collagen alpha-1(XVIII) cha	3	2	2	1	2	0	1	0	0	0	0	1	0	0	0	1	2	0	1	0	0	0	0	1	0	0	0	3.8	3.8	70.733	687	687;1754;280	0	27.299	2.5	3.8	0	2.5	0	0	0	0	2.5	0	0
P78417;Q5TA02;Q5TA01	P78417;Q5TA02;Q5TA01	Glutathione S-transferase omega-1	GSTO1	sp|P78417|GSTO1_HUMAN Glutathione S-transferase omega-1 OS=Homo sapiens OX=9606 GN=GSTO1 PE=1 SV=2;tr|Q5TA02|Q5TA02_HUMAN Glutathione S-transferase omega (Fragment) OS=Homo sapiens OX=9606 GN=GSTO1 PE=1 SV=1;tr|Q5TA01|Q5TA01_HUMAN Glutathione S-transferase	3	4	4	1	1	2	2	1	0	2	2	1	0	1	2	1	1	2	2	1	0	2	2	1	0	1	2	17.8	17.8	27.566	241	241;200;180	0	27.281	3.7	3.7	10	7.9	5.8	0	9.5	9.5	5.8	0	5.8
Q8N111	Q8N111	Cell cycle exit and neuronal differentiation protein 1	CEND1	sp|Q8N111|CEND_HUMAN Cell cycle exit and neuronal differentiation protein 1 OS=Homo sapiens OX=9606 GN=CEND1 PE=1 SV=1	1	4	4	3	2	3	3	2	2	2	2	2	2	2	2	3	2	3	3	2	2	2	2	2	2	2	2	28.2	28.2	14.954	149	149	0	27.166	27.5	14.8	27.5	15.4	14.8	14.8	14.8	14.8	14.8	14.8	14.8
Q9NPJ3	Q9NPJ3	Acyl-coenzyme A thioesterase 13;Acyl-coenzyme A thioesterase 13, N-terminally processed	ACOT13	sp|Q9NPJ3|ACO13_HUMAN Acyl-coenzyme A thioesterase 13 OS=Homo sapiens OX=9606 GN=ACOT13 PE=1 SV=1	1	4	4	1	1	1	2	2	2	2	1	0	0	2	1	1	1	1	2	2	2	2	1	0	0	2	1	37.9	37.9	14.96	140	140	0	27.081	8.6	8.6	8.6	16.4	15.7	21.4	16.4	7.1	0	0	15.7
E5RJR5;P63208;E5RGM3;E7ERH2;F8W8N3	E5RJR5;P63208;E5RGM3;E7ERH2;F8W8N3	S-phase kinase-associated protein 1	SKP1	tr|E5RJR5|E5RJR5_HUMAN S-phase kinase-associated protein 1 OS=Homo sapiens OX=9606 GN=SKP1 PE=1 SV=1;sp|P63208|SKP1_HUMAN S-phase kinase-associated protein 1 OS=Homo sapiens OX=9606 GN=SKP1 PE=1 SV=2;tr|E5RGM3|E5RGM3_HUMAN S-phase kinase-associated protein	5	4	3	2	0	1	0	1	0	2	0	3	1	1	1	2	0	1	0	1	0	2	0	3	0	1	1	33.1	16	18.72	163	163;163;102;142;158	0	27.058	8.6	0	8	0	8	0	8.6	0	16	17.2	8.6
P68366;C9JEV8;C9JQ00;C9JJQ8;C9JDL2	P68366	Tubulin alpha-4A chain	TUBA4A	sp|P68366|TBA4A_HUMAN Tubulin alpha-4A chain OS=Homo sapiens OX=9606 GN=TUBA4A PE=1 SV=1	5	17	4	0	1	2	1	14	6	4	5	7	17	2	5	0	0	1	0	4	0	1	1	0	4	0	0	52.7	12.1	49.924	448	448;153;180;198;119	0	26.958	0	4	6	4	41.1	20.8	11.8	15.6	23.2	52.7	7.1
A0A7I2V5B1;Q6IBS0;D6RG15;A0A7I2V2U8;A0A7I2V5D3;H0Y858	A0A7I2V5B1;Q6IBS0;D6RG15;A0A7I2V2U8;A0A7I2V5D3;H0Y858	Twinfilin-2	TWF2	tr|A0A7I2V5B1|A0A7I2V5B1_HUMAN HCG2043378, isoform CRA_b OS=Homo sapiens OX=9606 GN=TWF2 PE=1 SV=1;sp|Q6IBS0|TWF2_HUMAN Twinfilin-2 OS=Homo sapiens OX=9606 GN=TWF2 PE=1 SV=2;tr|D6RG15|D6RG15_HUMAN Twinfilin-2 OS=Homo sapiens OX=9606 GN=TWF2 PE=1 SV=1;tr|A0	6	3	3	0	0	0	0	1	2	0	0	1	3	0	0	0	0	0	0	1	2	0	0	1	3	0	0	23.1	23.1	28.366	251	251;349;254;296;318;1186	0	26.769	0	0	0	0	8.8	14.3	0	0	6.8	23.1	0
A0A5F9ZGN6;P05089;A0A5F9ZH78	A0A5F9ZGN6;P05089;A0A5F9ZH78	Arginase-1	ARG1	tr|A0A5F9ZGN6|A0A5F9ZGN6_HUMAN Arginase OS=Homo sapiens OX=9606 GN=ARG1 PE=1 SV=1;sp|P05089|ARGI1_HUMAN Arginase-1 OS=Homo sapiens OX=9606 GN=ARG1 PE=1 SV=2;tr|A0A5F9ZH78|A0A5F9ZH78_HUMAN Arginase-1 OS=Homo sapiens OX=9606 GN=ARG1 PE=1 SV=1	3	4	4	1	0	0	0	0	0	1	0	4	0	0	0	1	0	0	0	0	0	1	0	4	0	0	0	19.7	19.7	32.702	304	304;322;237	0	26.747	3.9	0	0	0	0	0	3.9	0	19.7	0	0
G5EA42;Q9NZR1	G5EA42;Q9NZR1	Tropomodulin-2	TMOD2	tr|G5EA42|G5EA42_HUMAN Tropomodulin 2 (Neuronal), isoform CRA_a OS=Homo sapiens OX=9606 GN=TMOD2 PE=1 SV=1;sp|Q9NZR1|TMOD2_HUMAN Tropomodulin-2 OS=Homo sapiens OX=9606 GN=TMOD2 PE=1 SV=1	2	3	3	0	1	2	0	2	0	3	0	2	2	2	1	0	1	2	0	2	0	3	0	2	2	2	1	13.4	13.4	34.492	307	307;351	0	26.722	0	4.6	9.4	0	9.4	0	13.4	0	9.4	9.4	9.4
Q9Y281;G3V2U0;F8WDN3	Q9Y281	Cofilin-2	CFL2	sp|Q9Y281|COF2_HUMAN Cofilin-2 OS=Homo sapiens OX=9606 GN=CFL2 PE=1 SV=1	3	9	4	0	2	2	6	4	3	5	5	3	7	4	6	0	1	1	3	1	1	1	2	1	3	1	2	59	32.5	18.736	166	166;21;58	0	26.562	0	22.3	22.3	46.4	30.7	24.1	34.9	35.5	28.9	47	28.3
P12273	P12273	Prolactin-inducible protein	PIP	sp|P12273|PIP_HUMAN Prolactin-inducible protein OS=Homo sapiens OX=9606 GN=PIP PE=1 SV=1	1	2	2	2	1	2	1	2	0	2	0	2	1	2	2	2	1	2	1	2	0	2	0	2	1	2	2	18.5	18.5	16.572	146	146	0	26.47	18.5	10.3	18.5	8.2	18.5	0	18.5	0	18.5	10.3	18.5
Q99623;F5H3X6;F5GY37;J3KPX7;F5GWA7;F5H2D2;A0A3G2KQ93;F5H0C5;A0A7I2V5F0	Q99623;F5H3X6;F5GY37;J3KPX7;F5GWA7	Prohibitin-2	PHB2	sp|Q99623|PHB2_HUMAN Prohibitin-2 OS=Homo sapiens OX=9606 GN=PHB2 PE=1 SV=2;tr|F5H3X6|F5H3X6_HUMAN Prohibitin (Fragment) OS=Homo sapiens OX=9606 GN=PHB2 PE=1 SV=3;tr|F5GY37|F5GY37_HUMAN Prohibitin OS=Homo sapiens OX=9606 GN=PHB2 PE=1 SV=1;tr|J3KPX7|J3KPX7_	9	4	4	0	1	0	0	3	1	0	0	2	1	0	0	0	1	0	0	3	1	0	0	2	1	0	0	17.7	17.7	33.296	299	299;247;267;255;261;87;91;112;219	0	26.412	0	4.3	0	0	13.4	4.3	0	0	7.4	4.3	0
C9JZ20;C9JW96;P35232;E7ESE2;E9PCW0	C9JZ20;C9JW96;P35232;E7ESE2;E9PCW0	Prohibitin	PHB	tr|C9JZ20|C9JZ20_HUMAN Prohibitin OS=Homo sapiens OX=9606 GN=PHB1 PE=1 SV=2;tr|C9JW96|C9JW96_HUMAN Prohibitin (Fragment) OS=Homo sapiens OX=9606 GN=PHB PE=1 SV=2;sp|P35232|PHB1_HUMAN Prohibitin 1 OS=Homo sapiens OX=9606 GN=PHB1 PE=1 SV=1;tr|E7ESE2|E7ESE2_H	5	4	4	2	2	0	1	4	2	3	3	2	2	1	1	2	2	0	1	4	2	3	3	2	2	1	1	24.3	24.3	23.721	218	218;246;272;202;216	0	26.403	9.6	10.6	0	5	24.3	10.6	19.7	15.1	10.6	10.6	5
A0A2R8YGX3;A0A2R8Y5V9;P67936;A0A2R8YH90;A0A2R8YEU4;A0A2R8YE05;K7ENT6;A0A2R8YHD2;A0A5F9UN72;A0A590UJB9;A0A590UK79;K7EPB9	A0A2R8YGX3;A0A2R8Y5V9;P67936;A0A2R8YH90;A0A2R8YEU4;A0A2R8YE05;K7ENT6;A0A2R8YHD2	Tropomyosin alpha-4 chain	TPM4	tr|A0A2R8YGX3|A0A2R8YGX3_HUMAN Tropomyosin alpha-4 chain OS=Homo sapiens OX=9606 GN=TPM4 PE=1 SV=1;tr|A0A2R8Y5V9|A0A2R8Y5V9_HUMAN Tropomyosin alpha-4 chain OS=Homo sapiens OX=9606 GN=TPM4 PE=1 SV=1;sp|P67936|TPM4_HUMAN Tropomyosin alpha-4 chain OS=Homo sap	12	9	3	2	4	3	4	2	5	3	3	5	2	4	2	0	1	1	2	1	1	0	0	0	0	1	0	44.8	23	20.985	183	183;248;248;220;173;226;245;248;158;44;56;110	0	26.381	12	20.2	18	27.9	14.2	20.8	13.7	8.2	21.3	13.7	20.8
Q5T9B7;P00568	Q5T9B7;P00568	Adenylate kinase isoenzyme 1	AK1	tr|Q5T9B7|Q5T9B7_HUMAN Adenylate kinase isoenzyme 1 OS=Homo sapiens OX=9606 GN=AK1 PE=1 SV=1;sp|P00568|KAD1_HUMAN Adenylate kinase isoenzyme 1 OS=Homo sapiens OX=9606 GN=AK1 PE=1 SV=3	2	3	3	1	1	0	0	2	1	3	1	2	3	0	0	1	1	0	0	2	1	3	1	2	3	0	0	22.9	22.9	23.411	210	210;194	0	26.327	6.2	6.2	0	0	11.9	6.2	22.9	6.2	11.9	22.9	0
Q8IV08;M0R3G9;M0R2W7;M0R1F7	Q8IV08	Phospholipase D3	PLD3	sp|Q8IV08|PLD3_HUMAN 5-3 exonuclease PLD3 OS=Homo sapiens OX=9606 GN=PLD3 PE=1 SV=1	4	4	4	2	4	1	1	1	0	1	1	1	2	2	0	2	4	1	1	1	0	1	1	1	2	2	0	8.2	8.2	54.705	490	490;71;111;213	0	26.324	4.5	8.2	2	2.4	2	0	2.4	2.4	2	4.5	4.5
F5GWX2;A0A3B3IRV5;Q9NRV9;H0YG71	F5GWX2;A0A3B3IRV5;Q9NRV9;H0YG71	Heme-binding protein 1	HEBP1	tr|F5GWX2|F5GWX2_HUMAN Heme-binding protein 1 OS=Homo sapiens OX=9606 GN=HEBP1 PE=1 SV=1;tr|A0A3B3IRV5|A0A3B3IRV5_HUMAN Heme-binding protein 1 (Fragment) OS=Homo sapiens OX=9606 GN=HEBP1 PE=1 SV=1;sp|Q9NRV9|HEBP1_HUMAN Heme-binding protein 1 OS=Homo sapien	4	2	2	0	2	2	1	0	0	2	0	1	0	1	1	0	2	2	1	0	0	2	0	1	0	1	1	23.3	23.3	14.72	133	133;207;189;62	0	26.311	0	23.3	23.3	12	0	0	23.3	0	12	0	12
P63302;M0QYX1	P63302;M0QYX1	Selenoprotein W	SEPW1	sp|P63302|SELW_HUMAN Selenoprotein W OS=Homo sapiens OX=9606 GN=SELENOW PE=1 SV=3;tr|M0QYX1|M0QYX1_HUMAN Selenoprotein W OS=Homo sapiens OX=9606 GN=SELENOW PE=1 SV=2	2	4	4	3	1	1	2	2	0	2	1	2	1	3	0	3	1	1	2	2	0	2	1	2	1	3	0	49.4	49.4	9.4479	87	87;85	0	26.218	24.1	25.3	9.2	35.6	34.5	0	34.5	25.3	34.5	10.3	35.6
F6WIT2;Q5T949;A6PVN5;A0A804CD06;Q15257;C9IZ76;A6PVN7;A6PVN8;A6PVN6	F6WIT2;Q5T949;A6PVN5;A0A804CD06;Q15257;C9IZ76;A6PVN7;A6PVN8;A6PVN6	Serine/threonine-protein phosphatase 2A activator	PPP2R4	tr|F6WIT2|F6WIT2_HUMAN Serine/threonine-protein phosphatase 2A activator OS=Homo sapiens OX=9606 GN=PTPA PE=1 SV=1;tr|Q5T949|Q5T949_HUMAN Serine/threonine-protein phosphatase 2A activator (Fragment) OS=Homo sapiens OX=9606 GN=PTPA PE=1 SV=2;tr|A6PVN5|A6PVN	9	4	4	0	0	0	0	1	1	1	0	2	2	1	0	0	0	0	0	1	1	1	0	2	2	1	0	18.4	18.4	32.936	288	288;300;329;373;358;132;64;129;176	0	26.212	0	0	0	0	3.5	4.5	4.5	0	8	11.5	4.5
A0A2R8YDQ9;A0A2R8Y6Y7;Q9P2R7;A0A0U1RQF8;A0A2R8Y5P6;A0A2R8Y6E6;Q5T9Q5;A0A0U1RQL1;A0A0U1RQU7;A0A2R8Y5P4	A0A2R8YDQ9;A0A2R8Y6Y7;Q9P2R7;A0A0U1RQF8;A0A2R8Y5P6;A0A2R8Y6E6;Q5T9Q5	Succinyl-CoA ligase [ADP-forming] subunit beta, mitochondrial	SUCLA2	tr|A0A2R8YDQ9|A0A2R8YDQ9_HUMAN Succinate--CoA ligase [ADP-forming] subunit beta, mitochondrial OS=Homo sapiens OX=9606 GN=SUCLA2 PE=1 SV=1;tr|A0A2R8Y6Y7|A0A2R8Y6Y7_HUMAN Succinate--CoA ligase [ADP-forming] subunit beta, mitochondrial OS=Homo sapiens OX=960	10	4	4	0	0	0	0	0	0	0	0	0	4	0	0	0	0	0	0	0	0	0	0	0	4	0	0	14.6	14.6	43.841	405	405;484;463;191;221;224;298;80;136;159	0	26.198	0	0	0	0	0	0	0	0	0	14.6	0
A0A1W2PQV5;A0A804HKJ2;A0A1W2PNM1;A0A0A0MSE2;A0A0D9SFP2;E9PF18;Q16836;A0A1W2PQ78;A0A804HLB5;A0A1W2PQC2;A0A1W2PRT2;A0A804HJW7	A0A1W2PQV5;A0A804HKJ2;A0A1W2PNM1;A0A0A0MSE2;A0A0D9SFP2;E9PF18;Q16836;A0A1W2PQ78;A0A804HLB5;A0A1W2PQC2;A0A1W2PRT2;A0A804HJW7	Hydroxyacyl-coenzyme A dehydrogenase, mitochondrial	HADH	tr|A0A1W2PQV5|A0A1W2PQV5_HUMAN Hydroxyacyl-coenzyme A dehydrogenase, mitochondrial OS=Homo sapiens OX=9606 GN=HADH PE=1 SV=1;tr|A0A804HKJ2|A0A804HKJ2_HUMAN Hydroxyacyl-coenzyme A dehydrogenase, mitochondrial OS=Homo sapiens OX=9606 GN=HADH PE=1 SV=1;tr|A0A	12	4	4	1	1	2	4	1	1	3	3	0	2	2	2	1	1	2	4	1	1	3	3	0	2	2	2	18	18	26.479	245	245;249;267;317;318;390;314;176;201;165;183;245	0	26.16	4.5	4.1	8.6	18	4.5	5.7	12.2	12.2	0	9.8	8.6
F8VP47;Q9Y2J0	F8VP47;Q9Y2J0	Rabphilin-3A	RPH3A	tr|F8VP47|F8VP47_HUMAN Rabphilin-3A OS=Homo sapiens OX=9606 GN=RPH3A PE=1 SV=1;sp|Q9Y2J0|RP3A_HUMAN Rabphilin-3A OS=Homo sapiens OX=9606 GN=RPH3A PE=1 SV=1	2	4	4	0	0	1	0	2	1	0	0	2	1	1	0	0	0	1	0	2	1	0	0	2	1	1	0	8.2	8.2	71.143	645	645;694	0	26.063	0	0	2.3	0	4.7	1.9	0	0	4	1.7	2.3
Q13363;E9PGB1;E7ESU7;D6RAX2;E7EPF8;E7EUB3;H0Y8U5;H0Y8W7;P56545	Q13363;E9PGB1;E7ESU7;D6RAX2;E7EPF8;E7EUB3	C-terminal-binding protein 1	CTBP1	sp|Q13363|CTBP1_HUMAN C-terminal-binding protein 1 OS=Homo sapiens OX=9606 GN=CTBP1 PE=1 SV=2;tr|E9PGB1|E9PGB1_HUMAN C-terminal-binding protein 1 (Fragment) OS=Homo sapiens OX=9606 GN=CTBP1 PE=1 SV=1;tr|E7ESU7|E7ESU7_HUMAN C-terminal-binding protein 1 (Fra	9	4	4	0	0	0	0	0	1	0	0	0	3	0	0	0	0	0	0	0	1	0	0	0	3	0	0	15	15	47.535	440	440;145;171;186;202;168;184;287;445	0	26.058	0	0	0	0	0	4.1	0	0	0	10.9	0
P30040;F8VY02	P30040;F8VY02	Endoplasmic reticulum resident protein 29	ERP29	sp|P30040|ERP29_HUMAN Endoplasmic reticulum resident protein 29 OS=Homo sapiens OX=9606 GN=ERP29 PE=1 SV=4;tr|F8VY02|F8VY02_HUMAN Endoplasmic reticulum resident protein 29 OS=Homo sapiens OX=9606 GN=ERP29 PE=1 SV=1	2	4	4	1	3	1	0	2	0	2	1	0	1	3	1	1	3	1	0	2	0	2	1	0	1	3	1	19.9	19.9	28.993	261	261;160	0	25.945	3.8	15.3	5.7	0	10.3	0	10.3	5.7	0	5.7	15.3
A0A590UJ25;A0A590UJL2;A0A590UK70;A0A590UK02;E7EQD7;A0A590UJ64;A0A590UJ29;A0A590UK81;A0A590UJR4;A0A590UK48;A0A590UJX2;A0A590UJS9;A0A590UJ68;A0A590UJ18;A0A590UJ81;A0A590UJ08;A0A590UJR5;A0A590UJC5;A0A590UKA8;A0A0C4DFT3;A0A590UJD9;Q12959;C9JUA9;C9IYP1;A0A590UJ86;C9JN61;H7C166;A0A590UJ95;A0A590UK52;B4E2H8;A0A590UJZ4	A0A590UJ25;A0A590UJL2;A0A590UK70;A0A590UK02;E7EQD7;A0A590UJ64;A0A590UJ29;A0A590UK81;A0A590UJR4;A0A590UK48;A0A590UJX2;A0A590UJS9;A0A590UJ68;A0A590UJ18;A0A590UJ81;A0A590UJ08;A0A590UJR5;A0A590UJC5;A0A590UKA8;A0A0C4DFT3;A0A590UJD9;Q12959;C9JUA9	Disks large homolog 1	DLG1	tr|A0A590UJ25|A0A590UJ25_HUMAN Disks large homolog 1 OS=Homo sapiens OX=9606 GN=DLG1 PE=1 SV=1;tr|A0A590UJL2|A0A590UJL2_HUMAN Disks large homolog 1 OS=Homo sapiens OX=9606 GN=DLG1 PE=1 SV=1;tr|A0A590UK70|A0A590UK70_HUMAN Disks large homolog 1 OS=Homo sapie	31	4	4	0	0	1	1	1	0	2	0	0	2	0	0	0	0	1	1	1	0	2	0	0	2	0	0	10.7	10.7	62.376	570	570;575;587;628;658;689;744;772;819;821;833;839;865;868;874;875;878;879;883;892;925;904;551;122;186;250;286;300;311;370;375	0	25.797	0	0	3.2	2.1	3.3	0	4.2	0	0	4.2	0
P08574	P08574	Cytochrome c1, heme protein, mitochondrial	CYC1	sp|P08574|CY1_HUMAN Cytochrome c1, heme protein, mitochondrial OS=Homo sapiens OX=9606 GN=CYC1 PE=1 SV=3	1	3	3	0	1	1	2	1	2	1	0	1	1	1	1	0	1	1	2	1	2	1	0	1	1	1	1	15.1	15.1	35.422	325	325	0	25.724	0	7.4	7.4	11.1	7.4	7.7	7.4	0	7.4	7.4	7.4
P05164;J3QSF7	P05164;J3QSF7	Myeloperoxidase;Myeloperoxidase;89 kDa myeloperoxidase;84 kDa myeloperoxidase;Myeloperoxidase light chain;Myeloperoxidase heavy chain	MPO	sp|P05164|PERM_HUMAN Myeloperoxidase OS=Homo sapiens OX=9606 GN=MPO PE=1 SV=1;tr|J3QSF7|J3QSF7_HUMAN Myeloperoxidase (Fragment) OS=Homo sapiens OX=9606 GN=MPO PE=1 SV=8	2	4	4	0	1	0	0	0	0	4	0	0	0	0	0	0	1	0	0	0	0	4	0	0	0	0	0	7.1	7.1	83.868	745	745;86	0	25.59	0	1.6	0	0	0	0	7.1	0	0	0	0
Q9HCH3;E7ENV7;Q8IYJ1;Q86YQ8;A0A0J9YWU8;A0A0J9YWA1	Q9HCH3;E7ENV7;Q8IYJ1;Q86YQ8	Copine-5;Copine-9;Copine-8	CPNE5;CPNE8;CPNE9	sp|Q9HCH3|CPNE5_HUMAN Copine-5 OS=Homo sapiens OX=9606 GN=CPNE5 PE=1 SV=2;tr|E7ENV7|E7ENV7_HUMAN Copine-8 OS=Homo sapiens OX=9606 GN=CPNE8 PE=1 SV=2;sp|Q8IYJ1|CPNE9_HUMAN Copine-9 OS=Homo sapiens OX=9606 GN=CPNE9 PE=1 SV=3;sp|Q86YQ8|CPNE8_HUMAN Copine-8 OS	6	4	3	0	1	2	1	1	3	1	1	1	2	2	0	0	0	1	0	0	2	0	0	0	1	1	0	8.1	6.6	65.733	593	593;552;553;564;226;290	0	25.56	0	1.5	4	1.5	1.5	5.7	1.5	1.5	1.5	3.9	4
A0A494C0J7;Q08188	A0A494C0J7;Q08188	Protein-glutamine gamma-glutamyltransferase E;Protein-glutamine gamma-glutamyltransferase E 50 kDa catalytic chain;Protein-glutamine gamma-glutamyltransferase E 27 kDa non-catalytic chain	TGM3	tr|A0A494C0J7|A0A494C0J7_HUMAN TGc domain-containing protein OS=Homo sapiens OX=9606 PE=3 SV=1;sp|Q08188|TGM3_HUMAN Protein-glutamine gamma-glutamyltransferase E OS=Homo sapiens OX=9606 GN=TGM3 PE=1 SV=4	2	4	4	0	0	1	0	1	0	2	0	3	0	0	0	0	0	1	0	1	0	2	0	3	0	0	0	7.7	7.7	78.856	712	712;693	0	25.397	0	0	2.2	0	1.4	0	5.1	0	5.5	0	0
E7EPT4;P19404	E7EPT4;P19404	NADH dehydrogenase [ubiquinone] flavoprotein 2, mitochondrial	NDUFV2	tr|E7EPT4|E7EPT4_HUMAN NADH dehydrogenase [ubiquinone] flavoprotein 2, mitochondrial OS=Homo sapiens OX=9606 GN=NDUFV2 PE=1 SV=1;sp|P19404|NDUV2_HUMAN NADH dehydrogenase [ubiquinone] flavoprotein 2, mitochondrial OS=Homo sapiens OX=9606 GN=NDUFV2 PE=1 SV=2	2	4	4	1	1	2	2	1	0	3	3	1	1	1	0	1	1	2	2	1	0	3	3	1	1	1	0	17.9	17.9	27.907	252	252;249	0	25.281	4	4	9.1	9.1	5.2	0	13.5	13.9	5.2	5.2	5.2
P52907	P52907	F-actin-capping protein subunit alpha-1	CAPZA1	sp|P52907|CAZA1_HUMAN F-actin-capping protein subunit alpha-1 OS=Homo sapiens OX=9606 GN=CAPZA1 PE=1 SV=3	1	5	4	3	2	2	2	1	0	2	2	2	2	1	2	2	1	1	1	0	0	1	1	1	1	0	1	27.6	24.1	32.922	286	286	0	25.276	15.7	9.8	9.1	9.8	3.5	0	9.8	9.8	8.7	9.8	3.5
Q9UEY8	Q9UEY8	Gamma-adducin	ADD3	sp|Q9UEY8|ADDG_HUMAN Gamma-adducin OS=Homo sapiens OX=9606 GN=ADD3 PE=1 SV=1	1	4	4	0	1	0	1	2	1	2	1	2	2	2	0	0	1	0	1	2	1	2	1	2	2	2	0	6.4	6.4	79.154	706	706	0	25.268	0	2	0	2	3.4	2	3.4	2	3.5	3.4	3.4
H7C3P7;P11233	H7C3P7;P11233	Ras-related protein Ral-A	RALA	tr|H7C3P7|H7C3P7_HUMAN Small monomeric GTPase (Fragment) OS=Homo sapiens OX=9606 GN=RALA PE=1 SV=1;sp|P11233|RALA_HUMAN Ras-related protein Ral-A OS=Homo sapiens OX=9606 GN=RALA PE=1 SV=1	2	2	2	2	2	2	2	2	2	2	2	2	2	2	1	2	2	2	2	2	2	2	2	2	2	2	1	17.7	17.7	18.26	164	164;206	0	25.205	17.7	17.7	17.7	17.7	17.7	17.7	17.7	17.7	17.7	17.7	17.7
Q86X76	Q86X76	Nitrilase homolog 1	NIT1	sp|Q86X76|NIT1_HUMAN Deaminated glutathione amidase OS=Homo sapiens OX=9606 GN=NIT1 PE=1 SV=2	1	3	3	0	0	0	0	1	2	0	0	1	2	0	0	0	0	0	0	1	2	0	0	1	2	0	0	10.1	10.1	35.896	327	327	0	25.128	0	0	0	0	4.9	5.2	0	0	4.9	8	0
Q15084	Q15084	Protein disulfide-isomerase A6	PDIA6	sp|Q15084|PDIA6_HUMAN Protein disulfide-isomerase A6 OS=Homo sapiens OX=9606 GN=PDIA6 PE=1 SV=1	1	4	4	0	0	0	1	0	0	0	0	1	3	3	2	0	0	0	1	0	0	0	0	1	3	3	2	13	13	48.121	440	440	0	25.113	0	0	0	5.2	0	0	0	0	2.3	10.5	10.5
A0A804HHY0;A0A804HIU5;P05129;M0R0I9;H7BZ60;P05771;P17252	A0A804HHY0;A0A804HIU5;P05129;M0R0I9	Protein kinase C gamma type	PRKCG	tr|A0A804HHY0|A0A804HHY0_HUMAN Protein kinase C OS=Homo sapiens OX=9606 GN=PRKCG PE=1 SV=1;tr|A0A804HIU5|A0A804HIU5_HUMAN Protein kinase C OS=Homo sapiens OX=9606 GN=PRKCG PE=1 SV=1;sp|P05129|KPCG_HUMAN Protein kinase C gamma type OS=Homo sapiens OX=9606 G	7	4	4	0	0	0	0	0	0	0	0	0	4	0	0	0	0	0	0	0	0	0	0	0	4	0	0	9.4	9.4	74.436	661	661;710;697;99;35;671;672	0	25.106	0	0	0	0	0	0	0	0	0	9.4	0
Q6P587	Q6P587	Acylpyruvase FAHD1, mitochondrial	FAHD1	sp|Q6P587|FAHD1_HUMAN Acylpyruvase FAHD1, mitochondrial OS=Homo sapiens OX=9606 GN=FAHD1 PE=1 SV=2	1	3	3	1	0	1	2	1	1	1	0	0	0	1	0	1	0	1	2	1	1	1	0	0	0	1	0	24.1	24.1	24.843	224	224	0	25.068	7.1	0	7.1	17	7.1	13.8	7.1	0	0	0	7.1
P68036;A0A1B0GUS4	P68036;A0A1B0GUS4	Ubiquitin-conjugating enzyme E2 L3	UBE2L3	sp|P68036|UB2L3_HUMAN Ubiquitin-conjugating enzyme E2 L3 OS=Homo sapiens OX=9606 GN=UBE2L3 PE=1 SV=1;sp|A0A1B0GUS4|UB2L5_HUMAN Ubiquitin-conjugating enzyme E2 L5 OS=Homo sapiens OX=9606 GN=UBE2L5 PE=2 SV=1	2	4	4	0	1	2	2	0	0	2	0	0	0	1	0	0	1	2	2	0	0	2	0	0	0	1	0	34.4	34.4	17.861	154	154;154	0	25.051	0	7.1	16.9	18.8	0	0	13	0	0	0	7.1
O00429;F8VZ52	O00429	Dynamin-1-like protein	DNM1L	sp|O00429|DNM1L_HUMAN Dynamin-1-like protein OS=Homo sapiens OX=9606 GN=DNM1L PE=1 SV=2	2	4	4	0	0	0	0	1	0	1	1	0	4	0	0	0	0	0	0	1	0	1	1	0	4	0	0	7.6	7.6	81.876	736	736;261	0	24.856	0	0	0	0	1.6	0	1.6	1.6	0	7.6	0
Q5RHP9;REV__E7EU72;REV__E7EVH6;REV__E7ENR9;REV__P04070;REV__E7END6	Q5RHP9;REV__E7EU72;REV__E7EVH6;REV__E7ENR9;REV__P04070;REV__E7END6	Glutamate-rich protein 3	ERICH3	sp|Q5RHP9|ERIC3_HUMAN Glutamate-rich protein 3 OS=Homo sapiens OX=9606 GN=ERICH3 PE=1 SV=1;tr|E7EU72|E7EU72_HUMAN Vitamin K-dependent protein C (Fragment) OS=Homo sapiens OX=9606 GN=PROC PE=1 SV=1;tr|E7EVH6|E7EVH6_HUMAN Vitamin K-dependent protein C (Fragm	6	2	2	1	1	1	1	1	1	1	0	2	1	0	0	1	1	1	1	1	1	1	0	2	1	0	0	1	1	168.46	1530	1530;116;126;175;461;495	0	24.832	0.4	0.4	0.4	0.4	0.4	0.4	0.4	0	1	0.4	0
P02790	P02790	Hemopexin	HPX	sp|P02790|HEMO_HUMAN Hemopexin OS=Homo sapiens OX=9606 GN=HPX PE=1 SV=2	1	3	3	1	2	1	0	2	0	2	0	0	1	1	0	1	2	1	0	2	0	2	0	0	1	1	0	12.1	12.1	51.676	462	462	0	24.829	5.2	9.7	2.4	0	7.6	0	9.7	0	0	2.4	5.2
G3V126;Q9UI12	G3V126;Q9UI12	V-type proton ATPase subunit H	ATP6V1H	tr|G3V126|G3V126_HUMAN V-type proton ATPase subunit H OS=Homo sapiens OX=9606 GN=ATP6V1H PE=1 SV=1;sp|Q9UI12|VATH_HUMAN V-type proton ATPase subunit H OS=Homo sapiens OX=9606 GN=ATP6V1H PE=1 SV=1	2	3	3	0	0	0	0	2	1	0	0	1	2	1	0	0	0	0	0	2	1	0	0	1	2	1	0	11.3	11.3	51.57	443	443;483	0	24.772	0	0	0	0	7	1.8	0	0	5.2	9.5	5.2
Q96HN2;H0Y8B3;C9K0S0	Q96HN2;H0Y8B3	Putative adenosylhomocysteinase 3;Adenosylhomocysteinase	AHCYL2	sp|Q96HN2|SAHH3_HUMAN Adenosylhomocysteinase 3 OS=Homo sapiens OX=9606 GN=AHCYL2 PE=1 SV=1;tr|H0Y8B3|H0Y8B3_HUMAN Adenosylhomocysteinase 3 (Fragment) OS=Homo sapiens OX=9606 GN=AHCYL2 PE=1 SV=1	3	13	4	5	5	10	6	5	8	7	6	3	5	8	4	0	0	2	0	1	3	1	1	0	0	1	0	25.7	10.5	66.72	611	611;518;182	0	24.766	8.8	8.8	19.8	11.8	9.7	18.3	14.4	13.1	5.4	9.8	12.8
G5E9Q7;P51553;E9PF84;E7EQB8;H7C1W2;H0Y5Q7	G5E9Q7;P51553;E9PF84;E7EQB8;H7C1W2;H0Y5Q7	Isocitrate dehydrogenase [NAD] subunit, mitochondrial;Isocitrate dehydrogenase [NAD] subunit gamma, mitochondrial	IDH3G	tr|G5E9Q7|G5E9Q7_HUMAN Isocitrate dehydrogenase [NAD] subunit, mitochondrial OS=Homo sapiens OX=9606 GN=IDH3G PE=1 SV=1;sp|P51553|IDH3G_HUMAN Isocitrate dehydrogenase [NAD] subunit gamma, mitochondrial OS=Homo sapiens OX=9606 GN=IDH3G PE=1 SV=1;tr|E9PF84|E	6	4	4	0	0	0	0	0	0	0	0	0	4	0	0	0	0	0	0	0	0	0	0	0	4	0	0	20.5	20.5	35.43	322	322;393;285;340;199;211	0	24.686	0	0	0	0	0	0	0	0	0	20.5	0
B4DKF8;E5RJ29;Q9NYI0	B4DKF8;E5RJ29;Q9NYI0	PH and SEC7 domain-containing protein 3	PSD3	tr|B4DKF8|B4DKF8_HUMAN PH and SEC7 domain-containing protein 3 OS=Homo sapiens OX=9606 GN=PSD3 PE=1 SV=1;tr|E5RJ29|E5RJ29_HUMAN PH and SEC7 domain-containing protein 3 OS=Homo sapiens OX=9606 GN=PSD3 PE=1 SV=1;sp|Q9NYI0|PSD3_HUMAN PH and SEC7 domain-contai	3	4	4	0	0	0	0	0	0	0	0	1	3	0	0	0	0	0	0	0	0	0	0	1	3	0	0	15.4	15.4	42.465	376	376;982;1048	0	24.669	0	0	0	0	0	0	0	0	3.2	12.2	0
E9PJK1;E9PRJ8;H0YDL9;H0YDJ9;E9PIF1;A6NMH8;P60033;E9PM31;H0YEE2	E9PJK1;E9PRJ8;H0YDL9;H0YDJ9;E9PIF1;A6NMH8;P60033	Tetraspanin;CD81 antigen	CD81	tr|E9PJK1|E9PJK1_HUMAN CD81 antigen OS=Homo sapiens OX=9606 GN=CD81 PE=1 SV=1;tr|E9PRJ8|E9PRJ8_HUMAN Tetraspanin (Fragment) OS=Homo sapiens OX=9606 GN=CD81 PE=1 SV=1;tr|H0YDL9|H0YDL9_HUMAN Tetraspanin (Fragment) OS=Homo sapiens OX=9606 GN=CD81 PE=1 SV=1;tr	9	3	3	0	0	2	0	0	0	2	0	2	0	2	0	0	0	2	0	0	0	2	0	2	0	2	0	35.8	35.8	17.963	165	165;209;221;225;242;274;236;92;148	0	24.61	0	0	23.6	0	0	0	21.8	0	23.6	0	23.6
H9KV31;O15394	H9KV31;O15394	Neural cell adhesion molecule 2	NCAM2	tr|H9KV31|H9KV31_HUMAN Neural cell adhesion molecule 2 OS=Homo sapiens OX=9606 GN=NCAM2 PE=1 SV=2;sp|O15394|NCAM2_HUMAN Neural cell adhesion molecule 2 OS=Homo sapiens OX=9606 GN=NCAM2 PE=1 SV=2	2	4	4	0	0	1	3	0	0	0	0	0	1	1	0	0	0	1	3	0	0	0	0	0	1	1	0	6.3	6.3	91.122	819	819;837	0	24.568	0	0	1.2	4	0	0	0	0	0	2.3	2.3
P37802;X6RJP6	P37802;X6RJP6	Transgelin-2	TAGLN2	sp|P37802|TAGL2_HUMAN Transgelin-2 OS=Homo sapiens OX=9606 GN=TAGLN2 PE=1 SV=3;tr|X6RJP6|X6RJP6_HUMAN Transgelin-2 (Fragment) OS=Homo sapiens OX=9606 GN=TAGLN2 PE=1 SV=1	2	4	3	0	3	0	2	0	0	0	0	1	1	1	1	0	2	0	1	0	0	0	0	1	1	1	1	26.6	19.6	22.391	199	199;187	0	24.561	0	19.6	0	14.1	0	0	0	0	7	7	7
A0A6Q8PGB5;A0A6Q8PGR9;A0A6Q8PGE8;A0A6Q8PF33;A0A6Q8PGN5;H3BPK7;P49588;A0A6Q8PFK3;A0A6Q8PFY2;A0A6Q8PHJ2;A0A6Q8PH44	A0A6Q8PGB5;A0A6Q8PGR9;A0A6Q8PGE8;A0A6Q8PF33;A0A6Q8PGN5;H3BPK7;P49588;A0A6Q8PFK3;A0A6Q8PFY2;A0A6Q8PHJ2	Alanine--tRNA ligase, cytoplasmic	AARS	tr|A0A6Q8PGB5|A0A6Q8PGB5_HUMAN Alanine--tRNA ligase OS=Homo sapiens OX=9606 GN=AARS1 PE=1 SV=1;tr|A0A6Q8PGR9|A0A6Q8PGR9_HUMAN Alanine--tRNA ligase OS=Homo sapiens OX=9606 GN=AARS1 PE=1 SV=1;tr|A0A6Q8PGE8|A0A6Q8PGE8_HUMAN Alanine--tRNA ligase OS=Homo sapien	11	4	4	0	0	0	0	2	1	0	0	3	2	0	0	0	0	0	0	2	1	0	0	3	2	0	0	5.5	5.5	102.42	925	925;940;959;961;984;999;968;772;977;789;734	0	24.48	0	0	0	0	2.9	1.4	0	0	4.1	2.8	0
F5GYN4;F5H6Q1;F5GYJ8;Q96FW1;F5H3F0	F5GYN4;F5H6Q1;F5GYJ8;Q96FW1;F5H3F0	Ubiquitin thioesterase OTUB1	OTUB1	tr|F5GYN4|F5GYN4_HUMAN Ubiquitinyl hydrolase 1 OS=Homo sapiens OX=9606 GN=OTUB1 PE=1 SV=1;tr|F5H6Q1|F5H6Q1_HUMAN Ubiquitin thioesterase OS=Homo sapiens OX=9606 GN=OTUB1 PE=1 SV=1;tr|F5GYJ8|F5GYJ8_HUMAN Ubiquitinyl hydrolase 1 OS=Homo sapiens OX=9606 GN=OTU	5	4	4	0	0	0	0	1	0	0	0	1	3	0	0	0	0	0	0	1	0	0	0	1	3	0	0	20.7	20.7	28.05	241	241;280;286;271;170	0	24.245	0	0	0	0	4.1	0	0	0	4.1	16.6	0
Q96QK1;I3L4S0;A0A1W2PP10;A0A3B3ITD4	Q96QK1	Vacuolar protein sorting-associated protein 35	VPS35	sp|Q96QK1|VPS35_HUMAN Vacuolar protein sorting-associated protein 35 OS=Homo sapiens OX=9606 GN=VPS35 PE=1 SV=2	4	4	4	0	0	0	0	1	2	0	0	0	3	0	0	0	0	0	0	1	2	0	0	0	3	0	0	7	7	91.706	796	796;41;46;47	0	24.221	0	0	0	0	2.4	3.8	0	0	0	4.6	0
H3BPQ3;B7Z9X4;H3BQJ4;Q9ULP0	H3BPQ3;B7Z9X4;H3BQJ4;Q9ULP0	Protein NDRG4	NDRG4	tr|H3BPQ3|H3BPQ3_HUMAN Protein NDRG4 (Fragment) OS=Homo sapiens OX=9606 GN=NDRG4 PE=1 SV=1;tr|B7Z9X4|B7Z9X4_HUMAN Protein NDRG4 OS=Homo sapiens OX=9606 GN=NDRG4 PE=1 SV=1;tr|H3BQJ4|H3BQJ4_HUMAN Protein NDRG4 OS=Homo sapiens OX=9606 GN=NDRG4 PE=1 SV=1;sp|Q9	4	2	2	1	2	1	1	2	2	2	2	0	2	1	1	1	2	1	1	2	2	2	2	0	2	1	1	24	24	16.764	154	154;284;327;352	0	24.133	9.1	24	9.1	9.1	24	24	24	24	0	24	9.1
A0A0B4J2B5;A0A4W8ZXM2	A0A0B4J2B5;A0A4W8ZXM2		IGHV3OR16-9	tr|A0A0B4J2B5|A0A0B4J2B5_HUMAN Immunoglobulin heavy variable 3/OR16-9 (non-functional) (Fragment) OS=Homo sapiens OX=9606 GN=IGHV3OR16-9 PE=1 SV=1;tr|A0A4W8ZXM2|A0A4W8ZXM2_HUMAN Immunoglobulin heavy variable 3-72 OS=Homo sapiens OX=9606 GN=IGHV3-72 PE=4 SV	2	2	1	1	2	0	0	0	1	2	0	0	1	1	0	1	1	0	0	0	1	1	0	0	1	1	0	30.6	19.4	10.657	98	98;101	0	24.04	19.4	30.6	0	0	0	19.4	30.6	0	0	19.4	19.4
P28074;H0YJM8	P28074;H0YJM8	Proteasome subunit beta type-5	PSMB5	sp|P28074|PSB5_HUMAN Proteasome subunit beta type-5 OS=Homo sapiens OX=9606 GN=PSMB5 PE=1 SV=3;tr|H0YJM8|H0YJM8_HUMAN Proteasome subunit beta type-5 (Fragment) OS=Homo sapiens OX=9606 GN=PSMB5 PE=1 SV=1	2	3	3	2	1	1	1	1	2	1	2	1	0	1	1	2	1	1	1	1	2	1	2	1	0	1	1	13.3	13.3	28.48	263	263;118	0	24.039	9.5	4.6	4.9	4.6	3.8	8.4	4.6	8.4	3.8	0	4.6
E9PFZ2;P00450;H7C5N5;H7C5R1	E9PFZ2;P00450;H7C5N5;H7C5R1	Ceruloplasmin	CP	tr|E9PFZ2|E9PFZ2_HUMAN Ceruloplasmin OS=Homo sapiens OX=9606 GN=CP PE=1 SV=1;sp|P00450|CERU_HUMAN Ceruloplasmin OS=Homo sapiens OX=9606 GN=CP PE=1 SV=1;tr|H7C5N5|H7C5N5_HUMAN Ceruloplasmin (Fragment) OS=Homo sapiens OX=9606 GN=CP PE=1 SV=1;tr|H7C5R1|H7C5R1	4	2	2	0	2	0	0	0	1	1	2	0	1	0	0	0	2	0	0	0	1	1	2	0	1	0	0	3	3	108.82	946	946;1065;225;852	0	23.838	0	3	0	0	0	1.5	1.5	3	0	1.5	0
P45381;I3L4M0;I3L0T3	P45381	Aspartoacylase	ASPA	sp|P45381|ACY2_HUMAN Aspartoacylase OS=Homo sapiens OX=9606 GN=ASPA PE=1 SV=1	3	4	4	1	1	1	1	0	0	1	0	0	0	1	0	1	1	1	1	0	0	1	0	0	0	1	0	20.8	20.8	35.735	313	313;56;78	0	23.815	5.1	6.1	6.1	3.5	0	0	6.1	0	0	0	6.1
P80297;P02795;P13640;H3BSF1;P80294;P04731	P80297;P02795;P13640	Metallothionein-1X;Metallothionein-2;Metallothionein-1G	MT1X;MT2A;MT1G	sp|P80297|MT1X_HUMAN Metallothionein-1X OS=Homo sapiens OX=9606 GN=MT1X PE=1 SV=1;sp|P02795|MT2_HUMAN Metallothionein-2 OS=Homo sapiens OX=9606 GN=MT2A PE=1 SV=1;sp|P13640|MT1G_HUMAN Metallothionein-1G OS=Homo sapiens OX=9606 GN=MT1G PE=1 SV=2	6	3	1	2	3	1	3	2	3	2	3	2	2	2	3	1	1	1	1	1	1	1	1	1	1	1	1	34.4	13.1	6.0683	61	61;61;62;39;61;61	0	23.803	34.4	34.4	13.1	34.4	32.8	34.4	32.8	34.4	32.8	32.8	32.8
Q9BUT1;D6RFG2;D6R9U8;D6RIR6;D6RBF6;D6R9P2	Q9BUT1;D6RFG2;D6R9U8;D6RIR6	3-hydroxybutyrate dehydrogenase type 2	BDH2	sp|Q9BUT1|BDH2_HUMAN 3-hydroxybutyrate dehydrogenase type 2 OS=Homo sapiens OX=9606 GN=BDH2 PE=1 SV=2;tr|D6RFG2|D6RFG2_HUMAN 3-hydroxybutyrate dehydrogenase type 2 OS=Homo sapiens OX=9606 GN=BDH2 PE=1 SV=1;tr|D6R9U8|D6R9U8_HUMAN 3-hydroxybutyrate dehydroge	6	4	4	0	2	0	1	1	0	2	1	0	1	2	1	0	2	0	1	1	0	2	1	0	1	2	1	21.6	21.6	26.724	245	245;90;116;130;64;112	0	23.546	0	13.1	0	6.9	6.9	0	11	6.9	0	6.9	11.4
P60709;E7EVS6;A0A2R8Y793;G5E9R0;A0A6Q8PH58;A0A2R8YGF8;C9JUM1;C9JZR7;C9JTX5;A0A6Q8PGD7	P60709;E7EVS6;A0A2R8Y793	Actin, cytoplasmic 1;Actin, cytoplasmic 1, N-terminally processed	ACTB	sp|P60709|ACTB_HUMAN Actin, cytoplasmic 1 OS=Homo sapiens OX=9606 GN=ACTB PE=1 SV=1;tr|E7EVS6|E7EVS6_HUMAN Actin, cytoplasmic 1 OS=Homo sapiens OX=9606 GN=ACTB PE=1 SV=9;tr|A0A2R8Y793|A0A2R8Y793_HUMAN Actin, cytoplasmic 1 (Fragment) OS=Homo sapiens OX=9606	10	26	1	15	15	14	14	18	23	17	19	19	20	17	18	0	0	1	0	1	1	1	1	0	1	1	0	73.6	4.5	41.736	375	375;334;309;125;151;165;96;102;80;40	0	23.517	57.1	57.9	53.9	54.7	64	72.8	66.1	70.4	61.3	69.6	62.7
F8VZ49;A0A7I2V2L6;F8W6I7;A0A7I2V3R8;A0A7I2V3W0;Q32P51;P09651;F8VTQ5;A0A7I2YQX9;A0A7I2V5U9;F8W646;A0A2R8Y4L2;A0A7I2YQ85;H0YH80	F8VZ49;A0A7I2V2L6;F8W6I7;A0A7I2V3R8;A0A7I2V3W0;Q32P51;P09651;F8VTQ5;A0A7I2YQX9;A0A7I2V5U9;F8W646;A0A2R8Y4L2	Heterogeneous nuclear ribonucleoprotein A1-like 2;Heterogeneous nuclear ribonucleoprotein A1;Heterogeneous nuclear ribonucleoprotein A1, N-terminally processed	HNRNPA1;HNRNPA1L2	tr|F8VZ49|F8VZ49_HUMAN Helix-destabilizing protein (Fragment) OS=Homo sapiens OX=9606 GN=HNRNPA1 PE=1 SV=1;tr|A0A7I2V2L6|A0A7I2V2L6_HUMAN Helix-destabilizing protein OS=Homo sapiens OX=9606 GN=HNRNPA1 PE=1 SV=1;tr|F8W6I7|F8W6I7_HUMAN Heterogeneous nuclear	14	4	4	0	0	0	0	0	0	0	0	0	4	0	0	0	0	0	0	0	0	0	0	0	4	0	0	20.3	20.3	25.687	231	231;242;307;319;326;320;372;145;275;75;156;275;49;191	0	23.445	0	0	0	0	0	0	0	0	0	20.3	0
P02649;E9PEV4;E7ERP7;H0Y7L5	P02649;E9PEV4;E7ERP7;H0Y7L5	Apolipoprotein E	APOE	sp|P02649|APOE_HUMAN Apolipoprotein E OS=Homo sapiens OX=9606 GN=APOE PE=1 SV=1;tr|E9PEV4|E9PEV4_HUMAN Apolipoprotein E (Fragment) OS=Homo sapiens OX=9606 GN=APOE PE=1 SV=1;tr|E7ERP7|E7ERP7_HUMAN Apolipoprotein E (Fragment) OS=Homo sapiens OX=9606 GN=APOE	4	4	4	0	0	0	2	0	1	1	2	1	1	0	0	0	0	0	2	0	1	1	2	1	1	0	0	16.1	16.1	36.154	317	317;216;219;269	0	23.212	0	0	0	6.3	0	2.8	7.3	5.4	7.3	2.5	0
P38117;M0QY67	P38117	Electron transfer flavoprotein subunit beta	ETFB	sp|P38117|ETFB_HUMAN Electron transfer flavoprotein subunit beta OS=Homo sapiens OX=9606 GN=ETFB PE=1 SV=3	2	3	3	0	1	2	2	1	3	2	2	1	1	3	2	0	1	2	2	1	3	2	2	1	1	3	2	15.3	15.3	27.843	255	255;178	0	23.206	0	3.9	10.6	8.6	6.7	15.3	10.6	10.6	6.7	6.7	15.3
Q3ZCW2	Q3ZCW2	Galectin-related protein	LGALSL	sp|Q3ZCW2|LEGL_HUMAN Galectin-related protein OS=Homo sapiens OX=9606 GN=LGALSL PE=1 SV=2	1	3	3	1	1	3	1	1	3	1	1	2	1	2	1	1	1	3	1	1	3	1	1	2	1	2	1	19.8	19.8	18.986	172	172	0	23.145	5.2	5.2	19.8	5.2	5.2	19.8	5.2	5.2	11.6	5.2	11.6
P35325;P22532;P35326;P22531;Q9BYE4;Q96RM1	P35325;P22532;P35326;P22531;Q9BYE4	Small proline-rich protein 2B;Small proline-rich protein 2D;Small proline-rich protein 2A;Small proline-rich protein 2E;Small proline-rich protein 2G	SPRR2B;SPRR2D;SPRR2A;SPRR2E;SPRR2G	sp|P35325|SPR2B_HUMAN Small proline-rich protein 2B OS=Homo sapiens OX=9606 GN=SPRR2B PE=2 SV=1;sp|P22532|SPR2D_HUMAN Small proline-rich protein 2D OS=Homo sapiens OX=9606 GN=SPRR2D PE=2 SV=2;sp|P35326|SPR2A_HUMAN Small proline-rich protein 2A OS=Homo sapi	6	3	3	0	1	3	1	2	2	1	1	2	0	1	1	0	1	3	1	2	2	1	1	2	0	1	1	61.1	61.1	7.9754	72	72;72;72;72;73;72	0	23.077	0	18.1	61.1	25	43.1	43.1	25	25	43.1	0	25
G3V5Z7;P60900;G3V3U4;G3V3I1;G3V295;H0YJC4	G3V5Z7;P60900;G3V3U4;G3V3I1;G3V295	Proteasome subunit alpha type;Proteasome subunit alpha type-6	PSMA6	tr|G3V5Z7|G3V5Z7_HUMAN Proteasome subunit alpha type OS=Homo sapiens OX=9606 GN=PSMA6 PE=1 SV=1;sp|P60900|PSA6_HUMAN Proteasome subunit alpha type-6 OS=Homo sapiens OX=9606 GN=PSMA6 PE=1 SV=1;tr|G3V3U4|G3V3U4_HUMAN Proteasome subunit alpha type OS=Homo sap	6	3	3	1	0	1	2	2	0	1	1	1	1	3	0	1	0	1	2	2	0	1	1	1	1	3	0	15.9	15.9	28.147	252	252;246;107;148;203;85	0	23.001	5.2	0	5.2	12.3	12.3	0	5.2	7.1	5.2	7.1	15.9
J3KRI4;O43237;J3KRZ2	J3KRI4;O43237;J3KRZ2	Cytoplasmic dynein 1 light intermediate chain 2	DYNC1LI2	tr|J3KRI4|J3KRI4_HUMAN Dynein light intermediate chain (Fragment) OS=Homo sapiens OX=9606 GN=DYNC1LI2 PE=1 SV=1;sp|O43237|DC1L2_HUMAN Cytoplasmic dynein 1 light intermediate chain 2 OS=Homo sapiens OX=9606 GN=DYNC1LI2 PE=1 SV=1;tr|J3KRZ2|J3KRZ2_HUMAN Dynei	3	2	2	0	0	1	0	0	0	1	0	1	0	1	0	0	0	1	0	0	0	1	0	1	0	1	0	17.4	17.4	17.778	167	167;492;92	0	22.955	0	0	7.2	0	0	0	10.2	0	7.2	0	7.2
P35609;A0A494C1A0;A0A804HI95;A0A494C060;A0A087WSZ2;Q08043	P35609;A0A494C1A0;A0A804HI95;A0A494C060	Alpha-actinin-2	ACTN2	sp|P35609|ACTN2_HUMAN Alpha-actinin-2 OS=Homo sapiens OX=9606 GN=ACTN2 PE=1 SV=1;tr|A0A494C1A0|A0A494C1A0_HUMAN Alpha-actinin-2 (Fragment) OS=Homo sapiens OX=9606 GN=ACTN2 PE=1 SV=1;tr|A0A804HI95|A0A804HI95_HUMAN Alpha-actinin-2 OS=Homo sapiens OX=9606 GN=	6	11	4	0	3	2	4	2	5	7	3	2	6	4	4	0	0	0	0	0	1	2	0	1	2	1	0	14.9	5.4	103.85	894	894;858;863;588;944;901	0	22.938	0	3.7	2.8	5.3	2.5	6.2	9.1	3.7	2.1	8.2	4.9
P07919	P07919	Cytochrome b-c1 complex subunit 6, mitochondrial	UQCRH	sp|P07919|QCR6_HUMAN Cytochrome b-c1 complex subunit 6, mitochondrial OS=Homo sapiens OX=9606 GN=UQCRH PE=1 SV=2	1	1	1	1	1	1	0	1	1	1	1	0	0	0	0	1	1	1	0	1	1	1	1	0	0	0	0	19.8	19.8	10.739	91	91	0	22.744	19.8	19.8	19.8	0	19.8	19.8	19.8	19.8	0	0	0
P60953;A0A494C1M1;Q5JYX0;A0A494BZX6;A0A590UJK8;A0A3B3IRV0;F8WET9;B1AH79;G3V4H1;G3V476;P84095;P17081;Q9H4E5	P60953;A0A494C1M1;Q5JYX0;A0A494BZX6;A0A590UJK8;A0A3B3IRV0	Cell division control protein 42 homolog	CDC42	sp|P60953|CDC42_HUMAN Cell division control protein 42 homolog OS=Homo sapiens OX=9606 GN=CDC42 PE=1 SV=2;tr|A0A494C1M1|A0A494C1M1_HUMAN Cell division control protein 42 homolog (Fragment) OS=Homo sapiens OX=9606 GN=CDC42 PE=1 SV=1;tr|Q5JYX0|Q5JYX0_HUMAN C	13	4	3	3	3	2	3	2	3	0	2	2	1	1	2	3	2	2	2	1	3	0	2	1	1	1	2	22.5	16.8	21.258	191	191;115;136;156;166;41;50;86;153;178;191;205;214	0	22.716	16.8	16.8	11	16.8	11	16.8	0	11	11	5.2	5.2
C9JFR7;P99999	C9JFR7;P99999	Cytochrome c	CYCS	tr|C9JFR7|C9JFR7_HUMAN Cytochrome c (Fragment) OS=Homo sapiens OX=9606 GN=CYCS PE=1 SV=1;sp|P99999|CYC_HUMAN Cytochrome c OS=Homo sapiens OX=9606 GN=CYCS PE=1 SV=2	2	3	3	2	1	1	3	1	1	1	1	1	1	2	1	2	1	1	3	1	1	1	1	1	1	2	1	32.7	32.7	11.333	101	101;105	0	22.595	24.8	10.9	10.9	32.7	10.9	10.9	13.9	10.9	10.9	10.9	24.8
Q2M2I8;A0A096LP25;A0A096LP60;A0A096LNZ0;E9PG46	Q2M2I8;A0A096LP25	AP2-associated protein kinase 1	AAK1	sp|Q2M2I8|AAK1_HUMAN AP2-associated protein kinase 1 OS=Homo sapiens OX=9606 GN=AAK1 PE=1 SV=3;tr|A0A096LP25|A0A096LP25_HUMAN AP2-associated protein kinase 1 OS=Homo sapiens OX=9606 GN=AAK1 PE=1 SV=2	5	3	3	0	0	1	1	0	0	1	2	2	3	1	1	0	0	1	1	0	0	1	2	2	3	1	1	4	4	103.88	961	961;1163;99;339;674	0	22.593	0	0	1.2	1.1	0	0	1.1	2.4	2.8	4	1.2
H0YK49;A0A8I5KVC9;A0A8I5KT03;H0YKF0;H3BV91;A0A8I5KUF3;A0A8I5KYP7;A0A8I5KYH4;A0A8I5KVL5;H0YLU7;P13804;A0A8I5KUR2;A0A0S2Z3M4	H0YK49;A0A8I5KVC9;A0A8I5KT03;H0YKF0;H3BV91;A0A8I5KUF3;A0A8I5KYP7;A0A8I5KYH4;A0A8I5KVL5;H0YLU7;P13804;A0A8I5KUR2;A0A0S2Z3M4	Electron transfer flavoprotein subunit alpha, mitochondrial	ETFA	tr|H0YK49|H0YK49_HUMAN Electron transfer flavoprotein subunit alpha OS=Homo sapiens OX=9606 GN=ETFA PE=1 SV=1;tr|A0A8I5KVC9|A0A8I5KVC9_HUMAN Electron transfer flavoprotein subunit alpha OS=Homo sapiens OX=9606 GN=ETFA PE=1 SV=1;tr|A0A8I5KT03|A0A8I5KT03_HUM	13	3	3	0	0	2	1	2	3	2	2	2	2	1	1	0	0	2	1	2	3	2	2	2	2	1	1	21.4	21.4	24.16	229	229;252;278;301;318;324;327;358;374;406;333;261;310	0	22.589	0	0	13.1	5.7	13.1	21.4	13.1	13.1	13.1	13.1	7.4
P31153	P31153	S-adenosylmethionine synthase isoform type-2	MAT2A	sp|P31153|METK2_HUMAN S-adenosylmethionine synthase isoform type-2 OS=Homo sapiens OX=9606 GN=MAT2A PE=1 SV=1	1	2	2	1	2	1	2	0	1	2	1	0	1	1	2	1	2	1	2	0	1	2	1	0	1	1	2	7.6	7.6	43.66	395	395	0	22.444	3.8	7.6	3.8	7.6	0	3.8	7.6	3.8	0	3.8	3.8
A0A0C4DGL3;H0YNW5;H0YKC5;P33316;H0YMM5;H0YNJ9;H0YKI0;H0YMP1	A0A0C4DGL3;H0YNW5;H0YKC5;P33316;H0YMM5;H0YNJ9;H0YKI0	Deoxyuridine 5-triphosphate nucleotidohydrolase, mitochondrial	DUT	tr|A0A0C4DGL3|A0A0C4DGL3_HUMAN Deoxyuridine 5-triphosphate nucleotidohydrolase OS=Homo sapiens OX=9606 GN=DUT PE=1 SV=1;tr|H0YNW5|H0YNW5_HUMAN Deoxyuridine 5-triphosphate nucleotidohydrolase OS=Homo sapiens OX=9606 GN=DUT PE=1 SV=1;tr|H0YKC5|H0YKC5_HUMAN	8	3	3	1	1	0	2	2	1	3	2	0	1	2	0	1	1	0	2	2	1	3	2	0	1	2	0	29.1	29.1	15.395	141	141;167;221;252;133;143;226;107	0	22.348	9.9	7.1	0	19.1	19.1	7.1	29.1	17	0	7.1	19.1
P30043;A0A2R8Y7Y9;M0QZL1;M0R192;A0A2R8YEP4	P30043;A0A2R8Y7Y9;M0QZL1;M0R192;A0A2R8YEP4	Flavin reductase (NADPH)	BLVRB	sp|P30043|BLVRB_HUMAN Flavin reductase (NADPH) OS=Homo sapiens OX=9606 GN=BLVRB PE=1 SV=3;tr|A0A2R8Y7Y9|A0A2R8Y7Y9_HUMAN Flavin reductase (NADPH) OS=Homo sapiens OX=9606 GN=BLVRB PE=1 SV=1;tr|M0QZL1|M0QZL1_HUMAN Flavin reductase (NADPH) OS=Homo sapiens OX=	5	3	3	0	0	0	0	0	3	1	0	1	0	0	0	0	0	0	0	0	3	1	0	1	0	0	0	23.3	23.3	22.119	206	206;121;154;163;245	0	22.32	0	0	0	0	0	23.3	4.9	0	4.9	0	0
P24534;F8WF65;F2Z2G2;C9JZW3	P24534;F8WF65;F2Z2G2;C9JZW3	Elongation factor 1-beta	EEF1B2	sp|P24534|EF1B_HUMAN Elongation factor 1-beta OS=Homo sapiens OX=9606 GN=EEF1B2 PE=1 SV=3;tr|F8WF65|F8WF65_HUMAN Elongation factor 1-beta OS=Homo sapiens OX=9606 GN=EEF1B2 PE=1 SV=1;tr|F2Z2G2|F2Z2G2_HUMAN Elongation factor 1-beta OS=Homo sapiens OX=9606 GN	4	2	2	0	0	0	0	1	2	0	1	1	0	0	1	0	0	0	0	1	2	0	1	1	0	0	1	14.7	14.7	24.763	225	225;29;68;123	0	22.275	0	0	0	0	6.7	14.7	0	6.7	6.7	0	0
O95182;M0R0N0	O95182	NADH dehydrogenase [ubiquinone] 1 alpha subcomplex subunit 7	NDUFA7	sp|O95182|NDUA7_HUMAN NADH dehydrogenase [ubiquinone] 1 alpha subcomplex subunit 7 OS=Homo sapiens OX=9606 GN=NDUFA7 PE=1 SV=3	2	4	4	0	1	1	0	0	0	2	1	0	1	0	0	0	1	1	0	0	0	2	1	0	1	0	0	39.8	39.8	12.551	113	113;63	0	21.957	0	7.1	8	0	0	0	24.8	15.9	0	15.9	0
Q9GZV7;Q5T3J1	Q9GZV7	Hyaluronan and proteoglycan link protein 2	HAPLN2	sp|Q9GZV7|HPLN2_HUMAN Hyaluronan and proteoglycan link protein 2 OS=Homo sapiens OX=9606 GN=HAPLN2 PE=1 SV=1	2	3	3	1	1	1	2	1	0	1	1	1	2	3	0	1	1	1	2	1	0	1	1	1	2	3	0	9.4	9.4	37.775	340	340;185	0	21.929	3.2	3.2	3.2	6.5	3.2	0	3.2	3.2	3.2	6.5	9.4
Q9UHG2	Q9UHG2	ProSAAS;KEP;Big SAAS;Little SAAS;Big PEN-LEN;PEN;Little LEN;Big LEN	PCSK1N	sp|Q9UHG2|PCS1N_HUMAN ProSAAS OS=Homo sapiens OX=9606 GN=PCSK1N PE=1 SV=1	1	2	2	0	1	1	1	0	0	1	0	0	0	1	1	0	1	1	1	0	0	1	0	0	0	1	1	13.8	13.8	27.372	260	260	0	21.89	0	5.8	5.8	5.8	0	0	8.1	0	0	0	5.8
A0A087WT59;P02766	A0A087WT59;P02766	Transthyretin	TTR	tr|A0A087WT59|A0A087WT59_HUMAN Transthyretin OS=Homo sapiens OX=9606 GN=TTR PE=1 SV=2;sp|P02766|TTHY_HUMAN Transthyretin OS=Homo sapiens OX=9606 GN=TTR PE=1 SV=1	2	3	3	0	0	0	2	0	0	0	2	0	0	0	0	0	0	0	2	0	0	0	2	0	0	0	0	27.8	27.8	12.633	115	115;147	0	21.809	0	0	0	22.6	0	0	0	16.5	0	0	0
B5MCD7;O43759;A2A283;F8WCE4	B5MCD7;O43759;A2A283;F8WCE4	Synaptogyrin-1	SYNGR1	tr|B5MCD7|B5MCD7_HUMAN Synaptogyrin-1 OS=Homo sapiens OX=9606 GN=SYNGR1 PE=1 SV=1;sp|O43759|SNG1_HUMAN Synaptogyrin-1 OS=Homo sapiens OX=9606 GN=SYNGR1 PE=1 SV=2;tr|A2A283|A2A283_HUMAN Synaptogyrin-1 OS=Homo sapiens OX=9606 GN=SYNGR1 PE=1 SV=1;tr|F8WCE4|F8	4	3	3	1	0	1	0	2	1	1	0	2	1	1	2	1	0	1	0	2	1	1	0	2	1	1	2	20.1	20.1	18.465	169	169;233;118;144	0	21.784	7.1	0	7.1	0	14.2	7.1	7.1	0	14.2	7.1	7.1
P47929	P47929	Galectin-7	LGALS7	sp|P47929|LEG7_HUMAN Galectin-7 OS=Homo sapiens OX=9606 GN=LGALS7B PE=1 SV=2	1	3	3	0	0	0	0	0	0	3	0	0	0	0	0	0	0	0	0	0	0	3	0	0	0	0	0	36.8	36.8	15.075	136	136	0	21.779	0	0	0	0	0	0	36.8	0	0	0	0
H7C286;C9JEV6;Q9UJ70;H7C3G9;E9PPU6;H0YF44;H0YC94;H0YEB7	H7C286;C9JEV6;Q9UJ70;H7C3G9	N-acetyl-D-glucosamine kinase	NAGK	tr|H7C286|H7C286_HUMAN N-acetyl-D-glucosamine kinase OS=Homo sapiens OX=9606 GN=NAGK PE=1 SV=2;tr|C9JEV6|C9JEV6_HUMAN N-acetyl-D-glucosamine kinase OS=Homo sapiens OX=9606 GN=NAGK PE=1 SV=3;sp|Q9UJ70|NAGK_HUMAN N-acetyl-D-glucosamine kinase OS=Homo sapiens	8	3	3	0	0	0	0	1	1	1	0	1	2	1	1	0	0	0	0	1	1	1	0	1	2	1	1	24.5	24.5	21.977	196	196;293;344;340;94;109;136;182	0	21.719	0	0	0	0	8.7	10.2	8.7	0	8.7	14.3	8.7
C9J975;Q96P47;H7C4F1;E7ESL9	C9J975;Q96P47;H7C4F1;E7ESL9	Arf-GAP with GTPase, ANK repeat and PH domain-containing protein 3	AGAP3	tr|C9J975|C9J975_HUMAN Arf-GAP with GTPase, ANK repeat and PH domain-containing protein 3 OS=Homo sapiens OX=9606 GN=AGAP3 PE=1 SV=1;sp|Q96P47|AGAP3_HUMAN Arf-GAP with GTPase, ANK repeat and PH domain-containing protein 3 OS=Homo sapiens OX=9606 GN=AGAP3 P	4	3	2	0	0	2	3	0	0	0	0	0	0	0	0	0	0	1	2	0	0	0	0	0	0	0	0	16	11.4	36.89	343	343;875;194;576	0	21.714	0	0	9.6	16	0	0	0	0	0	0	0
Q5JUW8;Q92796	Q5JUW8;Q92796	Disks large homolog 3	DLG3	tr|Q5JUW8|Q5JUW8_HUMAN Discs, large homolog 3 (Neuroendocrine-dlg, Drosophila), isoform CRA_b OS=Homo sapiens OX=9606 GN=DLG3 PE=1 SV=1;sp|Q92796|DLG3_HUMAN Disks large homolog 3 OS=Homo sapiens OX=9606 GN=DLG3 PE=1 SV=2	2	2	2	0	0	1	0	1	0	1	1	0	0	0	0	0	0	1	0	1	0	1	1	0	0	0	0	3.4	3.4	93.605	849	849;817	0	21.708	0	0	1.9	0	1.5	0	1.5	1.9	0	0	0
Q10567	Q10567	AP-1 complex subunit beta-1	AP1B1	sp|Q10567|AP1B1_HUMAN AP-1 complex subunit beta-1 OS=Homo sapiens OX=9606 GN=AP1B1 PE=1 SV=3	1	12	3	1	0	2	1	7	2	6	6	5	6	2	2	0	0	0	1	1	0	3	2	3	2	0	0	14.5	4.3	104.61	949	949	0	21.704	1.4	0	3	1.7	8.7	2.5	8.3	8.3	7	8.1	3
E7ETR1;C9J9E2;Q8NCB2;F8WDJ4;B4DSW8;B4DM24	E7ETR1;C9J9E2;Q8NCB2	CaM kinase-like vesicle-associated protein	CAMKV	tr|E7ETR1|E7ETR1_HUMAN CaM kinase-like vesicle-associated protein OS=Homo sapiens OX=9606 GN=CAMKV PE=1 SV=1;tr|C9J9E2|C9J9E2_HUMAN CaM kinase-like vesicle-associated protein OS=Homo sapiens OX=9606 GN=CAMKV PE=1 SV=1;sp|Q8NCB2|CAMKV_HUMAN CaM kinase-like	6	3	3	0	0	1	0	0	0	0	0	1	2	0	0	0	0	1	0	0	0	0	0	1	2	0	0	13.1	13.1	46.669	427	427;434;501;94;143;426	0	21.653	0	0	6.6	0	0	0	0	0	6.6	6.6	0
Q8N126;A0A0C4DG09	Q8N126;A0A0C4DG09	Cell adhesion molecule 3	CADM3	sp|Q8N126|CADM3_HUMAN Cell adhesion molecule 3 OS=Homo sapiens OX=9606 GN=CADM3 PE=1 SV=1;tr|A0A0C4DG09|A0A0C4DG09_HUMAN Cell adhesion molecule 3 (Fragment) OS=Homo sapiens OX=9606 GN=CADM3 PE=1 SV=1	2	3	3	2	1	1	1	0	1	1	1	0	1	1	1	2	1	1	1	0	1	1	1	0	1	1	1	10.8	10.8	43.299	398	398;234	0	21.617	6.5	2	4.5	4.3	0	4.3	4.3	4.3	0	2	4.5
O75663	O75663	TIP41-like protein	TIPRL	sp|O75663|TIPRL_HUMAN TIP41-like protein OS=Homo sapiens OX=9606 GN=TIPRL PE=1 SV=2	1	3	3	0	0	0	0	0	2	1	2	0	0	1	0	0	0	0	0	0	2	1	2	0	0	1	0	14.7	14.7	31.444	272	272	0	21.598	0	0	0	0	0	8.1	6.6	10.7	0	0	6.6
G3V4P8;P60983	G3V4P8;P60983	Glia maturation factor beta	GMFB	tr|G3V4P8|G3V4P8_HUMAN Glia maturation factor beta (Fragment) OS=Homo sapiens OX=9606 GN=GMFB PE=1 SV=1;sp|P60983|GMFB_HUMAN Glia maturation factor beta OS=Homo sapiens OX=9606 GN=GMFB PE=1 SV=2	2	3	3	0	1	1	2	0	1	2	1	0	1	1	0	0	1	1	2	0	1	2	1	0	1	1	0	22.7	22.7	17.512	150	150;142	0	21.579	0	7.3	11.3	22.7	0	15.3	18.7	7.3	0	7.3	11.3
B1ALA9;A0A2R8Y7H4;P60891;A0A6Q8PGP2;A0A0B4J207;P21108;Q15244;A0A6Q8PGF9;A0A6Q8PG13;A0A6Q8PGX9;A0A0A0MRQ9;A0A6Q8PHI4;A0A6Q8PHK9;B1ALA7;H7C540;P11908	B1ALA9;A0A2R8Y7H4;P60891;A0A6Q8PGP2;A0A0B4J207;P21108	Ribose-phosphate pyrophosphokinase 1;Ribose-phosphate pyrophosphokinase 3	PRPS1;PRPS1L1	tr|B1ALA9|B1ALA9_HUMAN Ribose-phosphate pyrophosphokinase 1 OS=Homo sapiens OX=9606 GN=PRPS1 PE=1 SV=2;tr|A0A2R8Y7H4|A0A2R8Y7H4_HUMAN Ribose-phosphate pyrophosphokinase OS=Homo sapiens OX=9606 GN=PRPS1 PE=1 SV=1;sp|P60891|PRPS1_HUMAN Ribose-phosphate pyrop	16	3	3	0	0	1	1	2	2	0	1	1	3	1	3	0	0	1	1	2	2	0	1	1	3	1	3	15.1	15.1	31.392	285	285;321;318;95;318;318;40;46;52;65;76;92;121;168;173;318	0	21.541	0	0	6	6	10.5	10.5	0	6	6	15.1	6
Q9NZL9;E5RJR3;H7C0X7	Q9NZL9;E5RJR3	Methionine adenosyltransferase 2 subunit beta	MAT2B	sp|Q9NZL9|MAT2B_HUMAN Methionine adenosyltransferase 2 subunit beta OS=Homo sapiens OX=9606 GN=MAT2B PE=1 SV=1;tr|E5RJR3|E5RJR3_HUMAN Methionine adenosyltransferase 2 subunit beta OS=Homo sapiens OX=9606 GN=MAT2B PE=1 SV=1	3	3	3	0	1	0	1	1	3	2	1	1	1	1	0	0	1	0	1	1	3	2	1	1	1	1	0	14.7	14.7	37.551	334	334;117;198	0	21.416	0	3.6	0	3.6	3.6	14.7	7.2	3.6	3.6	3.6	3.6
P41222;H0Y5A1;Q5SQ11	P41222;H0Y5A1;Q5SQ11	Prostaglandin-H2 D-isomerase	PTGDS	sp|P41222|PTGDS_HUMAN Prostaglandin-H2 D-isomerase OS=Homo sapiens OX=9606 GN=PTGDS PE=1 SV=1;tr|H0Y5A1|H0Y5A1_HUMAN Prostaglandin-H2 D-isomerase (Fragment) OS=Homo sapiens OX=9606 GN=PTGDS PE=1 SV=2;tr|Q5SQ11|Q5SQ11_HUMAN Prostaglandin-H2 D-isomerase (Fra	3	2	2	1	0	1	0	0	0	2	0	1	0	1	0	1	0	1	0	0	0	2	0	1	0	1	0	17.4	17.4	21.029	190	190;124;195	0	21.263	8.9	0	8.9	0	0	0	17.4	0	8.9	0	8.9
P62745	P62745	Rho-related GTP-binding protein RhoB	RHOB	sp|P62745|RHOB_HUMAN Rho-related GTP-binding protein RhoB OS=Homo sapiens OX=9606 GN=RHOB PE=1 SV=1	1	5	3	0	2	1	3	3	3	2	3	2	3	2	1	0	1	1	1	2	2	1	2	1	2	1	1	38.8	25.5	22.123	196	196	0	21.248	0	10.7	4.1	28.6	18.9	18.9	14.8	18.9	14.8	18.9	14.8
A0A087WVC4;P22694;B1APF7;B1APG1;B1APG0;B1APG2;B1APF8;B1APF9;B1APG3	A0A087WVC4;P22694;B1APF7;B1APG1;B1APG0;B1APG2;B1APF8;B1APF9;B1APG3	cAMP-dependent protein kinase catalytic subunit beta	PRKACB	tr|A0A087WVC4|A0A087WVC4_HUMAN cAMP-dependent protein kinase OS=Homo sapiens OX=9606 GN=PRKACB PE=1 SV=1;sp|P22694|KAPCB_HUMAN cAMP-dependent protein kinase catalytic subunit beta OS=Homo sapiens OX=9606 GN=PRKACB PE=1 SV=2;tr|B1APF7|B1APF7_HUMAN cAMP-depe	9	3	1	0	0	0	0	2	2	1	1	0	2	0	0	0	0	0	0	1	0	0	0	0	1	0	0	8.9	3.6	39.236	338	338;351;186;197;206;209;214;245;264	0	21.22	0	0	0	0	6.2	5.3	2.7	2.7	0	6.2	0
A0A075B6I7;F8W8C9;P12018	A0A075B6I7;F8W8C9;P12018	Immunoglobulin iota chain	IGLV5-48;VPREB1	sp|A0A075B6I7|LV548_HUMAN Probable non-functional immunoglobulin lambda variable 5-48 OS=Homo sapiens OX=9606 GN=IGLV5-48 PE=1 SV=2;tr|F8W8C9|F8W8C9_HUMAN Immunoglobulin iota chain OS=Homo sapiens OX=9606 GN=VPREB1 PE=1 SV=1;sp|P12018|VPREB_HUMAN Immunoglo	3	2	2	0	1	0	2	0	2	0	1	0	2	0	2	0	1	0	2	0	2	0	1	0	2	0	2	14.3	14.3	11.247	105	105;144;145	0	21.153	0	5.7	0	14.3	0	14.3	0	5.7	0	14.3	0
A0A804HJA8;A0A804HJJ5;A0A804HHZ7;A0A804HJS7;Q9BQI5;A0A804HHX3;A0A804HIX4;A0A804HI01;A0A804HIU6;A0A804HJX5;A0A804HJI3;A0A804HHV6;A0A804HJG4;A0A804HK43;A0A804HIA5;A0A804HKQ5;A0A804HIP4;A0A804HIL8;A0A804HL75;A0A804HIL9;A0A804HKB1;A0A804HJ90;F6R8P8	A0A804HJA8;A0A804HJJ5;A0A804HHZ7;A0A804HJS7;Q9BQI5;A0A804HHX3;A0A804HIX4;A0A804HI01;A0A804HIU6;A0A804HJX5;A0A804HJI3;A0A804HHV6;A0A804HJG4	SH3-containing GRB2-like protein 3-interacting protein 1	SGIP1	tr|A0A804HJA8|A0A804HJA8_HUMAN SH3-containing GRB2-like protein 3-interacting protein 1 OS=Homo sapiens OX=9606 GN=SGIP1 PE=1 SV=1;tr|A0A804HJJ5|A0A804HJJ5_HUMAN SH3-containing GRB2-like protein 3-interacting protein 1 OS=Homo sapiens OX=9606 GN=SGIP1 PE=1	23	3	3	0	0	0	2	1	1	1	1	1	1	0	2	0	0	0	2	1	1	1	1	1	1	0	2	7.1	7.1	73.196	678	678;796;820;855;828;461;519;609;617;633;642;653;655;138;145;147;162;166;168;294;318;343;345	0	21.076	0	0	0	5.3	1.8	3.2	3.2	3.2	3.2	1.8	0
P61457	P61457	Pterin-4-alpha-carbinolamine dehydratase	PCBD1	sp|P61457|PHS_HUMAN Pterin-4-alpha-carbinolamine dehydratase OS=Homo sapiens OX=9606 GN=PCBD1 PE=1 SV=2	1	2	2	1	0	1	1	0	0	2	0	1	0	1	0	1	0	1	1	0	0	2	0	1	0	1	0	23.1	23.1	11.999	104	104	0	20.959	13.5	0	13.5	13.5	0	0	23.1	0	13.5	0	13.5
B3KQV6;P30153;E9PH38;H0YDG7;C9J9C1;P30154	B3KQV6;P30153	Serine/threonine-protein phosphatase 2A 65 kDa regulatory subunit A alpha isoform	PPP2R1A	tr|B3KQV6|B3KQV6_HUMAN Serine/threonine-protein phosphatase 2A 65 kDa regulatory subunit A alpha isoform OS=Homo sapiens OX=9606 GN=PPP2R1A PE=1 SV=1;sp|P30153|2AAA_HUMAN Serine/threonine-protein phosphatase 2A 65 kDa regulatory subunit A alpha isoform OS=	6	3	3	0	0	0	0	2	3	1	0	0	2	0	0	0	0	0	0	2	3	1	0	0	2	0	0	9.3	9.3	45.604	410	410;589;132;224;395;601	0	20.91	0	0	0	0	6.6	9.3	4.1	0	0	6.6	0
O75489;E9PS48	O75489;E9PS48	NADH dehydrogenase [ubiquinone] iron-sulfur protein 3, mitochondrial	NDUFS3	sp|O75489|NDUS3_HUMAN NADH dehydrogenase [ubiquinone] iron-sulfur protein 3, mitochondrial OS=Homo sapiens OX=9606 GN=NDUFS3 PE=1 SV=1;tr|E9PS48|E9PS48_HUMAN NADH dehydrogenase [ubiquinone] iron-sulfur protein 3, mitochondrial OS=Homo sapiens OX=9606 GN=ND	2	2	2	0	0	1	1	2	1	2	2	0	2	0	1	0	0	1	1	2	1	2	2	0	2	0	1	9.8	9.8	30.241	264	264;161	0	20.903	0	0	4.9	4.9	9.8	4.9	9.8	9.8	0	9.8	0
D6RB09;D6RG13;D6RAT0;P61247;D6RAS7;D6R9B6;H0Y8L7;E9PFI5;H0Y9Y4;D6RGE0;D6RED7	D6RB09;D6RG13;D6RAT0;P61247;D6RAS7;D6R9B6;H0Y8L7;E9PFI5;H0Y9Y4	40S ribosomal protein S3a	RPS3A	tr|D6RB09|D6RB09_HUMAN 40S ribosomal protein S3a (Fragment) OS=Homo sapiens OX=9606 GN=RPS3A PE=1 SV=8;tr|D6RG13|D6RG13_HUMAN 40S ribosomal protein S3a (Fragment) OS=Homo sapiens OX=9606 GN=RPS3A PE=1 SV=1;tr|D6RAT0|D6RAT0_HUMAN 40S ribosomal protein S3a O	11	3	3	0	0	0	0	1	1	0	0	0	2	0	0	0	0	0	0	1	1	0	0	0	2	0	0	17.1	17.1	22.459	193	193;223;227;264;125;145;190;205;208;65;101	0	20.902	0	0	0	0	7.3	4.7	0	0	0	12.4	0
B4DY09;Q12905;X6R6Z1;A0A0A0MRL0	B4DY09;Q12905;X6R6Z1	Interleukin enhancer-binding factor 2	ILF2	tr|B4DY09|B4DY09_HUMAN Interleukin enhancer-binding factor 2 OS=Homo sapiens OX=9606 GN=ILF2 PE=1 SV=1;sp|Q12905|ILF2_HUMAN Interleukin enhancer-binding factor 2 OS=Homo sapiens OX=9606 GN=ILF2 PE=1 SV=2;tr|X6R6Z1|X6R6Z1_HUMAN Interleukin enhancer-binding	4	3	3	0	0	2	0	1	0	1	0	2	1	1	0	0	0	2	0	1	0	1	0	2	1	1	0	12.5	12.5	38.91	352	352;390;115;150	0	20.863	0	0	6.8	0	4	0	4	0	6.8	5.7	4
Q96E17	Q96E17	Ras-related protein Rab-3C	RAB3C	sp|Q96E17|RAB3C_HUMAN Ras-related protein Rab-3C OS=Homo sapiens OX=9606 GN=RAB3C PE=1 SV=1	1	4	3	1	1	1	2	2	1	1	1	1	3	0	0	0	0	0	1	1	1	0	1	1	3	0	0	21.6	18.1	25.952	227	227	0	20.802	3.5	3.5	3.5	11.5	10.1	3.5	3.5	3.5	6.6	18.1	0
P02747	P02747	Complement C1q subcomponent subunit C	C1QC	sp|P02747|C1QC_HUMAN Complement C1q subcomponent subunit C OS=Homo sapiens OX=9606 GN=C1QC PE=1 SV=3	1	3	3	1	2	1	2	0	0	1	1	0	1	0	0	1	2	1	2	0	0	1	1	0	1	0	0	13.9	13.9	25.773	245	245	0	20.764	4.9	9	4.9	8.6	0	0	4.9	4.9	0	4.9	0
P63167;F8VXI7;F8VXL2;F8VRV5	P63167	Dynein light chain 1, cytoplasmic	DYNLL1	sp|P63167|DYL1_HUMAN Dynein light chain 1, cytoplasmic OS=Homo sapiens OX=9606 GN=DYNLL1 PE=1 SV=1	4	3	1	1	1	2	1	2	3	1	1	2	2	2	1	0	0	0	0	0	1	0	0	0	1	0	0	49.4	24.7	10.366	89	89;42;47;67	0	20.619	12.4	12.4	24.7	12.4	24.7	49.4	12.4	12.4	24.7	37.1	24.7
Q8N335;C9JM46	Q8N335;C9JM46	Glycerol-3-phosphate dehydrogenase 1-like protein;Glycerol-3-phosphate dehydrogenase [NAD(+)]	GPD1L	sp|Q8N335|GPD1L_HUMAN Glycerol-3-phosphate dehydrogenase 1-like protein OS=Homo sapiens OX=9606 GN=GPD1L PE=1 SV=1;tr|C9JM46|C9JM46_HUMAN Glycerol-3-phosphate dehydrogenase [NAD(+)] (Fragment) OS=Homo sapiens OX=9606 GN=GPD1L PE=1 SV=1	2	3	3	0	0	0	0	0	3	0	0	1	1	1	0	0	0	0	0	0	3	0	0	1	1	1	0	12	12	38.418	351	351;173	0	20.592	0	0	0	0	0	12	0	0	4	4.8	4
P28072;I3L3X7;A0A087X2I4	P28072	Proteasome subunit beta type-6	PSMB6	sp|P28072|PSB6_HUMAN Proteasome subunit beta type-6 OS=Homo sapiens OX=9606 GN=PSMB6 PE=1 SV=4	3	3	3	1	1	2	1	1	1	1	0	0	1	2	0	1	1	2	1	1	1	1	0	0	1	2	0	13	13	25.357	239	239;102;213	0	20.504	4.6	4.2	8.8	4.2	4.6	4.2	4.2	0	0	4.6	8.8
Q7Z6L0;A0A1B0GTS0;A0A1B0GTP1;A0A1B0GTE9;A0A0G2JLL6	Q7Z6L0;A0A1B0GTS0;A0A1B0GTP1;A0A1B0GTE9;A0A0G2JLL6	Proline-rich transmembrane protein 2	PRRT2	sp|Q7Z6L0|PRRT2_HUMAN Proline-rich transmembrane protein 2 OS=Homo sapiens OX=9606 GN=PRRT2 PE=1 SV=1;tr|A0A1B0GTS0|A0A1B0GTS0_HUMAN Proline-rich transmembrane protein 2 (Fragment) OS=Homo sapiens OX=9606 GN=PRRT2 PE=1 SV=1;tr|A0A1B0GTP1|A0A1B0GTP1_HUMAN P	5	2	2	1	0	2	1	1	1	2	0	0	0	2	0	1	0	2	1	1	1	2	0	0	0	2	0	6.8	6.8	34.945	340	340;145;286;287;359	0	20.483	3.8	0	6.8	2.9	3.8	3.8	6.8	0	0	0	6.8
Q9NQR4;H7C579;F8WF70	Q9NQR4;H7C579	Omega-amidase NIT2	NIT2	sp|Q9NQR4|NIT2_HUMAN Omega-amidase NIT2 OS=Homo sapiens OX=9606 GN=NIT2 PE=1 SV=1;tr|H7C579|H7C579_HUMAN Omega-amidase NIT2 (Fragment) OS=Homo sapiens OX=9606 GN=NIT2 PE=1 SV=8	3	3	3	1	1	0	2	0	0	2	0	1	1	0	1	1	1	0	2	0	0	2	0	1	1	0	1	17	17	30.608	276	276;265;92	0	20.449	5.4	6.2	0	11.6	0	0	11.6	0	5.4	6.2	0
Q15121;B1AKZ5	Q15121	Astrocytic phosphoprotein PEA-15	PEA15	sp|Q15121|PEA15_HUMAN Astrocytic phosphoprotein PEA-15 OS=Homo sapiens OX=9606 GN=PEA15 PE=1 SV=2	2	3	3	0	0	0	0	0	0	2	1	0	1	2	0	0	0	0	0	0	0	2	1	0	1	2	0	40	40	15.04	130	130;108	0	20.365	0	0	0	0	0	0	27.7	13.1	0	14.6	25.4
I3L0A0;Q13404;E5RIF1;D6RG00;G3V2F7	I3L0A0;Q13404;E5RIF1;D6RG00;G3V2F7	Ubiquitin-conjugating enzyme E2 variant 1	TMEM189-UBE2V1;UBE2V1;UBE2V2	tr|I3L0A0|I3L0A0_HUMAN HCG2044781 OS=Homo sapiens OX=9606 GN=PEDS1-UBE2V1 PE=1 SV=1;sp|Q13404|UB2V1_HUMAN Ubiquitin-conjugating enzyme E2 variant 1 OS=Homo sapiens OX=9606 GN=UBE2V1 PE=1 SV=2;tr|E5RIF1|E5RIF1_HUMAN Ubiquitin-conjugating enzyme E2 variant 2	5	3	1	1	3	2	1	0	1	3	2	0	1	0	1	1	1	1	0	0	0	1	0	0	0	0	0	7.8	2.4	42.208	370	370;147;52;89;105	0	20.332	2.4	7.8	5.1	2.7	0	2.7	7.8	5.4	0	2.7	0
H3BNX8;P20674;H3BRM5;H3BV69	H3BNX8;P20674;H3BRM5;H3BV69	Cytochrome c oxidase subunit 5A, mitochondrial	COX5A	tr|H3BNX8|H3BNX8_HUMAN Cytochrome c oxidase subunit 5A, mitochondrial OS=Homo sapiens OX=9606 GN=COX5A PE=1 SV=1;sp|P20674|COX5A_HUMAN Cytochrome c oxidase subunit 5A, mitochondrial OS=Homo sapiens OX=9606 GN=COX5A PE=1 SV=2;tr|H3BRM5|H3BRM5_HUMAN Cytochro	4	3	3	1	2	1	0	1	0	0	0	0	0	2	0	1	2	1	0	1	0	0	0	0	0	2	0	16.3	16.3	17.235	153	153;150;69;111	0	20.267	9.8	15.7	9.8	0	6.5	0	0	0	0	0	16.3
Q96SZ5	Q96SZ5	2-aminoethanethiol dioxygenase	ADO	sp|Q96SZ5|AEDO_HUMAN 2-aminoethanethiol dioxygenase OS=Homo sapiens OX=9606 GN=ADO PE=1 SV=2	1	3	3	1	1	1	2	1	1	1	0	1	1	2	1	1	1	1	2	1	1	1	0	1	1	2	1	11.1	11.1	29.751	270	270	0	20.261	3.7	3.7	3.7	7.8	3.7	3.7	3.7	0	3.7	3.7	7
O43920	O43920	NADH dehydrogenase [ubiquinone] iron-sulfur protein 5	NDUFS5	sp|O43920|NDUS5_HUMAN NADH dehydrogenase [ubiquinone] iron-sulfur protein 5 OS=Homo sapiens OX=9606 GN=NDUFS5 PE=1 SV=3	1	3	3	0	1	1	2	1	2	3	2	2	0	2	1	0	1	1	2	1	2	3	2	2	0	2	1	34.9	34.9	12.517	106	106	0	20.254	0	11.3	11.3	22.6	11.3	22.6	34.9	22.6	22.6	0	22.6
B8ZWD1;P07108	B8ZWD1;P07108	Acyl-CoA-binding protein	DBI	tr|B8ZWD1|B8ZWD1_HUMAN Acyl-CoA-binding protein OS=Homo sapiens OX=9606 GN=DBI PE=1 SV=1;sp|P07108|ACBP_HUMAN Acyl-CoA-binding protein OS=Homo sapiens OX=9606 GN=DBI PE=1 SV=2	2	3	3	1	1	2	2	1	2	2	2	1	2	3	2	1	1	2	2	1	2	2	2	1	2	3	2	47.4	47.4	11.15	97	97;87	0	20.172	20.6	20.6	30.9	30.9	20.6	37.1	30.9	30.9	20.6	37.1	47.4
P00491;G3V393;G3V5M2	P00491;G3V393;G3V5M2	Purine nucleoside phosphorylase	PNP	sp|P00491|PNPH_HUMAN Purine nucleoside phosphorylase OS=Homo sapiens OX=9606 GN=PNP PE=1 SV=2;tr|G3V393|G3V393_HUMAN Purine-nucleoside phosphorylase (Fragment) OS=Homo sapiens OX=9606 GN=PNP PE=1 SV=1;tr|G3V5M2|G3V5M2_HUMAN Purine-nucleoside phosphorylase	3	3	3	1	2	0	0	0	0	1	0	0	0	2	1	1	2	0	0	0	0	1	0	0	0	2	1	14.9	14.9	32.118	289	289;61;221	0	19.965	3.8	11.4	0	0	0	0	3.5	0	0	0	11.4
Q9Y376	Q9Y376	Calcium-binding protein 39	CAB39	sp|Q9Y376|CAB39_HUMAN Calcium-binding protein 39 OS=Homo sapiens OX=9606 GN=CAB39 PE=1 SV=1	1	3	3	0	0	1	0	1	1	3	0	1	0	2	0	0	0	1	0	1	1	3	0	1	0	2	0	9.7	9.7	39.869	341	341	0	19.96	0	0	3.2	0	3.2	3.2	9.7	0	3.2	0	7
Q8N9R8	Q8N9R8	Protein SCAI	SCAI	sp|Q8N9R8|SCAI_HUMAN Protein SCAI OS=Homo sapiens OX=9606 GN=SCAI PE=1 SV=2	1	3	3	0	0	0	0	2	1	1	0	1	2	0	0	0	0	0	0	2	1	1	0	1	2	0	0	5.4	5.4	70.399	606	606	0	19.81	0	0	0	0	3.5	1.8	2	0	1.7	3.5	0
M0QYT0;M0QXS5;A0A3B3ITJ4;P14866;M0R076	M0QYT0;M0QXS5;A0A3B3ITJ4;P14866;M0R076	Heterogeneous nuclear ribonucleoprotein L	HNRNPL	tr|M0QYT0|M0QYT0_HUMAN RRM domain-containing protein (Fragment) OS=Homo sapiens OX=9606 PE=1 SV=1;tr|M0QXS5|M0QXS5_HUMAN Heterogeneous nuclear ribonucleoprotein L (Fragment) OS=Homo sapiens OX=9606 GN=HNRNPL PE=1 SV=1;tr|A0A3B3ITJ4|A0A3B3ITJ4_HUMAN Heterog	5	4	3	0	3	1	3	1	3	2	1	2	3	2	0	0	2	1	2	1	2	2	1	2	3	2	0	14.6	11.8	35.904	321	321;530;537;589;114	0	19.634	0	9.7	4	11.8	4	11.8	9	4	9	11.8	9
O43747	O43747	AP-1 complex subunit gamma-1	AP1G1	sp|O43747|AP1G1_HUMAN AP-1 complex subunit gamma-1 OS=Homo sapiens OX=9606 GN=AP1G1 PE=1 SV=5	1	1	1	0	0	0	0	0	1	0	0	1	1	0	0	0	0	0	0	0	1	0	0	1	1	0	0	1.3	1.3	91.35	822	822	0	19.553	0	0	0	0	0	1.3	0	0	1.3	1.3	0
H3BN14;P22676;A6NER6;H3BMN5	H3BN14;P22676;A6NER6	Calretinin	CALB2	tr|H3BN14|H3BN14_HUMAN Calretinin (Fragment) OS=Homo sapiens OX=9606 GN=CALB2 PE=1 SV=2;sp|P22676|CALB2_HUMAN Calretinin OS=Homo sapiens OX=9606 GN=CALB2 PE=2 SV=2;tr|A6NER6|A6NER6_HUMAN Calretinin OS=Homo sapiens OX=9606 GN=CALB2 PE=1 SV=1	4	3	3	0	0	0	0	0	0	1	0	0	0	3	1	0	0	0	0	0	0	1	0	0	0	3	1	13.6	13.6	27.206	235	235;271;192;158	0	19.548	0	0	0	0	0	0	4.7	0	0	0	13.6
A0A6I8PIS1;Q00796;H0YKB3;A0A6I8PRA7	A0A6I8PIS1;Q00796;H0YKB3	Sorbitol dehydrogenase	SORD	tr|A0A6I8PIS1|A0A6I8PIS1_HUMAN Sorbitol dehydrogenase OS=Homo sapiens OX=9606 GN=SORD PE=1 SV=1;sp|Q00796|DHSO_HUMAN Sorbitol dehydrogenase OS=Homo sapiens OX=9606 GN=SORD PE=1 SV=4;tr|H0YKB3|H0YKB3_HUMAN Sorbitol dehydrogenase OS=Homo sapiens OX=9606 GN=S	4	3	3	0	1	0	2	0	1	2	1	0	1	0	1	0	1	0	2	0	1	2	1	0	1	0	1	18.3	18.3	27.076	252	252;357;117;25	0	19.543	0	3.6	0	11.5	0	6.7	11.5	7.9	0	3.6	0
Q3ZCM7;A0A075B736;Q5SQY0	Q3ZCM7;A0A075B736;Q5SQY0	Tubulin beta-8 chain	TUBB8	sp|Q3ZCM7|TBB8_HUMAN Tubulin beta-8 chain OS=Homo sapiens OX=9606 GN=TUBB8 PE=1 SV=2;tr|A0A075B736|A0A075B736_HUMAN Tubulin beta chain OS=Homo sapiens OX=9606 GN=TUBB8 PE=1 SV=1;tr|Q5SQY0|Q5SQY0_HUMAN Tubulin beta chain OS=Homo sapiens OX=9606 GN=TUBB8 PE=	3	11	2	0	0	0	0	6	2	1	0	2	10	0	1	0	0	0	0	1	0	0	0	1	2	0	0	24.5	7.4	49.775	444	444;407;410	0	19.456	0	0	0	0	18.9	5.6	2.3	0	9.5	22.7	0
P01594;P01593	P01594;P01593	Ig kappa chain V-I region AU;Ig kappa chain V-I region AG		sp|P01594|KV133_HUMAN Immunoglobulin kappa variable 1-33 OS=Homo sapiens OX=9606 GN=IGKV1-33 PE=1 SV=2;sp|P01593|KVD33_HUMAN Immunoglobulin kappa variable 1D-33 OS=Homo sapiens OX=9606 GN=IGKV1D-33 PE=1 SV=2	2	1	1	0	1	0	1	1	1	1	1	0	1	1	1	0	1	0	1	1	1	1	1	0	1	1	1	13.7	13.7	12.848	117	117;117	0	19.434	0	13.7	0	13.7	13.7	13.7	13.7	13.7	0	13.7	13.7
E9PPU1;H0YEU2;E9PL09;P23396;E9PQ96;E9PJH4;F2Z2S8;H0YF32;E9PK82;H0YCJ7;H0YES8;E9PQX2;E9PSF4	E9PPU1;H0YEU2;E9PL09;P23396;E9PQ96;E9PJH4;F2Z2S8;H0YF32;E9PK82;H0YCJ7	40S ribosomal protein S3	RPS3	tr|E9PPU1|E9PPU1_HUMAN 40S ribosomal protein S3 OS=Homo sapiens OX=9606 GN=RPS3 PE=1 SV=1;tr|H0YEU2|H0YEU2_HUMAN 40S ribosomal protein S3 (Fragment) OS=Homo sapiens OX=9606 GN=RPS3 PE=1 SV=1;tr|E9PL09|E9PL09_HUMAN 40S ribosomal protein S3 OS=Homo sapiens O	13	3	3	0	0	0	0	1	3	0	0	0	2	0	0	0	0	0	0	1	3	0	0	0	2	0	0	22.2	22.2	17.407	158	158;171;231;243;91;115;117;123;128;135;33;44;103	0	19.433	0	0	0	0	8.2	22.2	0	0	0	13.9	0
A0A2R8YFQ7;A0A2R8YCZ4;Q9Y2S2;A0A2R8Y7B4;A0A2R8Y5S5;A0A2R8Y4K2;A0A087WW38	A0A2R8YFQ7;A0A2R8YCZ4;Q9Y2S2;A0A2R8Y7B4;A0A2R8Y5S5;A0A2R8Y4K2	Lambda-crystallin homolog	CRYL1	tr|A0A2R8YFQ7|A0A2R8YFQ7_HUMAN Lambda-crystallin homolog OS=Homo sapiens OX=9606 GN=CRYL1 PE=1 SV=1;tr|A0A2R8YCZ4|A0A2R8YCZ4_HUMAN Lambda-crystallin homolog OS=Homo sapiens OX=9606 GN=CRYL1 PE=1 SV=1;sp|Q9Y2S2|CRYL1_HUMAN Lambda-crystallin homolog OS=Homo	7	3	3	0	0	0	1	1	0	1	1	1	2	0	0	0	0	0	1	1	0	1	1	1	2	0	0	13.5	13.5	25.289	229	229;252;319;106;118;265;148	0	19.349	0	0	0	4.4	5.2	0	5.2	4.4	4.4	9.2	0
P05141;Q9H0C2	P05141	ADP/ATP translocase 2;ADP/ATP translocase 2, N-terminally processed	SLC25A5	sp|P05141|ADT2_HUMAN ADP/ATP translocase 2 OS=Homo sapiens OX=9606 GN=SLC25A5 PE=1 SV=7	2	7	2	0	2	2	2	4	2	1	0	1	6	3	1	0	1	1	0	0	0	0	0	1	1	1	0	21.8	6.4	32.852	298	298;315	0	19.344	0	6	5.7	6.4	13.1	6	3	0	3	18.8	8.7
P62857	P62857	40S ribosomal protein S28	RPS28	sp|P62857|RS28_HUMAN 40S ribosomal protein S28 OS=Homo sapiens OX=9606 GN=RPS28 PE=1 SV=1	1	2	2	0	0	0	0	1	2	0	0	0	1	0	0	0	0	0	0	1	2	0	0	0	1	0	0	33.3	33.3	7.8409	69	69	0	19.284	0	0	0	0	15.9	33.3	0	0	0	15.9	0
F8VXH9;H3BRU6;F8VZX2;Q15366;F8W0G4;F8W1G6;J3QT27;H3BND9	F8VXH9;H3BRU6;F8VZX2;Q15366;F8W0G4;F8W1G6;J3QT27	Poly(rC)-binding protein 2	PCBP2;PCBP3	tr|F8VXH9|F8VXH9_HUMAN Poly(rC)-binding protein 2 (Fragment) OS=Homo sapiens OX=9606 GN=PCBP2 PE=1 SV=1;tr|H3BRU6|H3BRU6_HUMAN Poly(rC)-binding protein 2 (Fragment) OS=Homo sapiens OX=9606 GN=PCBP2 PE=1 SV=1;tr|F8VZX2|F8VZX2_HUMAN Poly(rC)-binding protein	8	5	1	2	2	1	1	1	2	3	1	2	1	2	1	1	0	0	0	0	0	0	0	0	0	0	0	46.2	8.1	16.997	160	160;301;321;365;158;202;322;112	0	19.249	18.1	19.4	10	6.9	10	15.6	25.6	6.9	16.9	6.9	16.9
Q7Z3B1	Q7Z3B1	Neuronal growth regulator 1	NEGR1	sp|Q7Z3B1|NEGR1_HUMAN Neuronal growth regulator 1 OS=Homo sapiens OX=9606 GN=NEGR1 PE=1 SV=3	1	3	3	2	0	0	1	0	0	0	0	1	0	1	0	2	0	0	1	0	0	0	0	1	0	1	0	17.2	17.2	38.719	354	354	0	19.106	13.6	0	0	3.7	0	0	0	0	3.7	0	5.6
M0R2S2;M0R165;Q9UBC2	M0R2S2;M0R165;Q9UBC2	Epidermal growth factor receptor substrate 15-like 1	EPS15L1	tr|M0R2S2|M0R2S2_HUMAN Epidermal growth factor receptor substrate 15-like 1 OS=Homo sapiens OX=9606 GN=EPS15L1 PE=1 SV=1;tr|M0R165|M0R165_HUMAN Epidermal growth factor receptor substrate 15-like 1 OS=Homo sapiens OX=9606 GN=EPS15L1 PE=1 SV=1;sp|Q9UBC2|EP15	3	1	1	0	1	0	0	1	1	1	0	1	1	0	0	0	1	0	0	1	1	1	0	1	1	0	0	3.6	3.6	49.856	447	447;756;864	0	19.105	0	3.6	0	0	3.6	3.6	3.6	0	3.6	3.6	0
Q9HB71;B2ZWH1	Q9HB71	Calcyclin-binding protein	CACYBP	sp|Q9HB71|CYBP_HUMAN Calcyclin-binding protein OS=Homo sapiens OX=9606 GN=CACYBP PE=1 SV=2	2	3	3	0	0	0	0	0	1	1	0	0	2	0	0	0	0	0	0	0	1	1	0	0	2	0	0	18.4	18.4	26.21	228	228;50	0	19.054	0	0	0	0	0	5.7	3.9	0	0	14.5	0
P62805	P62805	Histone H4	HIST1H4A	sp|P62805|H4_HUMAN Histone H4 OS=Homo sapiens OX=9606 GN=H4-16 PE=1 SV=2	1	3	3	0	0	1	0	0	0	0	0	0	0	0	2	0	0	1	0	0	0	0	0	0	0	0	2	29.1	29.1	11.367	103	103	0	19.014	0	0	11.7	0	0	0	0	0	0	0	0
P16615;H7C5W9;Q93084;O14983	P16615;H7C5W9;Q93084	Sarcoplasmic/endoplasmic reticulum calcium ATPase 2;Sarcoplasmic/endoplasmic reticulum calcium ATPase 3	ATP2A2;ATP2A3	sp|P16615|AT2A2_HUMAN Sarcoplasmic/endoplasmic reticulum calcium ATPase 2 OS=Homo sapiens OX=9606 GN=ATP2A2 PE=1 SV=1;tr|H7C5W9|H7C5W9_HUMAN P-type Ca(2+) transporter (Fragment) OS=Homo sapiens OX=9606 GN=ATP2A2 PE=1 SV=1;sp|Q93084|AT2A3_HUMAN Sarcoplasmic	4	3	3	0	0	0	0	0	1	0	0	1	1	0	0	0	0	0	0	0	1	0	0	1	1	0	0	4.1	4.1	114.76	1042	1042;933;999;1001	0	18.895	0	0	0	0	0	1.2	0	0	1.4	1.4	0
Q5QNZ2;P24539	Q5QNZ2;P24539	ATP synthase F(0) complex subunit B1, mitochondrial	ATP5F1	tr|Q5QNZ2|Q5QNZ2_HUMAN ATP synthase subunit b OS=Homo sapiens OX=9606 GN=ATP5PB PE=1 SV=1;sp|P24539|AT5F1_HUMAN ATP synthase F(0) complex subunit B1, mitochondrial OS=Homo sapiens OX=9606 GN=ATP5PB PE=1 SV=2	2	3	3	0	0	0	1	1	0	1	1	0	3	0	0	0	0	0	1	1	0	1	1	0	3	0	0	17.9	17.9	22.275	195	195;256	0	18.879	0	0	0	6.2	7.7	0	6.2	6.2	0	17.9	0
Q9BV79;H3BM30	Q9BV79;H3BM30	Trans-2-enoyl-CoA reductase, mitochondrial	MECR	sp|Q9BV79|MECR_HUMAN Enoyl-[acyl-carrier-protein] reductase, mitochondrial OS=Homo sapiens OX=9606 GN=MECR PE=1 SV=2;tr|H3BM30|H3BM30_HUMAN Enoyl-[acyl-carrier-protein] reductase, mitochondrial (Fragment) OS=Homo sapiens OX=9606 GN=MECR PE=1 SV=1	2	2	2	0	0	0	0	0	1	1	1	0	0	0	1	0	0	0	0	0	1	1	1	0	0	0	1	6.7	6.7	40.461	373	373;212	0	18.756	0	0	0	0	0	3.8	2.9	3.8	0	0	0
A0A7I2YQD1;I3L1P5;A0A7I2V3Z1;A0A7I2V6E0;A0A7I2V2K2;A0A7I2V5A2;A0A7I2V3I8;A0A7I2V3F9;A0A7I2V2D8;A0A7I2V2W5;A0A7I2V2R9;A0A7I2V3J3;A0A7I2V637;A0A7I2V5A3;O14964;A0A7I2V307;A0A7I2V310;A0A7I2V5W6;A0A7I2V5N3;I3L165;A0A7I2V331;A0A7I2V5D6;A0A7I2V4X6	A0A7I2YQD1;I3L1P5;A0A7I2V3Z1;A0A7I2V6E0;A0A7I2V2K2;A0A7I2V5A2;A0A7I2V3I8;A0A7I2V3F9;A0A7I2V2D8;A0A7I2V2W5;A0A7I2V2R9;A0A7I2V3J3;A0A7I2V637;A0A7I2V5A3;O14964;A0A7I2V307	Hepatocyte growth factor-regulated tyrosine kinase substrate	HGS	tr|A0A7I2YQD1|A0A7I2YQD1_HUMAN Hepatocyte growth factor-regulated tyrosine kinase substrate (Fragment) OS=Homo sapiens OX=9606 GN=HGS PE=1 SV=1;tr|I3L1P5|I3L1P5_HUMAN Hepatocyte growth factor-regulated tyrosine kinase substrate (Fragment) OS=Homo sapiens O	23	3	3	0	0	0	0	1	1	1	0	1	3	1	1	0	0	0	0	1	1	1	0	1	3	1	1	7.9	7.9	52.067	458	458;536;690;710;737;757;761;765;767;768;768;777;795;800;777;783;30;64;64;71;89;145;167	0	18.74	0	0	0	0	2.6	2.4	2.6	0	2.4	7.9	2.6
Q99961;M0QYE0;M0R0I3;M0R2K6	Q99961;M0QYE0;M0R0I3	Endophilin-A2	SH3GL1	sp|Q99961|SH3G1_HUMAN Endophilin-A2 OS=Homo sapiens OX=9606 GN=SH3GL1 PE=1 SV=1;tr|M0QYE0|M0QYE0_HUMAN Endophilin-A2 (Fragment) OS=Homo sapiens OX=9606 GN=SH3GL1 PE=1 SV=8;tr|M0R0I3|M0R0I3_HUMAN Endophilin-A2 (Fragment) OS=Homo sapiens OX=9606 GN=SH3GL1 PE	4	5	3	0	0	1	2	1	2	3	1	1	3	2	1	0	0	0	0	0	1	2	0	1	2	1	0	16	10.9	41.489	368	368;128;139;26	0	18.615	0	0	3.3	5.2	3.3	8.7	12	3.3	3.3	10.9	8.7
P22528;P35321	P22528;P35321	Cornifin-B;Cornifin-A	SPRR1B;SPRR1A	sp|P22528|SPR1B_HUMAN Cornifin-B OS=Homo sapiens OX=9606 GN=SPRR1B PE=1 SV=2;sp|P35321|SPR1A_HUMAN Cornifin-A OS=Homo sapiens OX=9606 GN=SPRR1A PE=1 SV=2	2	3	3	1	0	1	0	3	0	2	0	2	0	1	0	1	0	1	0	3	0	2	0	2	0	1	0	43.8	43.8	9.8875	89	89;89	0	18.594	9	0	9	0	43.8	0	34.8	0	24.7	0	9
Q86UP2;G3V5P0;B7Z6P3;G3V4Y7	Q86UP2	Kinectin	KTN1	sp|Q86UP2|KTN1_HUMAN Kinectin OS=Homo sapiens OX=9606 GN=KTN1 PE=1 SV=1	4	3	3	0	0	0	0	0	0	0	0	1	2	0	1	0	0	0	0	0	0	0	0	1	2	0	1	2.7	2.7	156.27	1357	1357;160;334;595	0	18.561	0	0	0	0	0	0	0	0	1	1.6	0
Q8N3V7	Q8N3V7	Synaptopodin	SYNPO	sp|Q8N3V7|SYNPO_HUMAN Synaptopodin OS=Homo sapiens OX=9606 GN=SYNPO PE=1 SV=2	1	3	3	0	0	1	2	0	0	1	1	0	0	0	0	0	0	1	2	0	0	1	1	0	0	0	0	3.8	3.8	99.462	929	929	0	18.516	0	0	1.1	2.7	0	0	1.1	1.1	0	0	0
A0A2R8Y6B6;P07203	A0A2R8Y6B6;P07203	Glutathione peroxidase 1	GPX1	tr|A0A2R8Y6B6|A0A2R8Y6B6_HUMAN Glutathione peroxidase 1 OS=Homo sapiens OX=9606 GN=GPX1 PE=1 SV=1;sp|P07203|GPX1_HUMAN Glutathione peroxidase 1 OS=Homo sapiens OX=9606 GN=GPX1 PE=1 SV=4	2	3	3	0	0	0	0	1	2	0	1	0	2	0	0	0	0	0	0	1	2	0	1	0	2	0	0	19.1	19.1	16.914	157	157;203	0	18.448	0	0	0	0	7.6	19.1	0	11.5	0	18.5	0
A0A2R8Y5M6;P51572;C9JMD7;C9JSP1;C9JQ75;C9J0M4;C9JM14	A0A2R8Y5M6;P51572;C9JMD7;C9JSP1;C9JQ75;C9J0M4	B-cell receptor-associated protein 31	BCAP31	tr|A0A2R8Y5M6|A0A2R8Y5M6_HUMAN B-cell receptor-associated protein OS=Homo sapiens OX=9606 GN=BCAP31 PE=1 SV=1;sp|P51572|BAP31_HUMAN B-cell receptor-associated protein 31 OS=Homo sapiens OX=9606 GN=BCAP31 PE=1 SV=3;tr|C9JMD7|C9JMD7_HUMAN B-cell receptor-ass	7	3	3	0	1	0	1	0	2	0	1	0	1	0	1	0	1	0	1	0	2	0	1	0	1	0	1	16.6	16.6	24.112	211	211;246;178;182;187;188;138	0	18.441	0	4.3	0	4.3	0	11.8	0	4.3	0	4.7	0
F5H5N2;B4DNC9;B3KQ30;Q9H1K1	F5H5N2;B4DNC9;B3KQ30;Q9H1K1	Iron-sulfur cluster assembly enzyme ISCU, mitochondrial	ISCU	tr|F5H5N2|F5H5N2_HUMAN Iron-sulfur cluster assembly enzyme ISCU, mitochondrial OS=Homo sapiens OX=9606 GN=ISCU PE=1 SV=1;tr|B4DNC9|B4DNC9_HUMAN Iron-sulfur cluster assembly enzyme ISCU, mitochondrial OS=Homo sapiens OX=9606 GN=ISCU PE=1 SV=1;tr|B3KQ30|B3KQ	4	3	3	0	0	0	2	0	1	0	0	0	0	0	0	0	0	0	2	0	1	0	0	0	0	0	0	23.4	23.4	16.64	154	154;154;156;167	0	18.436	0	0	0	12.3	0	11	0	0	0	0	0
Q16795;F5H0J3;A0A3B3ISG8;H3BRM9;F5GY40	Q16795;F5H0J3;A0A3B3ISG8	NADH dehydrogenase [ubiquinone] 1 alpha subcomplex subunit 9, mitochondrial	NDUFA9	sp|Q16795|NDUA9_HUMAN NADH dehydrogenase [ubiquinone] 1 alpha subcomplex subunit 9, mitochondrial OS=Homo sapiens OX=9606 GN=NDUFA9 PE=1 SV=2;tr|F5H0J3|F5H0J3_HUMAN NADH dehydrogenase [ubiquinone] 1 alpha subcomplex subunit 9, mitochondrial OS=Homo sapiens	5	3	3	0	0	0	0	0	1	0	0	0	2	0	0	0	0	0	0	0	1	0	0	0	2	0	0	10.9	10.9	42.509	377	377;136;567;83;149	0	18.431	0	0	0	0	0	3.4	0	0	0	7.4	0
H0YLA2;P37108	H0YLA2;P37108	Signal recognition particle 14 kDa protein	SRP14	tr|H0YLA2|H0YLA2_HUMAN Signal recognition particle 14 kDa protein OS=Homo sapiens OX=9606 GN=SRP14 PE=1 SV=1;sp|P37108|SRP14_HUMAN Signal recognition particle 14 kDa protein OS=Homo sapiens OX=9606 GN=SRP14 PE=1 SV=2	2	2	2	0	0	1	1	1	1	1	0	0	2	1	0	0	0	1	1	1	1	1	0	0	2	1	0	23.5	23.5	13.058	115	115;136	0	18.425	0	0	11.3	11.3	11.3	12.2	11.3	0	0	23.5	11.3
Q99963	Q99963	Endophilin-A3	SH3GL3	sp|Q99963|SH3G3_HUMAN Endophilin-A3 OS=Homo sapiens OX=9606 GN=SH3GL3 PE=1 SV=1	1	2	2	0	0	0	0	1	0	1	1	2	2	1	1	0	0	0	0	1	0	1	1	2	2	1	1	7.2	7.2	39.284	347	347	0	18.176	0	0	0	0	3.5	0	3.5	3.5	7.2	7.2	3.5
P42126;H3BS70;Q96DC0	P42126;H3BS70;Q96DC0	Enoyl-CoA delta isomerase 1, mitochondrial	ECI1;DCI	sp|P42126|ECI1_HUMAN Enoyl-CoA delta isomerase 1, mitochondrial OS=Homo sapiens OX=9606 GN=ECI1 PE=1 SV=1;tr|H3BS70|H3BS70_HUMAN Enoyl-CoA delta isomerase 1, mitochondrial (Fragment) OS=Homo sapiens OX=9606 GN=ECI1 PE=1 SV=1;tr|Q96DC0|Q96DC0_HUMAN DCI prot	3	2	2	1	1	1	1	1	0	1	1	1	2	2	0	1	1	1	1	1	0	1	1	1	2	2	0	8.3	8.3	32.816	302	302;224;243	0	18.175	5	3.3	3.3	3.3	3.3	0	5	3.3	3.3	8.3	8.3
Q9ULV4;B4E3S0;F8W1H8;F8VUX3;F8VSA4;F8VRE9;H0YHL7;F8VTT6;F8VVB7	Q9ULV4;B4E3S0	Coronin-1C;Coronin	CORO1C	sp|Q9ULV4|COR1C_HUMAN Coronin-1C OS=Homo sapiens OX=9606 GN=CORO1C PE=1 SV=1;tr|B4E3S0|B4E3S0_HUMAN Coronin OS=Homo sapiens OX=9606 GN=CORO1C PE=1 SV=1	9	3	3	0	0	1	0	0	0	2	1	1	0	1	0	0	0	1	0	0	0	2	1	1	0	1	0	9.1	9.1	53.248	474	474;369;151;159;162;163;165;169;181	0	18.146	0	0	2.7	0	0	0	6.3	4.2	2.7	0	2.7
O75380;D6RBT3	O75380;D6RBT3	NADH dehydrogenase [ubiquinone] iron-sulfur protein 6, mitochondrial	NDUFS6	sp|O75380|NDUS6_HUMAN NADH dehydrogenase [ubiquinone] iron-sulfur protein 6, mitochondrial OS=Homo sapiens OX=9606 GN=NDUFS6 PE=1 SV=1;tr|D6RBT3|D6RBT3_HUMAN NADH dehydrogenase [ubiquinone] iron-sulfur protein 6, mitochondrial OS=Homo sapiens OX=9606 GN=ND	2	2	2	0	1	0	0	0	1	2	1	0	0	0	1	0	1	0	0	0	1	2	1	0	0	0	1	21.8	21.8	13.711	124	124;172	0	18.119	0	12.1	0	0	0	12.1	21.8	12.1	0	0	0
Q5SZK4;Q5SZK5;Q92558;Q5SZK3	Q5SZK4;Q5SZK5;Q92558	Wiskott-Aldrich syndrome protein family member 1	WASF1	tr|Q5SZK4|Q5SZK4_HUMAN Wiskott-Aldrich syndrome protein family member 1 (Fragment) OS=Homo sapiens OX=9606 GN=WASF1 PE=1 SV=1;tr|Q5SZK5|Q5SZK5_HUMAN Wiskott-Aldrich syndrome protein family member 1 (Fragment) OS=Homo sapiens OX=9606 GN=WASF1 PE=1 SV=1;sp|Q	4	3	3	0	0	0	0	0	2	0	0	0	1	0	0	0	0	0	0	0	2	0	0	0	1	0	0	15.7	15.7	16.154	140	140;180;559;89	0	18.106	0	0	0	0	0	15	0	0	0	9.3	0
Q5T750	Q5T750	Skin-specific protein 32	XP32	sp|Q5T750|XP32_HUMAN Skin-specific protein 32 OS=Homo sapiens OX=9606 GN=XP32 PE=1 SV=1	1	3	3	1	0	2	0	2	0	1	0	3	0	1	0	1	0	2	0	2	0	1	0	3	0	1	0	6.4	6.4	26.238	250	250	0	18.066	3.2	0	3.6	0	3.6	0	3.6	0	6.4	0	3.2
O60268;H3BNA7	O60268;H3BNA7	Uncharacterized protein KIAA0513	KIAA0513	sp|O60268|K0513_HUMAN Uncharacterized protein KIAA0513 OS=Homo sapiens OX=9606 GN=KIAA0513 PE=1 SV=1;tr|H3BNA7|H3BNA7_HUMAN Uncharacterized protein KIAA0513 (Fragment) OS=Homo sapiens OX=9606 GN=KIAA0513 PE=1 SV=1	2	3	3	0	0	0	0	1	2	0	1	0	1	0	0	0	0	0	0	1	2	0	1	0	1	0	0	9	9	46.638	411	411;113	0	18.039	0	0	0	0	3.2	6.1	0	3.2	0	2.9	0
Q6PUV4	Q6PUV4	Complexin-2	CPLX2	sp|Q6PUV4|CPLX2_HUMAN Complexin-2 OS=Homo sapiens OX=9606 GN=CPLX2 PE=1 SV=2	1	3	3	0	1	1	1	0	3	0	0	0	1	0	0	0	1	1	1	0	3	0	0	0	1	0	0	26.1	26.1	15.394	134	134	0	18.032	0	17.2	17.2	17.2	0	26.1	0	0	0	17.2	0
P42025	P42025	Beta-centractin	ACTR1B	sp|P42025|ACTY_HUMAN Beta-centractin OS=Homo sapiens OX=9606 GN=ACTR1B PE=1 SV=1	1	3	2	0	0	0	0	1	1	0	0	0	3	0	0	0	0	0	0	1	1	0	0	0	2	0	0	18.6	10.6	42.293	376	376	0	17.875	0	0	0	0	6.1	4.5	0	0	0	18.6	0
P63313	P63313	Thymosin beta-10	TMSB10	sp|P63313|TYB10_HUMAN Thymosin beta-10 OS=Homo sapiens OX=9606 GN=TMSB10 PE=1 SV=2	1	1	1	0	1	0	1	0	0	1	1	1	1	1	1	0	1	0	1	0	0	1	1	1	1	1	1	31.8	31.8	5.0256	44	44	0	17.852	0	31.8	0	31.8	0	0	31.8	31.8	31.8	31.8	31.8
H0YMT1;A0A1B0GVU7;Q9Y4G6	H0YMT1;A0A1B0GVU7;Q9Y4G6	Talin-2	TLN2	tr|H0YMT1|H0YMT1_HUMAN Talin-2 (Fragment) OS=Homo sapiens OX=9606 GN=TLN2 PE=1 SV=1;tr|A0A1B0GVU7|A0A1B0GVU7_HUMAN Talin-2 OS=Homo sapiens OX=9606 GN=TLN2 PE=1 SV=1;sp|Q9Y4G6|TLN2_HUMAN Talin-2 OS=Homo sapiens OX=9606 GN=TLN2 PE=1 SV=4	3	3	3	0	0	0	0	0	0	0	0	0	3	0	0	0	0	0	0	0	0	0	0	0	3	0	0	2.8	2.8	154.73	1471	1471;1567;2542	0	17.755	0	0	0	0	0	0	0	0	0	2.8	0
F5H7S3;H7BYY1;H0YKJ4;H0YK48;A0A494BZZ2;B7Z596	F5H7S3;H7BYY1;H0YKJ4;H0YK48;A0A494BZZ2;B7Z596		TPM1	tr|F5H7S3|F5H7S3_HUMAN Tropomyosin alpha-1 chain OS=Homo sapiens OX=9606 GN=TPM1 PE=1 SV=2;tr|H7BYY1|H7BYY1_HUMAN Tropomyosin 1 (Alpha), isoform CRA_m OS=Homo sapiens OX=9606 GN=TPM1 PE=1 SV=1;tr|H0YKJ4|H0YKJ4_HUMAN Tropomyosin 1 (Alpha), isoform CRA_b OS=	6	8	1	1	3	4	2	1	4	4	4	4	3	4	2	0	0	0	0	0	0	0	0	0	1	0	0	21.2	4.9	28.524	245	245;248;248;248;251;275	0	17.743	4.5	10.2	13.1	10.2	5.7	10.6	10.2	10.6	11.4	15.1	13.1
P52306;H0Y8M2	P52306;H0Y8M2	Rap1 GTPase-GDP dissociation stimulator 1	RAP1GDS1	sp|P52306|GDS1_HUMAN Rap1 GTPase-GDP dissociation stimulator 1 OS=Homo sapiens OX=9606 GN=RAP1GDS1 PE=1 SV=3;tr|H0Y8M2|H0Y8M2_HUMAN Rap1 GTPase-GDP dissociation stimulator 1 (Fragment) OS=Homo sapiens OX=9606 GN=RAP1GDS1 PE=1 SV=1	2	2	2	0	0	0	0	0	1	0	0	0	2	0	0	0	0	0	0	0	1	0	0	0	2	0	0	4.8	4.8	66.316	607	607;253	0	17.725	0	0	0	0	0	3	0	0	0	4.8	0
P39019;A0A075B6E2;M0R2L9;M0QYF7;M0R140	P39019;A0A075B6E2	40S ribosomal protein S19	RPS19	sp|P39019|RS19_HUMAN 40S ribosomal protein S19 OS=Homo sapiens OX=9606 GN=RPS19 PE=1 SV=2;tr|A0A075B6E2|A0A075B6E2_HUMAN 40S ribosomal protein S19 OS=Homo sapiens OX=9606 GN=RPS19 PE=1 SV=1	5	3	3	0	0	0	0	1	3	0	0	1	2	1	0	0	0	0	0	1	3	0	0	1	2	1	0	16.6	16.6	16.06	145	145;71;71;100;102	0	17.687	0	0	0	0	6.9	16.6	0	0	6.9	15.9	6.9
P61018;M0R0X1;P20338	P61018;M0R0X1	Ras-related protein Rab-4B	RAB4B	sp|P61018|RAB4B_HUMAN Ras-related protein Rab-4B OS=Homo sapiens OX=9606 GN=RAB4B PE=1 SV=1;tr|M0R0X1|M0R0X1_HUMAN Ras-related protein Rab-4B (Fragment) OS=Homo sapiens OX=9606 GN=RAB4B PE=1 SV=1	3	3	3	0	2	1	0	0	0	1	0	0	0	1	0	0	2	1	0	0	0	1	0	0	0	1	0	19.2	19.2	23.586	213	213;192;218	0	17.68	0	12.7	6.6	0	0	0	6.6	0	0	0	6.6
P10606	P10606	Cytochrome c oxidase subunit 5B, mitochondrial	COX5B	sp|P10606|COX5B_HUMAN Cytochrome c oxidase subunit 5B, mitochondrial OS=Homo sapiens OX=9606 GN=COX5B PE=1 SV=2	1	3	3	0	2	1	1	1	0	1	1	1	1	0	1	0	2	1	1	1	0	1	1	1	1	0	1	24.8	24.8	13.696	129	129	0	17.675	0	18.6	8.5	8.5	8.5	0	8.5	8.5	6.2	8.5	0
Q7L099	Q7L099	Protein RUFY3	RUFY3	sp|Q7L099|RUFY3_HUMAN Protein RUFY3 OS=Homo sapiens OX=9606 GN=RUFY3 PE=1 SV=1	1	2	2	0	0	0	0	0	0	0	0	0	2	0	0	0	0	0	0	0	0	0	0	0	2	0	0	4.9	4.9	52.964	469	469	0	17.658	0	0	0	0	0	0	0	0	0	4.9	0
P61006	P61006	Ras-related protein Rab-8A	RAB8A	sp|P61006|RAB8A_HUMAN Ras-related protein Rab-8A OS=Homo sapiens OX=9606 GN=RAB8A PE=1 SV=1	1	5	3	2	3	2	2	2	2	2	2	1	1	1	1	0	1	0	0	0	1	0	1	0	0	0	0	26.6	17.4	23.668	207	207	0	17.646	9.2	13	9.2	9.2	9.2	12.1	9.2	12.1	5.3	5.3	5.3
Q9ULC4;A0A3B3IRV3	Q9ULC4;A0A3B3IRV3	Malignant T-cell-amplified sequence 1	MCTS1	sp|Q9ULC4|MCTS1_HUMAN Malignant T-cell-amplified sequence 1 OS=Homo sapiens OX=9606 GN=MCTS1 PE=1 SV=1;sp|A0A3B3IRV3|MCTS2_HUMAN Malignant T-cell-amplified sequence 2 OS=Homo sapiens OX=9606 GN=MCTS2 PE=3 SV=1	2	3	3	0	0	0	1	0	0	0	0	0	1	3	0	0	0	0	1	0	0	0	0	0	1	3	0	21	21	20.555	181	181;181	0	17.644	0	0	0	5	0	0	0	0	0	10.5	21
C9JD32;B9ZVP7;J3KT29;P62829	C9JD32;B9ZVP7;J3KT29;P62829	60S ribosomal protein L23	RPL23	tr|C9JD32|C9JD32_HUMAN 60S ribosomal protein L23 (Fragment) OS=Homo sapiens OX=9606 GN=RPL23 PE=1 SV=1;tr|B9ZVP7|B9ZVP7_HUMAN 60S ribosomal protein L23 OS=Homo sapiens OX=9606 GN=RPL23 PE=1 SV=1;tr|J3KT29|J3KT29_HUMAN 60S ribosomal protein L23 OS=Homo sapi	4	1	1	0	0	0	0	0	0	0	0	0	1	0	1	0	0	0	0	0	0	0	0	0	1	0	1	22	22	9.6694	91	91;114;122;140	0	17.643	0	0	0	0	0	0	0	0	0	22	0
P35813;E9PKB5;B8ZZF0;C9JIR6;A0A3B3IS24;O75688	P35813	Protein phosphatase 1A	PPM1A	sp|P35813|PPM1A_HUMAN Protein phosphatase 1A OS=Homo sapiens OX=9606 GN=PPM1A PE=1 SV=1	6	3	3	1	0	0	1	0	1	1	1	0	1	0	0	1	0	0	1	0	1	1	1	0	1	0	0	10.2	10.2	42.447	382	382;187;303;378;384;479	0	17.627	4.7	0	0	2.4	0	3.1	2.4	2.4	0	2.4	0
A0A2R8YGD1;A0A2R8YD45;A0A804HJ17;O14773;A0A2R8Y7U1;A0A2R8YDY1;A0A2R8Y7I4	A0A2R8YGD1;A0A2R8YD45;A0A804HJ17;O14773;A0A2R8Y7U1	Tripeptidyl-peptidase 1	TPP1	tr|A0A2R8YGD1|A0A2R8YGD1_HUMAN Tripeptidyl-peptidase 1 OS=Homo sapiens OX=9606 GN=TPP1 PE=1 SV=1;tr|A0A2R8YD45|A0A2R8YD45_HUMAN Tripeptidyl-peptidase 1 OS=Homo sapiens OX=9606 GN=TPP1 PE=1 SV=1;tr|A0A804HJ17|A0A804HJ17_HUMAN Tripeptidyl-peptidase 1 OS=Homo	7	3	3	0	0	0	0	1	1	1	1	0	2	0	0	0	0	0	0	1	1	1	1	0	2	0	0	8.9	8.9	50.889	470	470;500;525;563;400;99;162	0	17.579	0	0	0	0	3.8	2.1	3.8	3	0	6.8	0
B7Z4M1	B7Z4M1	Reticulon	RTN3	tr|B7Z4M1|B7Z4M1_HUMAN Reticulon OS=Homo sapiens OX=9606 GN=RTN3 PE=1 SV=1	1	1	1	0	0	0	1	1	0	1	0	1	1	1	1	0	0	0	1	1	0	1	0	1	1	1	1	12.2	12.2	12.747	123	123	0	17.553	0	0	0	12.2	12.2	0	12.2	0	12.2	12.2	12.2
Q5VV89;O14880;Q5VV87	Q5VV89;O14880;Q5VV87	Microsomal glutathione S-transferase 3	MGST3	tr|Q5VV89|Q5VV89_HUMAN Microsomal glutathione S-transferase 3 OS=Homo sapiens OX=9606 GN=MGST3 PE=1 SV=1;sp|O14880|MGST3_HUMAN Microsomal glutathione S-transferase 3 OS=Homo sapiens OX=9606 GN=MGST3 PE=1 SV=1;tr|Q5VV87|Q5VV87_HUMAN Microsomal glutathione S	3	2	2	0	0	1	1	1	0	1	1	1	2	0	1	0	0	1	1	1	0	1	1	1	2	0	1	16.9	16.9	18.416	166	166;152;129	0	17.52	0	0	7.8	7.8	7.8	0	7.8	7.8	7.8	16.9	0
C9JL85;P58546	C9JL85;P58546	Myotrophin	MTPN	tr|C9JL85|C9JL85_HUMAN Myotrophin OS=Homo sapiens OX=9606 GN=MTPN PE=1 SV=1;sp|P58546|MTPN_HUMAN Myotrophin OS=Homo sapiens OX=9606 GN=MTPN PE=1 SV=2	2	2	2	2	0	1	0	1	0	2	1	2	1	1	1	2	0	1	0	1	0	2	1	2	1	1	1	44.2	44.2	5.7044	52	52;118	0	17.5	44.2	0	25	0	25	0	44.2	25	44.2	25	25
Q9HCY8	Q9HCY8	Protein S100-A14	S100A14	sp|Q9HCY8|S10AE_HUMAN Protein S100-A14 OS=Homo sapiens OX=9606 GN=S100A14 PE=1 SV=1	1	3	3	0	0	3	0	0	0	1	0	1	0	0	0	0	0	3	0	0	0	1	0	1	0	0	0	35.6	35.6	11.662	104	104	0	17.5	0	0	35.6	0	0	0	10.6	0	10.6	0	0
Q5JTJ3	Q5JTJ3	Cytochrome c oxidase assembly factor 6 homolog	COA6	sp|Q5JTJ3|COA6_HUMAN Cytochrome c oxidase assembly factor 6 homolog OS=Homo sapiens OX=9606 GN=COA6 PE=1 SV=1	1	2	2	1	1	2	2	1	1	2	1	2	1	2	1	1	1	2	2	1	1	2	1	2	1	2	1	11.2	11.2	14.116	125	125	0	17.43	10.4	10.4	11.2	11.2	10.4	10.4	11.2	10.4	11.2	10.4	11.2
J3KQ32;Q9NTK5;C9JTK6	J3KQ32;Q9NTK5;C9JTK6	Obg-like ATPase 1	OLA1	tr|J3KQ32|J3KQ32_HUMAN Obg-like ATPase 1 OS=Homo sapiens OX=9606 GN=OLA1 PE=1 SV=1;sp|Q9NTK5|OLA1_HUMAN Obg-like ATPase 1 OS=Homo sapiens OX=9606 GN=OLA1 PE=1 SV=2;tr|C9JTK6|C9JTK6_HUMAN Obg-like ATPase 1 (Fragment) OS=Homo sapiens OX=9606 GN=OLA1 PE=1 SV=	3	2	2	0	0	0	0	0	1	0	2	0	1	2	0	0	0	0	0	0	1	0	2	0	1	2	0	6	6	46.937	416	416;396;116	0	17.337	0	0	0	0	0	2.6	0	6	0	2.6	6
P15531	P15531	Nucleoside diphosphate kinase A	NME1	sp|P15531|NDKA_HUMAN Nucleoside diphosphate kinase A OS=Homo sapiens OX=9606 GN=NME1 PE=1 SV=1	1	7	1	4	4	3	3	4	2	4	4	3	3	2	3	1	1	0	1	0	0	0	1	1	1	0	1	53.3	9.2	17.149	152	152	0	17.252	32.2	34.2	23.7	26.3	30.9	17.1	31.6	34.2	28.3	26.3	19.1
H0Y3Z3;I3L514;H7BZ94;I3L0S0;A0A7P0TA97;A0A7P0T8X1;A0A7P0T8C0;A0A7P0T9U6;A0A7P0T8J3;A0A7P0T9D6;A0A7P0TB26;I3L4M2;A0A7P0TA35;A0A7P0TA71;P07237;I3NI03;A0A7P0TBP8;A0A7P0Z476;I3L3U6;A0A7P0T9S9;B3KTQ9;A0A7P0TAX9;A0A7P0Z4J0;A0A7P0Z4S2;A0A7P0T9K9;I3L3P5	H0Y3Z3;I3L514;H7BZ94;I3L0S0;A0A7P0TA97;A0A7P0T8X1;A0A7P0T8C0;A0A7P0T9U6;A0A7P0T8J3;A0A7P0T9D6;A0A7P0TB26;I3L4M2;A0A7P0TA35;A0A7P0TA71;P07237;I3NI03;A0A7P0TBP8;A0A7P0Z476;I3L3U6;A0A7P0T9S9;B3KTQ9;A0A7P0TAX9;A0A7P0Z4J0;A0A7P0Z4S2;A0A7P0T9K9;I3L3P5	Protein disulfide-isomerase	P4HB	tr|H0Y3Z3|H0Y3Z3_HUMAN Protein disulfide-isomerase OS=Homo sapiens OX=9606 GN=P4HB PE=1 SV=2;tr|I3L514|I3L514_HUMAN Protein disulfide-isomerase OS=Homo sapiens OX=9606 GN=P4HB PE=1 SV=2;tr|H7BZ94|H7BZ94_HUMAN Protein disulfide-isomerase OS=Homo sapiens OX=	26	2	2	0	0	0	1	0	0	1	1	0	1	0	1	0	0	0	1	0	0	1	1	0	1	0	1	6.7	6.7	47.439	418	418;463;464;466;479;479;481;486;488;521;533;537;542;557;508;118;123;126;128;135;185;222;270;304;439;472	0	17.237	0	0	0	2.9	0	0	2.9	3.8	0	2.9	0
P08123	P08123	Collagen alpha-2(I) chain	COL1A2	sp|P08123|CO1A2_HUMAN Collagen alpha-2(I) chain OS=Homo sapiens OX=9606 GN=COL1A2 PE=1 SV=7	1	3	3	0	0	0	0	0	0	2	2	0	0	0	0	0	0	0	0	0	0	2	2	0	0	0	0	2.8	2.8	129.31	1366	1366	0	17.229	0	0	0	0	0	0	2	1.5	0	0	0
P48426;H7BXS3	P48426	Phosphatidylinositol 5-phosphate 4-kinase type-2 alpha	PIP4K2A	sp|P48426|PI42A_HUMAN Phosphatidylinositol 5-phosphate 4-kinase type-2 alpha OS=Homo sapiens OX=9606 GN=PIP4K2A PE=1 SV=2	2	3	2	0	0	0	0	0	0	1	0	0	2	0	0	0	0	0	0	0	0	1	0	0	1	0	0	8.9	4.7	46.224	406	406;266	0	17.205	0	0	0	0	0	0	2.7	0	0	6.2	0
P27695;G3V3M6;G3V5M0;G3V359;G3V3C7;G3V5Q1	P27695;G3V3M6	DNA-(apurinic or apyrimidinic site) lyase;DNA-(apurinic or apyrimidinic site) lyase, mitochondrial	APEX1	sp|P27695|APEX1_HUMAN DNA-(apurinic or apyrimidinic site) endonuclease OS=Homo sapiens OX=9606 GN=APEX1 PE=1 SV=2;tr|G3V3M6|G3V3M6_HUMAN DNA-(apurinic or apyrimidinic site) endonuclease (Fragment) OS=Homo sapiens OX=9606 GN=APEX1 PE=1 SV=1	6	3	3	0	0	0	0	0	1	1	0	1	1	0	0	0	0	0	0	0	1	1	0	1	1	0	0	13.2	13.2	35.554	318	318;263;162;172;174;242	0	17.128	0	0	0	0	0	5.7	2.8	0	4.7	5.7	0
H0YNW7;Q96F32	H0YNW7;Q96F32		GNB5	tr|H0YNW7|H0YNW7_HUMAN Guanine nucleotide-binding protein subunit beta-5 OS=Homo sapiens OX=9606 GN=GNB5 PE=1 SV=1;tr|Q96F32|Q96F32_HUMAN GNB5 protein OS=Homo sapiens OX=9606 GN=GNB5 PE=1 SV=1	2	3	1	1	1	2	1	2	2	1	0	3	2	0	1	1	0	1	0	0	1	0	0	1	1	0	0	38	15	11.429	100	100;126	0	17.082	15	12	27	12	23	27	12	0	38	27	0
P19623;K7EL89;K7EKM4;K7ESL0	P19623	Spermidine synthase	SRM	sp|P19623|SPEE_HUMAN Spermidine synthase OS=Homo sapiens OX=9606 GN=SRM PE=1 SV=1	4	3	3	0	0	2	0	0	0	1	1	0	0	0	0	0	0	2	0	0	0	1	1	0	0	0	0	10.3	10.3	33.824	302	302;83;93;119	0	17.069	0	0	6	0	0	0	3.3	4.3	0	0	0
A0A0B4J1V1;P01780;P01763;P01762;A0A075B7F0;A0A0C4DH32;A0A0J9YVY3;P0DP04;A0A0B4J1X8;P01766;P01782	A0A0B4J1V1;P01780;P01763;P01762;A0A075B7F0;A0A0C4DH32;A0A0J9YVY3;P0DP04;A0A0B4J1X8;P01766;P01782	Ig heavy chain V-III region JON;Ig heavy chain V-III region WEA;Ig heavy chain V-III region TRO;Ig heavy chain V-III region BRO;Ig heavy chain V-III region DOB	IGHV3-21;IGHV3OR16-10;IGHV3-20;IGHV3-43	sp|A0A0B4J1V1|HV321_HUMAN Immunoglobulin heavy variable 3-21 OS=Homo sapiens OX=9606 GN=IGHV3-21 PE=1 SV=1;sp|P01780|HV307_HUMAN Immunoglobulin heavy variable 3-7 OS=Homo sapiens OX=9606 GN=IGHV3-7 PE=1 SV=2;sp|P01763|HV348_HUMAN Immunoglobulin heavy varia	11	2	0	1	2	0	0	1	1	2	0	1	0	1	0	0	0	0	0	0	0	0	0	0	0	0	0	18.8	0	12.839	117	117;117;117;117;116;117;117;118;118;116;118	0	17.064	9.4	18.8	0	0	9.4	9.4	18.8	0	9.4	0	9.4
A0A2R8YDP2;A0A2R8YF43;A0A2R8YFU2;A0A2R8YD58;E7EU96;P68400;A0A2R8Y4D6;A0A2R8Y4H0;A0A2R8Y5A0;Q8NEV1;V9GY80;A0A2R8YCK2;A0A2R8YEW1;V9GYA2;A0A2R8YCC9;A0A2R8Y3W6;A0A2R8Y797;A0A2R8YEL7;A0A2R8YF47;A0A2R8YDY7;A0A2R8Y7T1	A0A2R8YDP2;A0A2R8YF43;A0A2R8YFU2;A0A2R8YD58;E7EU96;P68400;A0A2R8Y4D6;A0A2R8Y4H0;A0A2R8Y5A0;Q8NEV1;V9GY80;A0A2R8YCK2;A0A2R8YEW1;V9GYA2	Casein kinase II subunit alpha;Casein kinase II subunit alpha 3	CSNK2A1;CSNK2A3	tr|A0A2R8YDP2|A0A2R8YDP2_HUMAN Casein kinase II subunit alpha OS=Homo sapiens OX=9606 GN=CSNK2A1 PE=1 SV=1;tr|A0A2R8YF43|A0A2R8YF43_HUMAN Casein kinase II subunit alpha OS=Homo sapiens OX=9606 GN=CSNK2A1 PE=1 SV=1;tr|A0A2R8YFU2|A0A2R8YFU2_HUMAN Casein kina	21	4	3	0	0	0	0	0	1	0	0	0	3	0	0	0	0	0	0	0	0	0	0	0	3	0	0	16.1	14.4	40.587	354	354;363;374;376;385;391;207;256;354;391;92;117;133;144;33;74;86;88;94;131;152	0	17.011	0	0	0	0	0	1.7	0	0	0	14.4	0
A0A0C4DH25;P01619	A0A0C4DH25;P01619	Ig kappa chain V-III region B6	IGKV3D-20	sp|A0A0C4DH25|KVD20_HUMAN Immunoglobulin kappa variable 3D-20 OS=Homo sapiens OX=9606 GN=IGKV3D-20 PE=3 SV=1;sp|P01619|KV320_HUMAN Immunoglobulin kappa variable 3-20 OS=Homo sapiens OX=9606 GN=IGKV3-20 PE=1 SV=2	2	2	2	1	1	0	0	0	0	1	0	0	0	0	0	1	1	0	0	0	0	1	0	0	0	0	0	19	19	12.515	116	116;116	0	16.948	13.8	5.2	0	0	0	0	13.8	0	0	0	0
Q9UMF0	Q9UMF0	Intercellular adhesion molecule 5	ICAM5	sp|Q9UMF0|ICAM5_HUMAN Intercellular adhesion molecule 5 OS=Homo sapiens OX=9606 GN=ICAM5 PE=1 SV=3	1	3	3	1	0	0	0	0	0	1	1	0	0	0	0	1	0	0	0	0	0	1	1	0	0	0	0	4.7	4.7	97.115	924	924	0	16.935	1.8	0	0	0	0	0	1.4	1.4	0	0	0
H0YNE9;Q92930;H0YMN7;P20337	H0YNE9;Q92930;H0YMN7	Ras-related protein Rab-8B	RAB8B	tr|H0YNE9|H0YNE9_HUMAN Ras-related protein Rab-8B (Fragment) OS=Homo sapiens OX=9606 GN=RAB8B PE=1 SV=1;sp|Q92930|RAB8B_HUMAN Ras-related protein Rab-8B OS=Homo sapiens OX=9606 GN=RAB8B PE=1 SV=2;tr|H0YMN7|H0YMN7_HUMAN Ras-related protein Rab-8B OS=Homo sa	4	4	2	2	3	4	4	3	3	3	2	2	2	1	2	0	1	2	2	1	2	1	1	1	1	0	1	23.9	13.8	21.868	188	188;207;92;219	0	16.819	10.1	16.5	23.9	23.9	16.5	19.7	17.6	12.2	12.2	13.3	5.9
O14807;C9J601	O14807;C9J601	Ras-related protein M-Ras	MRAS	sp|O14807|RASM_HUMAN Ras-related protein M-Ras OS=Homo sapiens OX=9606 GN=MRAS PE=1 SV=2;tr|C9J601|C9J601_HUMAN Ras-related protein M-Ras (Fragment) OS=Homo sapiens OX=9606 GN=MRAS PE=1 SV=1	2	2	2	1	0	1	0	1	2	1	0	0	0	1	0	1	0	1	0	1	2	1	0	0	0	1	0	14.4	14.4	23.846	208	208;23	0	16.647	7.7	0	7.7	0	7.7	14.4	7.7	0	0	0	7.7
M0R261;O95336;M0R0U3	M0R261;O95336;M0R0U3	6-phosphogluconolactonase	PGLS	tr|M0R261|M0R261_HUMAN 6-phosphogluconolactonase (Fragment) OS=Homo sapiens OX=9606 GN=PGLS PE=1 SV=1;sp|O95336|6PGL_HUMAN 6-phosphogluconolactonase OS=Homo sapiens OX=9606 GN=PGLS PE=1 SV=2;tr|M0R0U3|M0R0U3_HUMAN 6-phosphogluconolactonase OS=Homo sapiens	3	2	2	0	2	0	0	0	0	0	0	0	1	0	1	0	2	0	0	0	0	0	0	0	1	0	1	14.4	14.4	22.996	216	216;258;179	0	16.608	0	14.4	0	0	0	0	0	0	0	7.4	0
C9J7B1;C9K068;H7C333;O75323	C9J7B1;C9K068;H7C333;O75323	Protein NipSnap homolog 2	GBAS	tr|C9J7B1|C9J7B1_HUMAN Protein NipSnap homolog 2 (Fragment) OS=Homo sapiens OX=9606 GN=NIPSNAP2 PE=1 SV=1;tr|C9K068|C9K068_HUMAN Protein NipSnap homolog 2 (Fragment) OS=Homo sapiens OX=9606 GN=NIPSNAP2 PE=1 SV=8;tr|H7C333|H7C333_HUMAN Protein NipSnap homol	4	3	3	0	0	0	0	1	2	0	0	0	0	0	0	0	0	0	0	1	2	0	0	0	0	0	0	50.8	50.8	7.939	65	65;80;114;286	0	16.571	0	0	0	0	26.2	24.6	0	0	0	0	0
Q9UM22;D6RIH7	Q9UM22;D6RIH7	Mammalian ependymin-related protein 1	EPDR1	sp|Q9UM22|EPDR1_HUMAN Mammalian ependymin-related protein 1 OS=Homo sapiens OX=9606 GN=EPDR1 PE=1 SV=2;tr|D6RIH7|D6RIH7_HUMAN Mammalian ependymin-related protein 1 OS=Homo sapiens OX=9606 GN=EPDR1 PE=1 SV=1	2	3	3	0	0	0	0	0	0	2	1	0	0	0	0	0	0	0	0	0	0	2	1	0	0	0	0	13.8	13.8	25.437	224	224;122	0	16.493	0	0	0	0	0	0	8.5	5.4	0	0	0
E9PIM6;E9PNQ8;P04216;J3QRJ3	E9PIM6;E9PNQ8;P04216;J3QRJ3	Thy-1 membrane glycoprotein	THY1	tr|E9PIM6|E9PIM6_HUMAN Thy-1 membrane glycoprotein (Fragment) OS=Homo sapiens OX=9606 GN=THY1 PE=1 SV=8;tr|E9PNQ8|E9PNQ8_HUMAN Thy-1 membrane glycoprotein (Fragment) OS=Homo sapiens OX=9606 GN=THY1 PE=1 SV=1;sp|P04216|THY1_HUMAN Thy-1 membrane glycoprotein	4	2	2	1	1	1	2	0	0	1	0	1	0	2	0	1	1	1	2	0	0	1	0	1	0	2	0	19.1	19.1	16.927	152	152;165;161;144	0	16.462	9.9	9.2	9.9	19.1	0	0	9.2	0	9.9	0	19.1
P19086	P19086	Guanine nucleotide-binding protein G(z) subunit alpha	GNAZ	sp|P19086|GNAZ_HUMAN Guanine nucleotide-binding protein G(z) subunit alpha OS=Homo sapiens OX=9606 GN=GNAZ PE=1 SV=3	1	1	1	0	0	0	0	0	0	0	0	0	1	0	0	0	0	0	0	0	0	0	0	0	1	0	0	3.9	3.9	40.923	355	355	0	16.396	0	0	0	0	0	0	0	0	0	3.9	0
P06702	P06702	Protein S100-A9	S100A9	sp|P06702|S10A9_HUMAN Protein S100-A9 OS=Homo sapiens OX=9606 GN=S100A9 PE=1 SV=1	1	2	2	0	1	2	0	0	0	1	0	0	1	0	0	0	1	2	0	0	0	1	0	0	1	0	0	24.6	24.6	13.242	114	114	0	16.376	0	13.2	24.6	0	0	0	11.4	0	0	13.2	0
A0A8I5KT86;A0A8I5KSQ4;A0A8I5KSW3;A0A3B3ITX4;O75964	A0A8I5KT86;A0A8I5KSQ4;A0A8I5KSW3;A0A3B3ITX4;O75964	ATP synthase subunit g, mitochondrial	ATP5L	tr|A0A8I5KT86|A0A8I5KT86_HUMAN ATP synthase subunit g, mitochondrial OS=Homo sapiens OX=9606 GN=ATP5MG PE=3 SV=1;tr|A0A8I5KSQ4|A0A8I5KSQ4_HUMAN ATP synthase subunit g, mitochondrial OS=Homo sapiens OX=9606 GN=ATP5MG PE=3 SV=1;tr|A0A8I5KSW3|A0A8I5KSW3_HUMAN	5	2	2	0	0	0	0	1	2	0	0	1	2	0	1	0	0	0	0	1	2	0	0	1	2	0	1	32	32	8.2786	75	75;76;89;91;103	0	15.586	0	0	0	0	17.3	32	0	0	17.3	32	0
Q08495;E5RGQ7;E5RJC0;E5RGQ0;E5RFK4	Q08495;E5RGQ7;E5RJC0;E5RGQ0;E5RFK4	Dematin	DMTN	sp|Q08495|DEMA_HUMAN Dematin OS=Homo sapiens OX=9606 GN=DMTN PE=1 SV=3;tr|E5RGQ7|E5RGQ7_HUMAN Dematin (Fragment) OS=Homo sapiens OX=9606 GN=DMTN PE=1 SV=1;tr|E5RJC0|E5RJC0_HUMAN Dematin (Fragment) OS=Homo sapiens OX=9606 GN=DMTN PE=1 SV=2;tr|E5RGQ0|E5RGQ0_	5	2	2	0	0	0	0	2	2	2	1	2	1	1	1	0	0	0	0	2	2	2	1	2	1	1	1	5.2	5.2	45.514	405	405;148;162;201;218	0	15.512	0	0	0	0	5.2	5.2	5.2	3	5.2	3	3
O95989	O95989	Diphosphoinositol polyphosphate phosphohydrolase 1	NUDT3	sp|O95989|NUDT3_HUMAN Diphosphoinositol polyphosphate phosphohydrolase 1 OS=Homo sapiens OX=9606 GN=NUDT3 PE=1 SV=1	1	1	1	0	0	1	0	0	0	1	0	0	0	0	0	0	0	1	0	0	0	1	0	0	0	0	0	8.1	8.1	19.471	172	172	0	15.366	0	0	8.1	0	0	0	8.1	0	0	0	0
P28838;H0Y9Q1	P28838;H0Y9Q1	Cytosol aminopeptidase	LAP3	sp|P28838|AMPL_HUMAN Cytosol aminopeptidase OS=Homo sapiens OX=9606 GN=LAP3 PE=1 SV=3;tr|H0Y9Q1|H0Y9Q1_HUMAN Cytosol aminopeptidase (Fragment) OS=Homo sapiens OX=9606 GN=LAP3 PE=1 SV=8	2	2	2	0	0	0	0	0	1	0	0	0	2	0	0	0	0	0	0	0	1	0	0	0	2	0	0	5.6	5.6	56.166	519	519;208	0	15.306	0	0	0	0	0	2.7	0	0	0	5.6	0
O14617;K7ERW8;A0A087WYN6;A0A2R8Y4J3;A0A2R8Y611	O14617;K7ERW8;A0A087WYN6;A0A2R8Y4J3;A0A2R8Y611	AP-3 complex subunit delta-1	AP3D1	sp|O14617|AP3D1_HUMAN AP-3 complex subunit delta-1 OS=Homo sapiens OX=9606 GN=AP3D1 PE=1 SV=1;tr|K7ERW8|K7ERW8_HUMAN AP-3 complex subunit delta-1 (Fragment) OS=Homo sapiens OX=9606 GN=AP3D1 PE=1 SV=2;tr|A0A087WYN6|A0A087WYN6_HUMAN AP-3 complex subunit delt	5	2	2	0	0	0	0	1	1	0	0	0	1	0	0	0	0	0	0	1	1	0	0	0	1	0	0	2.1	2.1	130.16	1153	1153;174;203;431;945	0	15.279	0	0	0	0	1.1	1.1	0	0	0	1	0
H3BQX6;H3BPK2;P25713	H3BQX6;H3BPK2;P25713	Metallothionein;Metallothionein-3	MT3	tr|H3BQX6|H3BQX6_HUMAN Metallothionein OS=Homo sapiens OX=9606 GN=MT3 PE=1 SV=1;tr|H3BPK2|H3BPK2_HUMAN Metallothionein-3 OS=Homo sapiens OX=9606 GN=MT3 PE=1 SV=1;sp|P25713|MT3_HUMAN Metallothionein-3 OS=Homo sapiens OX=9606 GN=MT3 PE=1 SV=1	3	2	2	2	2	1	2	0	1	1	2	0	2	1	1	2	2	1	2	0	1	1	2	0	2	1	1	29.6	29.6	8.4116	81	81;113;68	0	15.235	29.6	29.6	13.6	29.6	0	13.6	13.6	29.6	0	29.6	13.6
Q9ULD0	Q9ULD0	2-oxoglutarate dehydrogenase-like, mitochondrial	OGDHL	sp|Q9ULD0|OGDHL_HUMAN 2-oxoglutarate dehydrogenase-like, mitochondrial OS=Homo sapiens OX=9606 GN=OGDHL PE=1 SV=3	1	3	2	0	0	0	0	0	0	0	0	0	3	0	0	0	0	0	0	0	0	0	0	0	2	0	0	3.3	2.3	114.48	1010	1010	0	15.216	0	0	0	0	0	0	0	0	0	3.3	0
E7EWD3;O75077	E7EWD3;O75077	Disintegrin and metalloproteinase domain-containing protein 23	ADAM23	tr|E7EWD3|E7EWD3_HUMAN Disintegrin and metalloproteinase domain-containing protein 23 OS=Homo sapiens OX=9606 GN=ADAM23 PE=1 SV=2;sp|O75077|ADA23_HUMAN Disintegrin and metalloproteinase domain-containing protein 23 OS=Homo sapiens OX=9606 GN=ADAM23 PE=1 SV	2	2	2	0	1	0	2	0	1	0	1	0	1	1	0	0	1	0	2	0	1	0	1	0	1	1	0	2.8	2.8	92.045	832	832;832	0	15.187	0	1.4	0	2.8	0	1.4	0	1.4	0	1.4	1.4
P51970	P51970	NADH dehydrogenase [ubiquinone] 1 alpha subcomplex subunit 8	NDUFA8	sp|P51970|NDUA8_HUMAN NADH dehydrogenase [ubiquinone] 1 alpha subcomplex subunit 8 OS=Homo sapiens OX=9606 GN=NDUFA8 PE=1 SV=3	1	2	2	1	2	0	1	0	0	1	1	1	1	0	1	1	2	0	1	0	0	1	1	1	1	0	1	23.3	23.3	20.105	172	172	0	15.175	10.5	23.3	0	12.8	0	0	10.5	10.5	10.5	12.8	0
A0A6Q8PHC1;B4DIH2;A0A6Q8PGU0;A0A6Q8PH97;A0A6Q8PEX8;A0A6Q8PH88;A0A6Q8PEZ4;A0A6Q8PHN7;A0A7I2RYU0;A0A6Q8PFG4;A0A6Q8PH79;A0A6Q8PGL3;A0A6Q8PGS2;Q8TB36;A0A6Q8PGQ9;A0A6Q8PFF4	A0A6Q8PHC1;B4DIH2;A0A6Q8PGU0;A0A6Q8PH97;A0A6Q8PEX8;A0A6Q8PH88;A0A6Q8PEZ4;A0A6Q8PHN7;A0A7I2RYU0;A0A6Q8PFG4;A0A6Q8PH79;A0A6Q8PGL3;A0A6Q8PGS2;Q8TB36;A0A6Q8PGQ9;A0A6Q8PFF4	Ganglioside-induced differentiation-associated protein 1	GDAP1	tr|A0A6Q8PHC1|A0A6Q8PHC1_HUMAN Ganglioside-induced differentiation-associated protein 1 OS=Homo sapiens OX=9606 GN=GDAP1 PE=1 SV=1;tr|B4DIH2|B4DIH2_HUMAN Ganglioside-induced differentiation-associated protein 1 OS=Homo sapiens OX=9606 GN=GDAP1 PE=1 SV=1;tr	16	2	2	0	0	1	1	2	1	2	1	1	1	2	1	0	0	1	1	2	1	2	1	1	1	2	1	10.7	10.7	28.411	244	244;249;256;263;274;295;300;307;314;342;357;380;384;358;125;226	0	15.171	0	0	4.5	6.1	10.7	6.1	10.7	4.5	4.5	6.1	10.7
P07602	P07602	Prosaposin;Saposin-A;Saposin-B-Val;Saposin-B;Saposin-C;Saposin-D	PSAP	sp|P07602|SAP_HUMAN Prosaposin OS=Homo sapiens OX=9606 GN=PSAP PE=1 SV=2	1	2	2	2	1	2	1	2	1	2	2	1	2	2	1	2	1	2	1	2	1	2	2	1	2	2	1	3.8	3.8	58.112	524	524	0	15.047	3.8	2.1	3.8	1.7	3.8	1.7	3.8	3.8	1.7	3.8	3.8
O95741;O75131;Q96FN4;Q96A23;Q9UBL6	O95741	Copine-6	CPNE6	sp|O95741|CPNE6_HUMAN Copine-6 OS=Homo sapiens OX=9606 GN=CPNE6 PE=1 SV=3	5	3	2	0	1	1	1	1	2	1	1	1	3	1	0	0	0	0	0	0	1	0	0	0	2	0	0	6.6	5	61.99	557	557;537;548;557;633	0	15.037	0	1.6	1.6	1.6	1.6	4.1	1.6	1.6	1.6	6.6	1.6
H7BYR8	H7BYR8		MBP	tr|H7BYR8|H7BYR8_HUMAN Myelin basic protein OS=Homo sapiens OX=9606 GN=MBP PE=1 SV=1	1	10	1	7	6	7	8	6	6	6	5	6	6	5	7	1	0	1	1	1	1	1	0	0	1	0	1	36.4	5.9	25.742	236	236	0	14.999	29.7	23.7	29.7	31.4	23.7	25.4	29.7	22.9	23.7	24.6	22.9
I3L102;I3L2Q1;I3L1L9;I3L1R7;Q99447	I3L102;I3L2Q1;I3L1L9;I3L1R7;Q99447	Ethanolamine-phosphate cytidylyltransferase	PCYT2	tr|I3L102|I3L102_HUMAN Ethanolamine-phosphate cytidylyltransferase OS=Homo sapiens OX=9606 GN=PCYT2 PE=1 SV=1;tr|I3L2Q1|I3L2Q1_HUMAN Ethanolamine-phosphate cytidylyltransferase (Fragment) OS=Homo sapiens OX=9606 GN=PCYT2 PE=1 SV=2;tr|I3L1L9|I3L1L9_HUMAN Et	5	1	1	0	0	0	0	0	1	0	1	0	1	0	0	0	0	0	0	0	1	0	1	0	1	0	0	31.8	31.8	4.5951	44	44;286;314;367;389	0	14.932	0	0	0	0	0	31.8	0	31.8	0	31.8	0
F8W696;P02647	F8W696;P02647	Apolipoprotein A-I;Proapolipoprotein A-I;Truncated apolipoprotein A-I	APOA1	tr|F8W696|F8W696_HUMAN Apolipoprotein A-I OS=Homo sapiens OX=9606 GN=APOA1 PE=1 SV=1;sp|P02647|APOA1_HUMAN Apolipoprotein A-I OS=Homo sapiens OX=9606 GN=APOA1 PE=1 SV=1	2	2	2	0	1	0	1	0	1	1	1	0	1	0	1	0	1	0	1	0	1	1	1	0	1	0	1	9	9	27.908	245	245;267	0	14.929	0	4.5	0	4.5	0	4.5	4.5	4.5	0	4.5	0
P04271;A8MRB1	P04271;A8MRB1	Protein S100-B	S100B	sp|P04271|S100B_HUMAN Protein S100-B OS=Homo sapiens OX=9606 GN=S100B PE=1 SV=2;tr|A8MRB1|A8MRB1_HUMAN Protein S100-B OS=Homo sapiens OX=9606 GN=S100B PE=1 SV=1	2	2	2	1	1	0	0	0	0	1	1	0	0	2	1	1	1	0	0	0	0	1	1	0	0	2	1	40.2	40.2	10.713	92	92;94	0	14.861	16.3	23.9	0	0	0	0	23.9	23.9	0	0	40.2
P10412;P22492;P16403;Q02539;P16402	P10412;P22492;P16403;Q02539;P16402	Histone H1.4;Histone H1t;Histone H1.2;Histone H1.1;Histone H1.3	HIST1H1E;HIST1H1T;HIST1H1C;HIST1H1A;HIST1H1D	sp|P10412|H14_HUMAN Histone H1.4 OS=Homo sapiens OX=9606 GN=H1-4 PE=1 SV=2;sp|P22492|H1T_HUMAN Histone H1t OS=Homo sapiens OX=9606 GN=H1-6 PE=2 SV=4;sp|P16403|H12_HUMAN Histone H1.2 OS=Homo sapiens OX=9606 GN=H1-2 PE=1 SV=2;sp|Q02539|H11_HUMAN Histone H1.1	5	2	2	0	0	1	0	1	0	1	0	1	1	0	0	0	0	1	0	1	0	1	0	1	1	0	0	12.3	12.3	21.865	219	219;207;213;215;221	0	14.816	0	0	5	0	5	0	5	0	5	7.3	0
G3V2S6;Q9Y5K8;H0YJ55;H0YJS0;G3V2V6;H0YJH8;G3V559	G3V2S6;Q9Y5K8;H0YJ55;H0YJS0;G3V2V6;H0YJH8;G3V559	V-type proton ATPase subunit D	ATP6V1D	tr|G3V2S6|G3V2S6_HUMAN V-type proton ATPase subunit D OS=Homo sapiens OX=9606 GN=ATP6V1D PE=1 SV=1;sp|Q9Y5K8|VATD_HUMAN V-type proton ATPase subunit D OS=Homo sapiens OX=9606 GN=ATP6V1D PE=1 SV=1;tr|H0YJ55|H0YJ55_HUMAN V-type proton ATPase subunit D (Fragm	7	2	2	0	0	0	0	0	0	0	0	0	2	0	0	0	0	0	0	0	0	0	0	0	2	0	0	14.6	14.6	21.921	192	192;247;44;119;148;153;179	0	14.747	0	0	0	0	0	0	0	0	0	14.6	0
E9PII3;E9PK52;E9PHY5;O43491;A0A2R8Y5B3;E9PPC9;Q6ZSX4;Q6R5J7	E9PII3;E9PK52;E9PHY5;O43491;A0A2R8Y5B3	Band 4.1-like protein 2	EPB41L2	tr|E9PII3|E9PII3_HUMAN Band 4.1-like protein 2 OS=Homo sapiens OX=9606 GN=EPB41L2 PE=1 SV=1;tr|E9PK52|E9PK52_HUMAN Band 4.1-like protein 2 OS=Homo sapiens OX=9606 GN=EPB41L2 PE=1 SV=1;tr|E9PHY5|E9PHY5_HUMAN Band 4.1-like protein 2 OS=Homo sapiens OX=9606 G	8	3	2	0	0	0	0	3	1	2	1	2	3	0	1	0	0	0	0	2	0	1	0	1	2	0	0	6.5	5.1	79.256	706	706;811;935;1005;824;126;201;383	0	14.683	0	0	0	0	6.5	1.4	4.2	1.4	3.7	6.5	0
A0A286YF37;Q9UK22;R4GNH2	A0A286YF37;Q9UK22;R4GNH2	F-box only protein 2	FBXO2	tr|A0A286YF37|A0A286YF37_HUMAN F-box only protein 2 (Fragment) OS=Homo sapiens OX=9606 GN=FBXO2 PE=1 SV=1;sp|Q9UK22|FBX2_HUMAN F-box only protein 2 OS=Homo sapiens OX=9606 GN=FBXO2 PE=1 SV=2;tr|R4GNH2|R4GNH2_HUMAN F-box only protein 2 (Fragment) OS=Homo sa	3	2	2	0	0	0	0	1	1	1	0	1	2	0	0	0	0	0	0	1	1	1	0	1	2	0	0	13.8	13.8	30.299	268	268;296;120	0	14.628	0	0	0	0	5.6	8.2	5.6	0	5.6	13.8	0
A0A0A0MR85;Q03013;A6NNT0	A0A0A0MR85;Q03013;A6NNT0	Glutathione S-transferase Mu 4	GSTM4	tr|A0A0A0MR85|A0A0A0MR85_HUMAN Glutathione transferase OS=Homo sapiens OX=9606 GN=GSTM4 PE=1 SV=1;sp|Q03013|GSTM4_HUMAN Glutathione S-transferase Mu 4 OS=Homo sapiens OX=9606 GN=GSTM4 PE=1 SV=3;tr|A6NNT0|A6NNT0_HUMAN Glutathione S-transferase OS=Homo sapie	3	9	2	1	1	3	5	0	1	0	1	0	1	7	5	0	0	0	0	0	0	0	0	0	0	2	0	38.1	8.7	25.563	218	218;218;202	0	14.561	6	6	17.9	26.1	0	6	0	6	0	6	32.1
E9PEZ5;A0A1B0GUL6;Q9UPP5	E9PEZ5;A0A1B0GUL6;Q9UPP5	Uncharacterized protein KIAA1107	KIAA1107	tr|E9PEZ5|E9PEZ5_HUMAN BTB/POZ domain-containing protein 8 OS=Homo sapiens OX=9606 GN=BTBD8 PE=1 SV=2;tr|A0A1B0GUL6|A0A1B0GUL6_HUMAN BTB/POZ domain-containing protein 8 OS=Homo sapiens OX=9606 GN=BTBD8 PE=1 SV=1;sp|Q9UPP5|K1107_HUMAN AP2-interacting clathr	3	1	1	0	1	1	1	0	1	1	1	0	1	1	1	0	1	1	1	0	1	1	1	0	1	1	1	0.9	0.9	155.67	1409	1409;1792;1279	0	14.558	0	0.9	0.9	0.9	0	0.9	0.9	0.9	0	0.9	0.9
A0A1B0GU55;A0A1B0GUK9;A0A1B0GUU7;A0A1B0GWC4;H0Y695;A0A1B0GVP5;A0A1B0GTV8;B3KTU4;A0A1B0GTA8;A0A1B0GTM2;P48728	A0A1B0GU55;A0A1B0GUK9;A0A1B0GUU7;A0A1B0GWC4;H0Y695;A0A1B0GVP5;A0A1B0GTV8;B3KTU4;A0A1B0GTA8;A0A1B0GTM2;P48728	Aminomethyltransferase;Aminomethyltransferase, mitochondrial	AMT	tr|A0A1B0GU55|A0A1B0GU55_HUMAN Aminomethyltransferase, mitochondrial OS=Homo sapiens OX=9606 GN=AMT PE=1 SV=1;tr|A0A1B0GUK9|A0A1B0GUK9_HUMAN Aminomethyltransferase, mitochondrial (Fragment) OS=Homo sapiens OX=9606 GN=AMT PE=1 SV=1;tr|A0A1B0GUU7|A0A1B0GUU7_	11	2	2	0	0	2	0	1	0	0	0	0	0	1	0	0	0	2	0	1	0	0	0	0	0	1	0	10.2	10.2	24.493	226	226;92;242;257;338;351;351;355;359;376;403	0	14.508	0	0	10.2	0	5.3	0	0	0	0	0	4.9
Q9Y6I3;D6R907;D6RBI9;D6RBR6;D6RFG3;D6REL6;I6L9I8;Q9H201	Q9Y6I3;D6R907;D6RBI9;D6RBR6;D6RFG3;D6REL6;I6L9I8;Q9H201	Epsin-1;Epsin-3	EPN1;EPN3	sp|Q9Y6I3|EPN1_HUMAN Epsin-1 OS=Homo sapiens OX=9606 GN=EPN1 PE=1 SV=2;tr|D6R907|D6R907_HUMAN Epsin-3 OS=Homo sapiens OX=9606 GN=EPN3 PE=4 SV=2;tr|D6RBI9|D6RBI9_HUMAN Epsin-3 (Fragment) OS=Homo sapiens OX=9606 GN=EPN3 PE=4 SV=1;tr|D6RBR6|D6RBR6_HUMAN Epsin	8	2	2	0	0	0	0	2	0	1	0	0	1	0	0	0	0	0	0	2	0	1	0	0	1	0	0	4	4	60.293	576	576;50;51;108;136;168;318;632	0	14.452	0	0	0	0	4	0	1.9	0	0	1.9	0
P32004	P32004	Neural cell adhesion molecule L1	L1CAM	sp|P32004|L1CAM_HUMAN Neural cell adhesion molecule L1 OS=Homo sapiens OX=9606 GN=L1CAM PE=1 SV=2	1	2	2	1	1	1	0	1	0	2	1	1	1	1	0	1	1	1	0	1	0	2	1	1	1	1	0	2.3	2.3	140	1257	1257	0	14.451	1.1	1.1	1.1	0	1.1	0	2.3	1.1	1.1	1.1	1.1
O60262;K7ESC6	O60262;K7ESC6	Guanine nucleotide-binding protein G(I)/G(S)/G(O) subunit gamma-7;Guanine nucleotide-binding protein subunit gamma	GNG7	sp|O60262|GBG7_HUMAN Guanine nucleotide-binding protein G(I)/G(S)/G(O) subunit gamma-7 OS=Homo sapiens OX=9606 GN=GNG7 PE=1 SV=1;tr|K7ESC6|K7ESC6_HUMAN Guanine nucleotide-binding protein G(I)/G(S)/G(O) subunit gamma-7 OS=Homo sapiens OX=9606 GN=GNG7 PE=1 S	2	2	2	1	0	0	1	1	0	0	0	0	0	1	0	1	0	0	1	1	0	0	0	0	0	1	0	35.3	35.3	7.5217	68	68;36	0	14.423	20.6	0	0	14.7	20.6	0	0	0	0	0	20.6
M0QXB5;O95571;M0QY80	M0QXB5;O95571;M0QY80	Persulfide dioxygenase ETHE1, mitochondrial	ETHE1	tr|M0QXB5|M0QXB5_HUMAN Persulfide dioxygenase ETHE1, mitochondrial OS=Homo sapiens OX=9606 GN=ETHE1 PE=1 SV=1;sp|O95571|ETHE1_HUMAN Persulfide dioxygenase ETHE1, mitochondrial OS=Homo sapiens OX=9606 GN=ETHE1 PE=1 SV=2;tr|M0QY80|M0QY80_HUMAN Persulfide dio	3	2	2	0	2	2	2	1	2	1	0	0	1	1	1	0	2	2	2	1	2	1	0	0	1	1	1	10	10	28.444	260	260;254;95	0	14.41	0	10	10	10	5.4	10	5.4	0	0	5.4	5.4
Q92947;K7ES74;K7EKT3	Q92947;K7ES74;K7EKT3	Glutaryl-CoA dehydrogenase, mitochondrial	GCDH	sp|Q92947|GCDH_HUMAN Glutaryl-CoA dehydrogenase, mitochondrial OS=Homo sapiens OX=9606 GN=GCDH PE=1 SV=1;tr|K7ES74|K7ES74_HUMAN Glutaryl-CoA dehydrogenase, mitochondrial (Fragment) OS=Homo sapiens OX=9606 GN=GCDH PE=1 SV=1;tr|K7EKT3|K7EKT3_HUMAN Glutaryl-C	3	2	2	0	1	0	1	0	0	0	1	0	0	0	0	0	1	0	1	0	0	0	1	0	0	0	0	9.4	9.4	48.127	438	438;131;164	0	14.392	0	3.9	0	5.5	0	0	0	5.5	0	0	0
F5GWI0;A0A7P0T965;A0A7P0TAK7;F5GY55;A0A7P0Z4B9;Q16531;F5GZY8;F5H2L3;A0A7P0Z4L2;A0A7P0TB30;A0A7P0T870;A0A7P0Z3Z5	F5GWI0;A0A7P0T965;A0A7P0TAK7;F5GY55;A0A7P0Z4B9;Q16531;F5GZY8;F5H2L3;A0A7P0Z4L2;A0A7P0TB30;A0A7P0T870;A0A7P0Z3Z5	DNA damage-binding protein 1	DDB1	tr|F5GWI0|F5GWI0_HUMAN DNA damage-binding protein 1 OS=Homo sapiens OX=9606 GN=DDB1 PE=1 SV=2;tr|A0A7P0T965|A0A7P0T965_HUMAN DNA damage-binding protein 1 OS=Homo sapiens OX=9606 GN=DDB1 PE=1 SV=1;tr|A0A7P0TAK7|A0A7P0TAK7_HUMAN DNA damage-binding protein 1	12	2	2	1	0	0	1	0	0	0	0	1	0	0	0	1	0	0	1	0	0	0	0	1	0	0	0	7.3	7.3	41.141	370	370;1061;1084;1092;1107;1140;146;165;217;1027;1066;1069	0	14.336	4.9	0	0	4.9	0	0	0	0	2.4	0	0
A0A804HL02;A0A804HJ31;A0A804HK37;A0A804HJ24;A0A804HKE8;A0A804HJ84;A0A804HLJ9;Q9HCC0;A0A0G2JM88;A0A804HJC1;A0A804HJL2;A0A804HJW2;A0A0D9SFE9;D6R9R1;A0A804HJW5;D6RDF7;A0A804HIH3;A0A0S2Z5R4;A0A804HHS4	A0A804HL02;A0A804HJ31;A0A804HK37;A0A804HJ24;A0A804HKE8;A0A804HJ84;A0A804HLJ9;Q9HCC0;A0A0G2JM88;A0A804HJC1;A0A804HJL2;A0A804HJW2;A0A0D9SFE9;D6R9R1;A0A804HJW5;D6RDF7;A0A804HIH3;A0A0S2Z5R4;A0A804HHS4	Methylcrotonoyl-CoA carboxylase beta chain, mitochondrial	MCCC2	tr|A0A804HL02|A0A804HL02_HUMAN Methylcrotonoyl-CoA carboxylase OS=Homo sapiens OX=9606 GN=MCCC2 PE=1 SV=1;tr|A0A804HJ31|A0A804HJ31_HUMAN Methylcrotonoyl-CoA carboxylase OS=Homo sapiens OX=9606 GN=MCCC2 PE=1 SV=1;tr|A0A804HK37|A0A804HK37_HUMAN Methylcrotono	19	2	2	0	0	0	0	2	0	1	0	1	1	0	2	0	0	0	0	2	0	1	0	1	1	0	2	6.6	6.6	43.301	394	394;432;491;515;533;560;606;563;208;269;285;321;325;329;342;357;363;367;368	0	14.261	0	0	0	0	6.6	0	3.3	0	3.3	3.3	0
P46109	P46109	Crk-like protein	CRKL	sp|P46109|CRKL_HUMAN Crk-like protein OS=Homo sapiens OX=9606 GN=CRKL PE=1 SV=1	1	2	2	1	0	0	0	0	1	0	2	0	1	0	0	1	0	0	0	0	1	0	2	0	1	0	0	8.9	8.9	33.777	303	303	0	14.128	4	0	0	0	0	5	0	8.9	0	4	0
A6NHH0;A0A7I2V5T7;Q9H7Z7;X6RJ95;A0A7I2V5X6	A6NHH0;A0A7I2V5T7;Q9H7Z7;X6RJ95;A0A7I2V5X6	Prostaglandin E synthase 2;Prostaglandin E synthase 2 truncated form	PTGES2	tr|A6NHH0|A6NHH0_HUMAN Prostaglandin E synthase 2 OS=Homo sapiens OX=9606 GN=PTGES2 PE=1 SV=2;tr|A0A7I2V5T7|A0A7I2V5T7_HUMAN Prostaglandin E synthase 2 OS=Homo sapiens OX=9606 GN=PTGES2 PE=1 SV=1;sp|Q9H7Z7|PGES2_HUMAN Prostaglandin E synthase 2 OS=Homo sap	5	2	2	0	0	0	0	0	1	1	0	0	1	0	0	0	0	0	0	0	1	1	0	0	1	0	0	12.4	12.4	21.337	186	186;369;377;265;310	0	14.128	0	0	0	0	0	7.5	7.5	0	0	4.8	0
E9PGT1;Q15631	E9PGT1;Q15631	Translin	TSN	tr|E9PGT1|E9PGT1_HUMAN Translin OS=Homo sapiens OX=9606 GN=TSN PE=1 SV=1;sp|Q15631|TSN_HUMAN Translin OS=Homo sapiens OX=9606 GN=TSN PE=1 SV=1	2	1	1	0	0	0	1	0	0	1	1	0	0	1	0	0	0	0	1	0	0	1	1	0	0	1	0	7.2	7.2	25.572	223	223;228	0	13.961	0	0	0	7.2	0	0	7.2	7.2	0	0	7.2
A0A087WUL2;P49720;A0A087WXQ8;A0A087WY10	A0A087WUL2;P49720;A0A087WXQ8;A0A087WY10	Proteasome subunit beta type-3	PSMB3	tr|A0A087WUL2|A0A087WUL2_HUMAN Proteasome subunit beta type-3 (Fragment) OS=Homo sapiens OX=9606 GN=PSMB3 PE=1 SV=1;sp|P49720|PSB3_HUMAN Proteasome subunit beta type-3 OS=Homo sapiens OX=9606 GN=PSMB3 PE=1 SV=2;tr|A0A087WXQ8|A0A087WXQ8_HUMAN Proteasome sub	4	2	2	0	1	1	1	1	0	0	0	1	0	2	0	0	1	1	1	1	0	0	0	1	0	2	0	23.4	23.4	16.161	145	145;205;107;112	0	13.92	0	12.4	12.4	12.4	12.4	0	0	0	12.4	0	23.4
F8VVM2;Q00325	F8VVM2;Q00325	Phosphate carrier protein, mitochondrial	SLC25A3	tr|F8VVM2|F8VVM2_HUMAN Phosphate carrier protein, mitochondrial OS=Homo sapiens OX=9606 GN=SLC25A3 PE=1 SV=1;sp|Q00325|MPCP_HUMAN Phosphate carrier protein, mitochondrial OS=Homo sapiens OX=9606 GN=SLC25A3 PE=1 SV=2	2	2	2	0	0	1	1	1	2	1	1	1	2	1	1	0	0	1	1	1	2	1	1	1	2	1	1	8.6	8.6	36.161	324	324;362	0	13.885	0	0	3.7	3.7	3.7	8.6	3.7	3.7	3.7	8.6	3.7
Q2VIR3;P41091	Q2VIR3;P41091	Putative eukaryotic translation initiation factor 2 subunit 3-like protein;Eukaryotic translation initiation factor 2 subunit 3	EIF2S3L;EIF2S3	sp|Q2VIR3|IF2GL_HUMAN Eukaryotic translation initiation factor 2 subunit 3B OS=Homo sapiens OX=9606 GN=EIF2S3B PE=2 SV=2;sp|P41091|IF2G_HUMAN Eukaryotic translation initiation factor 2 subunit 3 OS=Homo sapiens OX=9606 GN=EIF2S3 PE=1 SV=3	2	2	2	0	0	1	0	1	0	1	0	0	1	0	1	0	0	1	0	1	0	1	0	0	1	0	1	6.4	6.4	51.228	472	472;472	0	13.874	0	0	3.4	0	3.4	0	3.4	0	0	3	0
G3V5X6;G3V3K6;G3V251;B4DSU6;G3V555;G3V575;G3V576;G3V4W0;B4DY08;G3V4C1;G3V2Q1;P07910;G3V4M8	G3V5X6;G3V3K6;G3V251;B4DSU6;G3V555;G3V575;G3V576;G3V4W0;B4DY08;G3V4C1;G3V2Q1;P07910;G3V4M8	Heterogeneous nuclear ribonucleoproteins C1/C2	HNRNPC	tr|G3V5X6|G3V5X6_HUMAN Heterogeneous nuclear ribonucleoproteins C1/C2 (Fragment) OS=Homo sapiens OX=9606 GN=HNRNPC PE=1 SV=1;tr|G3V3K6|G3V3K6_HUMAN Heterogeneous nuclear ribonucleoproteins C1/C2 (Fragment) OS=Homo sapiens OX=9606 GN=HNRNPC PE=1 SV=1;tr|G3V	13	2	2	0	0	0	0	0	1	0	0	1	0	0	0	0	0	0	0	0	1	0	0	1	0	0	0	23.1	23.1	12.78	117	117;121;126;147;175;187;231;262;288;292;305;306;66	0	13.873	0	0	0	0	0	9.4	0	0	13.7	0	0
A0A7I2V3V4;A0A0G2JMZ6;A0A7I2V4K6;A0A7I2V581;A0A7I2V3N5;J3KNA1;A0A7I2V492;A0A6Q8PEZ8;A0A6Q8PGJ3;O60282;P33176;Q12840;A0A7I2YQB4	A0A7I2V3V4;A0A0G2JMZ6;A0A7I2V4K6;A0A7I2V581;A0A7I2V3N5;J3KNA1;A0A7I2V492;A0A6Q8PEZ8;A0A6Q8PGJ3;O60282;P33176;Q12840;A0A7I2YQB4	Kinesin-like protein;Kinesin heavy chain isoform 5C;Kinesin-1 heavy chain;Kinesin heavy chain isoform 5A	KIF5A;KIF5C;KIF5B	tr|A0A7I2V3V4|A0A7I2V3V4_HUMAN Kinesin-like protein OS=Homo sapiens OX=9606 GN=KIF5C PE=1 SV=1;tr|A0A0G2JMZ6|A0A0G2JMZ6_HUMAN Kinesin-like protein (Fragment) OS=Homo sapiens OX=9606 GN=KIF5C PE=1 SV=1;tr|A0A7I2V4K6|A0A7I2V4K6_HUMAN Kinesin-like protein OS=	13	2	2	0	0	0	0	0	1	0	0	0	1	0	0	0	0	0	0	0	1	0	0	0	1	0	0	3.4	3.4	78.948	699	699;860;896;933;934;943;956;997;1039;957;963;1032;74	0	13.87	0	0	0	0	0	1.9	0	0	0	1.6	0
Q9P1U1;A0A0A0MTI9;C9IZN3;Q9C0K3	Q9P1U1;A0A0A0MTI9;C9IZN3;Q9C0K3	Actin-related protein 3B;Actin-related protein 3C	ACTR3B;ACTR3C	sp|Q9P1U1|ARP3B_HUMAN Actin-related protein 3B OS=Homo sapiens OX=9606 GN=ACTR3B PE=2 SV=1;tr|A0A0A0MTI9|A0A0A0MTI9_HUMAN Actin-related protein 3C OS=Homo sapiens OX=9606 GN=ACTR3C PE=1 SV=1;tr|C9IZN3|C9IZN3_HUMAN Actin-related protein 3C (Fragment) OS=Hom	4	4	2	0	0	0	1	0	1	0	2	0	1	0	2	0	0	0	0	0	1	0	0	0	1	0	1	15.6	10	47.607	418	418;189;222;210	0	13.86	0	0	0	2.2	0	2.9	0	5.5	0	7.2	0
D6RIE3;D6RGV5;H0UI06;P14406;D6R9C3	D6RIE3;D6RGV5;H0UI06;P14406;D6R9C3	Cytochrome c oxidase subunit 7A2, mitochondrial	COX7A2	tr|D6RIE3|D6RIE3_HUMAN Cytochrome c oxidase subunit 7A2, mitochondrial OS=Homo sapiens OX=9606 GN=COX7A2 PE=1 SV=1;tr|D6RGV5|D6RGV5_HUMAN Cytochrome c oxidase subunit 7A2, mitochondrial (Fragment) OS=Homo sapiens OX=9606 GN=COX7A2 PE=1 SV=1;tr|H0UI06|H0UI0	5	2	2	1	0	0	0	2	1	1	1	1	2	2	1	1	0	0	0	2	1	1	1	1	2	2	1	25.3	25.3	10.264	91	91;103;115;83;53	0	13.806	14.3	0	0	0	25.3	11	14.3	14.3	11	25.3	25.3
A0A075B6P5;A0A087WW87;P01615;P01614;A2NJV5;A0A0A0MRZ7;A0A075B6S6;A0A075B6S2;P06310	A0A075B6P5;A0A087WW87;P01615;P01614;A2NJV5;A0A0A0MRZ7;A0A075B6S6;A0A075B6S2;P06310	Ig kappa chain V-II region FR;Ig kappa chain V-II region Cum;Ig kappa chain V-II region RPMI 6410	IGKV2D-28;IGKV2-40;IGKV A18;IGKV2D-26;IGKV2D-30;IGKV2D-29	sp|A0A075B6P5|KV228_HUMAN Immunoglobulin kappa variable 2-28 OS=Homo sapiens OX=9606 GN=IGKV2-28 PE=3 SV=1;sp|A0A087WW87|KV240_HUMAN Immunoglobulin kappa variable 2-40 OS=Homo sapiens OX=9606 GN=IGKV2-40 PE=3 SV=2;sp|P01615|KVD28_HUMAN Immunoglobulin kappa	9	2	2	1	2	0	1	0	1	1	1	0	1	1	0	1	2	0	1	0	1	1	1	0	1	1	0	16.7	16.7	12.957	120	120;121;120;121;120;120;120;120;120	0	13.723	10.8	16.7	0	5.8	0	5.8	10.8	5.8	0	5.8	10.8
P47985	P47985	Cytochrome b-c1 complex subunit Rieske, mitochondrial;Cytochrome b-c1 complex subunit 11	UQCRFS1	sp|P47985|UCRI_HUMAN Cytochrome b-c1 complex subunit Rieske, mitochondrial OS=Homo sapiens OX=9606 GN=UQCRFS1 PE=1 SV=2	1	2	2	0	0	0	0	1	1	0	0	0	1	0	1	0	0	0	0	1	1	0	0	0	1	0	1	8	8	29.668	274	274	0	13.705	0	0	0	0	8	5.1	0	0	0	5.1	0
A0A087X2E5;A0A087WZN1;O43837	A0A087X2E5;A0A087WZN1;O43837	Isocitrate dehydrogenase [NAD] subunit, mitochondrial;Isocitrate dehydrogenase [NAD] subunit beta, mitochondrial	IDH3B	tr|A0A087X2E5|A0A087X2E5_HUMAN Isocitrate dehydrogenase [NAD] subunit, mitochondrial OS=Homo sapiens OX=9606 GN=IDH3B PE=1 SV=1;tr|A0A087WZN1|A0A087WZN1_HUMAN Isocitrate dehydrogenase [NAD] subunit, mitochondrial OS=Homo sapiens OX=9606 GN=IDH3B PE=1 SV=1;	3	2	2	0	0	0	0	0	1	0	1	0	2	0	0	0	0	0	0	0	1	0	1	0	2	0	0	9.3	9.3	41.219	376	376;387;385	0	13.704	0	0	0	0	0	4.3	0	4.3	0	9.3	0
O95352	O95352	Ubiquitin-like modifier-activating enzyme ATG7	ATG7	sp|O95352|ATG7_HUMAN Ubiquitin-like modifier-activating enzyme ATG7 OS=Homo sapiens OX=9606 GN=ATG7 PE=1 SV=1	1	2	2	0	0	0	1	0	1	1	2	0	0	0	0	0	0	0	1	0	1	1	2	0	0	0	0	4.6	4.6	77.959	703	703	0	13.701	0	0	0	2.4	0	2.4	2.4	4.6	0	0	0
H7BY83;Q5JSH3	H7BY83;Q5JSH3	WD repeat-containing protein 44	WDR44	tr|H7BY83|H7BY83_HUMAN WD repeat-containing protein 44 (Fragment) OS=Homo sapiens OX=9606 GN=WDR44 PE=1 SV=1;sp|Q5JSH3|WDR44_HUMAN WD repeat-containing protein 44 OS=Homo sapiens OX=9606 GN=WDR44 PE=1 SV=1	2	2	2	0	0	0	0	0	1	1	0	0	0	0	0	0	0	0	0	0	1	1	0	0	0	0	0	3.2	3.2	89.847	806	806;913	0	13.643	0	0	0	0	0	1.5	1.7	0	0	0	0
A0A7I2V2R3;A0A7I2V5D8;A0A7I2V402;A0A7I2V4J6;P51991;A0A7I2V4G0	A0A7I2V2R3;A0A7I2V5D8;A0A7I2V402;A0A7I2V4J6;P51991;A0A7I2V4G0	Heterogeneous nuclear ribonucleoprotein A3	HNRNPA3	tr|A0A7I2V2R3|A0A7I2V2R3_HUMAN Heterogeneous nuclear ribonucleoprotein A3 OS=Homo sapiens OX=9606 GN=HNRNPA3 PE=1 SV=1;tr|A0A7I2V5D8|A0A7I2V5D8_HUMAN Heterogeneous nuclear ribonucleoprotein A3 OS=Homo sapiens OX=9606 GN=HNRNPA3 PE=1 SV=1;tr|A0A7I2V402|A0A7	6	2	2	0	0	0	0	0	0	0	0	1	2	0	0	0	0	0	0	0	0	0	0	1	2	0	0	9.7	9.7	35.411	331	331;348;348;377;378;396	0	13.603	0	0	0	0	0	0	0	0	4.8	9.7	0
Q99784;F5H810	Q99784;F5H810	Noelin	OLFM1	sp|Q99784|NOE1_HUMAN Noelin OS=Homo sapiens OX=9606 GN=OLFM1 PE=1 SV=4;tr|F5H810|F5H810_HUMAN Noelin (Fragment) OS=Homo sapiens OX=9606 GN=OLFM1 PE=1 SV=1	2	2	2	0	1	2	1	0	1	0	0	1	1	0	0	0	1	2	1	0	1	0	0	1	1	0	0	5.6	5.6	55.342	485	485;208	0	13.548	0	3.3	5.6	3.3	0	3.3	0	0	3.3	3.3	0
P35914;H0Y2L7	P35914;H0Y2L7	Hydroxymethylglutaryl-CoA lyase, mitochondrial	HMGCL	sp|P35914|HMGCL_HUMAN Hydroxymethylglutaryl-CoA lyase, mitochondrial OS=Homo sapiens OX=9606 GN=HMGCL PE=1 SV=2;tr|H0Y2L7|H0Y2L7_HUMAN Hydroxymethylglutaryl-CoA lyase, mitochondrial (Fragment) OS=Homo sapiens OX=9606 GN=HMGCL PE=1 SV=1	2	2	2	0	0	0	0	1	1	1	2	0	0	0	0	0	0	0	0	1	1	1	2	0	0	0	0	8	8	34.36	325	325;182	0	13.54	0	0	0	0	4.3	4.3	4.3	8	0	0	0
P52758;H0YBX3;H0YB34	P52758;H0YBX3;H0YB34	Ribonuclease UK114	HRSP12	sp|P52758|RIDA_HUMAN 2-iminobutanoate/2-iminopropanoate deaminase OS=Homo sapiens OX=9606 GN=RIDA PE=1 SV=1;tr|H0YBX3|H0YBX3_HUMAN 2-iminobutanoate/2-iminopropanoate deaminase (Fragment) OS=Homo sapiens OX=9606 GN=RIDA PE=1 SV=1;tr|H0YB34|H0YB34_HUMAN 2-im	3	2	2	0	1	1	1	0	0	2	0	0	0	0	1	0	1	1	1	0	0	2	0	0	0	0	1	24.1	24.1	14.494	137	137;127;148	0	13.46	0	11.7	11.7	11.7	0	0	24.1	0	0	0	0
H3BN27;A0A087WYE0;Q9Y342	H3BN27;A0A087WYE0;Q9Y342	Plasmolipin	PLLP	tr|H3BN27|H3BN27_HUMAN Plasmolipin OS=Homo sapiens OX=9606 GN=PLLP PE=1 SV=1;tr|A0A087WYE0|A0A087WYE0_HUMAN Plasmolipin OS=Homo sapiens OX=9606 GN=PLLP PE=1 SV=1;sp|Q9Y342|PLLP_HUMAN Plasmolipin OS=Homo sapiens OX=9606 GN=PLLP PE=1 SV=1	3	2	2	2	0	1	1	0	0	0	0	0	0	1	0	2	0	1	1	0	0	0	0	0	0	1	0	23.4	23.4	13.105	124	124;161;182	0	13.442	23.4	0	18.5	18.5	0	0	0	0	0	0	18.5
Q16543;K7EIU0;K7EL68;K7EQA9	Q16543;K7EIU0;K7EL68;K7EQA9	Hsp90 co-chaperone Cdc37;Hsp90 co-chaperone Cdc37, N-terminally processed	CDC37	sp|Q16543|CDC37_HUMAN Hsp90 co-chaperone Cdc37 OS=Homo sapiens OX=9606 GN=CDC37 PE=1 SV=1;tr|K7EIU0|K7EIU0_HUMAN Hsp90 co-chaperone Cdc37 (Fragment) OS=Homo sapiens OX=9606 GN=CDC37 PE=1 SV=1;tr|K7EL68|K7EL68_HUMAN Hsp90 co-chaperone Cdc37 (Fragment) OS=Ho	4	2	2	0	0	1	0	1	0	1	1	1	0	2	0	0	0	1	0	1	0	1	1	1	0	2	0	10.1	10.1	44.468	378	378;104;184;230	0	13.435	0	0	4.5	0	4.5	0	4.5	5.6	4.5	0	10.1
A0A3B3ITT3;A0A0C4DFN3;Q99685;C9JAM4;H7C4E0	A0A3B3ITT3;A0A0C4DFN3;Q99685;C9JAM4;H7C4E0	Monoglyceride lipase	MGLL	tr|A0A3B3ITT3|A0A3B3ITT3_HUMAN Monoglyceride lipase OS=Homo sapiens OX=9606 GN=MGLL PE=1 SV=1;tr|A0A0C4DFN3|A0A0C4DFN3_HUMAN Monoglyceride lipase OS=Homo sapiens OX=9606 GN=MGLL PE=1 SV=1;sp|Q99685|MGLL_HUMAN Monoglyceride lipase OS=Homo sapiens OX=9606 GN	5	2	2	0	0	0	0	1	0	0	1	1	2	1	0	0	0	0	0	1	0	0	1	1	2	1	0	11.1	11.1	28.697	262	262;313;303;77;209	0	13.395	0	0	0	0	5.3	0	0	5.3	5.3	11.1	5.3
J3KSJ8;Q9UD71	J3KSJ8;Q9UD71	Protein phosphatase 1 regulatory subunit 1B	PPP1R1B	tr|J3KSJ8|J3KSJ8_HUMAN Protein phosphatase 1 regulatory subunit 1B (Fragment) OS=Homo sapiens OX=9606 GN=PPP1R1B PE=1 SV=8;sp|Q9UD71|PPR1B_HUMAN Protein phosphatase 1 regulatory subunit 1B OS=Homo sapiens OX=9606 GN=PPP1R1B PE=1 SV=2	2	2	2	0	1	0	1	0	1	0	2	0	0	0	0	0	1	0	1	0	1	0	2	0	0	0	0	20.1	20.1	16.619	144	144;204	0	13.345	0	11.1	0	11.1	0	11.1	0	20.1	0	0	0
P62241;Q5JR95	P62241;Q5JR95	40S ribosomal protein S8	RPS8	sp|P62241|RS8_HUMAN 40S ribosomal protein S8 OS=Homo sapiens OX=9606 GN=RPS8 PE=1 SV=2;tr|Q5JR95|Q5JR95_HUMAN 40S ribosomal protein S8 OS=Homo sapiens OX=9606 GN=RPS8 PE=1 SV=1	2	2	2	0	0	0	0	0	0	0	0	0	2	0	0	0	0	0	0	0	0	0	0	0	2	0	0	14.4	14.4	24.205	208	208;188	0	13.34	0	0	0	0	0	0	0	0	0	14.4	0
Q9H3H3	Q9H3H3	UPF0696 protein C11orf68	C11orf68	sp|Q9H3H3|CK068_HUMAN UPF0696 protein C11orf68 OS=Homo sapiens OX=9606 GN=C11orf68 PE=1 SV=3	1	2	2	0	1	1	1	0	0	0	1	0	0	1	0	0	1	1	1	0	0	0	1	0	0	1	0	8.9	8.9	31.43	292	292	0	13.28	0	4.5	4.5	4.5	0	0	0	4.5	0	0	4.5
G3V3J9;G3V2N0;P59768	G3V3J9;G3V2N0;P59768	Guanine nucleotide-binding protein subunit gamma;Guanine nucleotide-binding protein G(I)/G(S)/G(O) subunit gamma-2	GNG2	tr|G3V3J9|G3V3J9_HUMAN Guanine nucleotide-binding protein subunit gamma OS=Homo sapiens OX=9606 GN=GNG2 PE=1 SV=1;tr|G3V2N0|G3V2N0_HUMAN Guanine nucleotide-binding protein subunit gamma OS=Homo sapiens OX=9606 GN=GNG2 PE=1 SV=1;sp|P59768|GBG2_HUMAN Guanine	3	2	2	1	1	1	1	1	0	1	0	1	1	2	1	1	1	1	1	1	0	1	0	1	1	2	1	29.4	29.4	11.232	102	102;110;71	0	13.259	15.7	15.7	15.7	15.7	15.7	0	15.7	0	15.7	15.7	29.4
O00401	O00401	Neural Wiskott-Aldrich syndrome protein	WASL	sp|O00401|WASL_HUMAN Actin nucleation-promoting factor WASL OS=Homo sapiens OX=9606 GN=WASL PE=1 SV=2	1	2	2	0	1	0	0	0	0	0	1	0	0	0	0	0	1	0	0	0	0	0	1	0	0	0	0	7.1	7.1	54.826	505	505	0	13.24	0	2.2	0	0	0	0	0	5	0	0	0
Q12931;I3L239;I3L0K7	Q12931;I3L239;I3L0K7	Heat shock protein 75 kDa, mitochondrial	TRAP1	sp|Q12931|TRAP1_HUMAN Heat shock protein 75 kDa, mitochondrial OS=Homo sapiens OX=9606 GN=TRAP1 PE=1 SV=3;tr|I3L239|I3L239_HUMAN Heat shock protein 75 kDa, mitochondrial (Fragment) OS=Homo sapiens OX=9606 GN=TRAP1 PE=1 SV=1;tr|I3L0K7|I3L0K7_HUMAN Heat shoc	3	2	2	0	0	0	0	0	0	0	0	0	2	0	0	0	0	0	0	0	0	0	0	0	2	0	0	3.6	3.6	80.109	704	704;215;495	0	13.237	0	0	0	0	0	0	0	0	0	3.6	0
F8W7U0;Q15811;A8CTZ0	F8W7U0;Q15811;A8CTZ0	Intersectin-1	ITSN1	tr|F8W7U0|F8W7U0_HUMAN Intersectin-1 OS=Homo sapiens OX=9606 GN=ITSN1 PE=1 SV=1;sp|Q15811|ITSN1_HUMAN Intersectin-1 OS=Homo sapiens OX=9606 GN=ITSN1 PE=1 SV=3;tr|A8CTZ0|A8CTZ0_HUMAN Intersectin 1 short form variant 13 OS=Homo sapiens OX=9606 GN=ITSN1 PE=1	3	2	2	0	0	0	0	0	0	0	0	0	2	0	0	0	0	0	0	0	0	0	0	0	2	0	0	1.9	1.9	130.01	1149	1149;1721;877	0	13.225	0	0	0	0	0	0	0	0	0	1.9	0
O43295	O43295	SLIT-ROBO Rho GTPase-activating protein 3	SRGAP3	sp|O43295|SRGP3_HUMAN SLIT-ROBO Rho GTPase-activating protein 3 OS=Homo sapiens OX=9606 GN=SRGAP3 PE=1 SV=3	1	1	1	1	0	1	0	0	0	0	0	0	0	0	0	1	0	1	0	0	0	0	0	0	0	0	0	1.2	1.2	124.5	1099	1099	0	13.207	1.2	0	1.2	0	0	0	0	0	0	0	0
Q15691	Q15691	Microtubule-associated protein RP/EB family member 1	MAPRE1	sp|Q15691|MARE1_HUMAN Microtubule-associated protein RP/EB family member 1 OS=Homo sapiens OX=9606 GN=MAPRE1 PE=1 SV=3	1	3	2	0	0	0	0	1	0	1	0	2	1	0	0	0	0	0	0	0	0	1	0	1	1	0	0	16.4	13.1	29.999	268	268	0	13.197	0	0	0	0	3.4	0	7.1	0	9.3	7.1	0
Q8N1G4	Q8N1G4	Leucine-rich repeat-containing protein 47	LRRC47	sp|Q8N1G4|LRC47_HUMAN Leucine-rich repeat-containing protein 47 OS=Homo sapiens OX=9606 GN=LRRC47 PE=1 SV=1	1	2	2	0	0	0	0	0	2	1	0	0	2	0	0	0	0	0	0	0	2	1	0	0	2	0	0	3.9	3.9	63.472	583	583	0	13.155	0	0	0	0	0	3.9	2.1	0	0	3.9	0
D6RGE2;Q96CN7	D6RGE2;Q96CN7	Isochorismatase domain-containing protein 1	ISOC1	tr|D6RGE2|D6RGE2_HUMAN Isochorismatase domain-containing protein 1 (Fragment) OS=Homo sapiens OX=9606 GN=ISOC1 PE=1 SV=1;sp|Q96CN7|ISOC1_HUMAN Isochorismatase domain-containing protein 1 OS=Homo sapiens OX=9606 GN=ISOC1 PE=1 SV=3	2	2	2	0	0	2	0	0	0	0	1	0	0	1	0	0	0	2	0	0	0	0	1	0	0	1	0	13.3	13.3	20.239	188	188;298	0	13.146	0	0	13.3	0	0	0	0	5.9	0	0	7.4
H0YBA0;E7ER80;E5RJ52;P53677	H0YBA0;E7ER80;E5RJ52;P53677	AP-3 complex subunit mu-2	AP3M2	tr|H0YBA0|H0YBA0_HUMAN AP-3 complex subunit mu-2 (Fragment) OS=Homo sapiens OX=9606 GN=AP3M2 PE=1 SV=1;tr|E7ER80|E7ER80_HUMAN AP-3 complex subunit mu-2 OS=Homo sapiens OX=9606 GN=AP3M2 PE=1 SV=1;tr|E5RJ52|E5RJ52_HUMAN AP-3 complex subunit mu-2 (Fragment) O	4	2	2	0	0	0	0	1	0	0	0	1	0	0	0	0	0	0	0	1	0	0	0	1	0	0	0	18.3	18.3	14.729	131	131;268;287;418	0	13.122	0	0	0	0	9.2	0	0	0	9.2	0	0
Q96DG6	Q96DG6	Carboxymethylenebutenolidase homolog	CMBL	sp|Q96DG6|CMBL_HUMAN Carboxymethylenebutenolidase homolog OS=Homo sapiens OX=9606 GN=CMBL PE=1 SV=1	1	2	2	0	0	0	0	1	0	0	1	0	0	0	1	0	0	0	0	1	0	0	1	0	0	0	1	9	9	28.048	245	245	0	13.119	0	0	0	0	3.3	0	0	5.7	0	0	0
Q9H0U4;E9PLD0	Q9H0U4;E9PLD0	Ras-related protein Rab-1B	RAB1B	sp|Q9H0U4|RAB1B_HUMAN Ras-related protein Rab-1B OS=Homo sapiens OX=9606 GN=RAB1B PE=1 SV=1;tr|E9PLD0|E9PLD0_HUMAN Ras-related protein Rab-1B OS=Homo sapiens OX=9606 GN=RAB1B PE=1 SV=1	2	9	2	1	5	3	7	4	8	3	6	4	7	3	5	0	2	0	2	0	2	0	1	0	2	0	0	50.2	12.4	22.171	201	201;169	0	13.091	5.5	29.9	17.4	37.8	21.4	40.8	17.4	38.3	21.4	37.8	17.4
K7EK18;K7EL40;A0A6Q8PHC2;Q9UHD8;K7ER52;K7EIE4;K7EQD7	K7EK18;K7EL40;A0A6Q8PHC2;Q9UHD8;K7ER52;K7EIE4;K7EQD7	Septin-9	SEPT9	tr|K7EK18|K7EK18_HUMAN Septin-9 (Fragment) OS=Homo sapiens OX=9606 GN=SEPTIN9 PE=1 SV=1;tr|K7EL40|K7EL40_HUMAN Septin-9 (Fragment) OS=Homo sapiens OX=9606 GN=SEPTIN9 PE=1 SV=1;tr|A0A6Q8PHC2|A0A6Q8PHC2_HUMAN Septin-9 OS=Homo sapiens OX=9606 GN=SEPTIN9 PE=1	7	2	2	0	0	0	0	1	2	0	0	1	1	1	1	0	0	0	0	1	2	0	0	1	1	1	1	10.3	10.3	22.217	195	195;209;290;586;151;157;165	0	13.09	0	0	0	0	5.1	10.3	0	0	5.1	5.1	5.1
P17987;F5H7Y1;F5H136;F5H282;E7EQR6;E7ERF2	P17987;F5H7Y1;F5H136;F5H282;E7EQR6;E7ERF2	T-complex protein 1 subunit alpha	TCP1	sp|P17987|TCPA_HUMAN T-complex protein 1 subunit alpha OS=Homo sapiens OX=9606 GN=TCP1 PE=1 SV=1;tr|F5H7Y1|F5H7Y1_HUMAN T-complex protein 1 subunit alpha (Fragment) OS=Homo sapiens OX=9606 GN=TCP1 PE=1 SV=1;tr|F5H136|F5H136_HUMAN T-complex protein 1 subuni	6	2	2	0	0	0	0	0	0	0	0	0	2	0	0	0	0	0	0	0	0	0	0	0	2	0	0	4.5	4.5	60.343	556	556;59;136;332;401;433	0	13.069	0	0	0	0	0	0	0	0	0	4.5	0
A0A087X2D0;P84103	A0A087X2D0;P84103	Serine/arginine-rich splicing factor 3	SRSF3	tr|A0A087X2D0|A0A087X2D0_HUMAN Serine/arginine-rich-splicing factor 3 OS=Homo sapiens OX=9606 GN=SRSF3 PE=1 SV=1;sp|P84103|SRSF3_HUMAN Serine/arginine-rich splicing factor 3 OS=Homo sapiens OX=9606 GN=SRSF3 PE=1 SV=1	2	2	2	1	0	1	1	1	0	2	0	1	0	1	0	1	0	1	1	1	0	2	0	1	0	1	0	31.6	31.6	10.32	95	95;164	0	13.051	9.5	0	9.5	9.5	9.5	0	31.6	0	9.5	0	9.5
P09669	P09669	Cytochrome c oxidase subunit 6C	COX6C	sp|P09669|COX6C_HUMAN Cytochrome c oxidase subunit 6C OS=Homo sapiens OX=9606 GN=COX6C PE=1 SV=2	1	2	2	1	0	0	0	0	0	0	0	1	1	0	0	1	0	0	0	0	0	0	0	1	1	0	0	25.3	25.3	8.7813	75	75	0	13.05	9.3	0	0	0	0	0	0	0	9.3	16	0
Q9H008;Q5T1Z0	Q9H008;Q5T1Z0	Phospholysine phosphohistidine inorganic pyrophosphate phosphatase	LHPP	sp|Q9H008|LHPP_HUMAN Phospholysine phosphohistidine inorganic pyrophosphate phosphatase OS=Homo sapiens OX=9606 GN=LHPP PE=1 SV=2;tr|Q5T1Z0|Q5T1Z0_HUMAN Phospholysine phosphohistidine inorganic pyrophosphate phosphatase OS=Homo sapiens OX=9606 GN=LHPP PE=1	2	2	2	0	1	1	0	0	1	0	1	0	0	2	1	0	1	1	0	0	1	0	1	0	0	2	1	8.5	8.5	29.165	270	270;212	0	13.021	0	4.4	4.1	0	0	4.4	0	4.4	0	0	8.5
H7C1E7;B4DFL4;A0A8I5KX57;B4DHY3;H0Y542;A0A8I5KRZ2;G3XAF7;A0A8I5KSK1;A0A8I5KUN3;O75363	H7C1E7;B4DFL4;A0A8I5KX57;B4DHY3;H0Y542;A0A8I5KRZ2;G3XAF7;A0A8I5KSK1;A0A8I5KUN3;O75363	Breast carcinoma-amplified sequence 1	BCAS1	tr|H7C1E7|H7C1E7_HUMAN Breast carcinoma-amplified sequence 1 OS=Homo sapiens OX=9606 GN=BCAS1 PE=1 SV=2;tr|B4DFL4|B4DFL4_HUMAN Breast carcinoma-amplified sequence 1 OS=Homo sapiens OX=9606 GN=BCAS1 PE=1 SV=1;tr|A0A8I5KX57|A0A8I5KX57_HUMAN Breast carcinoma-	10	2	2	1	2	0	1	1	0	1	1	0	1	1	1	1	2	0	1	1	0	1	1	0	1	1	1	11.6	11.6	25.595	241	241;250;306;320;476;495;506;537;629;584	0	13.02	6.2	11.6	0	6.2	6.2	0	6.2	6.2	0	6.2	6.2
P43007	P43007	Neutral amino acid transporter A	SLC1A4	sp|P43007|SATT_HUMAN Neutral amino acid transporter A OS=Homo sapiens OX=9606 GN=SLC1A4 PE=1 SV=1	1	2	2	0	0	0	1	0	1	1	0	0	0	0	1	0	0	0	1	0	1	1	0	0	0	0	1	6.4	6.4	55.722	532	532	0	12.97	0	0	0	4.3	0	2.1	4.3	0	0	0	0
F8VZI9;A0A0A0MTP9;Q9BWQ8	F8VZI9;A0A0A0MTP9;Q9BWQ8	Protein lifeguard 2	FAIM2	tr|F8VZI9|F8VZI9_HUMAN Protein lifeguard 2 OS=Homo sapiens OX=9606 GN=FAIM2 PE=1 SV=1;tr|A0A0A0MTP9|A0A0A0MTP9_HUMAN Protein lifeguard 2 (Fragment) OS=Homo sapiens OX=9606 GN=FAIM2 PE=1 SV=1;sp|Q9BWQ8|LFG2_HUMAN Protein lifeguard 2 OS=Homo sapiens OX=9606	3	2	2	0	0	1	2	0	0	1	0	0	0	2	1	0	0	1	2	0	0	1	0	0	0	2	1	7.2	7.2	22.68	208	208;248;316	0	12.919	0	0	7.2	7.2	0	0	7.2	0	0	0	7.2
P17655	P17655	Calpain-2 catalytic subunit	CAPN2	sp|P17655|CAN2_HUMAN Calpain-2 catalytic subunit OS=Homo sapiens OX=9606 GN=CAPN2 PE=1 SV=6	1	2	2	0	1	0	0	0	1	1	2	0	1	0	0	0	1	0	0	0	1	1	2	0	1	0	0	4	4	79.994	700	700	0	12.913	0	2.6	0	0	0	2.6	2.6	4	0	2.6	0
O95197	O95197	Reticulon-3	RTN3	sp|O95197|RTN3_HUMAN Reticulon-3 OS=Homo sapiens OX=9606 GN=RTN3 PE=1 SV=2	1	2	2	0	0	1	1	1	1	1	2	1	1	0	1	0	0	1	1	1	1	1	2	1	1	0	1	1.3	1.3	112.61	1032	1032	0	12.907	0	0	1.1	1.1	1.1	1.1	1.1	1.3	1.3	1.1	0
C9JJT5;C9JU26;G3V325;P56134	C9JJT5;C9JU26;G3V325;P56134	ATP synthase subunit f, mitochondrial	ATP5J2-PTCD1;ATP5J2	tr|C9JJT5|C9JJT5_HUMAN ATP synthase subunit f, mitochondrial OS=Homo sapiens OX=9606 GN=ATP5MF-PTCD1 PE=3 SV=2;tr|C9JU26|C9JU26_HUMAN ATP synthase subunit f, mitochondrial OS=Homo sapiens OX=9606 GN=ATP5MF PE=1 SV=1;tr|G3V325|G3V325_HUMAN ATP5MF-PTCD1 read	4	2	2	0	0	0	0	1	1	0	0	1	0	1	0	0	0	0	0	1	1	0	0	1	0	1	0	44.4	44.4	5.9149	54	54;98;749;94	0	12.894	0	0	0	0	24.1	20.4	0	0	24.1	0	24.1
A0A494C1N0;P26885	A0A494C1N0;P26885	Peptidyl-prolyl cis-trans isomerase FKBP2	FKBP2	tr|A0A494C1N0|A0A494C1N0_HUMAN Peptidylprolyl isomerase OS=Homo sapiens OX=9606 GN=FKBP2 PE=1 SV=1;sp|P26885|FKBP2_HUMAN Peptidyl-prolyl cis-trans isomerase FKBP2 OS=Homo sapiens OX=9606 GN=FKBP2 PE=1 SV=2	2	2	2	0	0	1	1	1	0	2	1	1	1	1	0	0	0	1	1	1	0	2	1	1	1	1	0	7.6	7.6	18.562	171	171;142	0	12.846	0	0	7	7	7	0	7.6	7	7	7	7
P50570;K7EMQ3	P50570	Dynamin-2	DNM2	sp|P50570|DYN2_HUMAN Dynamin-2 OS=Homo sapiens OX=9606 GN=DNM2 PE=1 SV=2	2	4	1	0	0	0	0	0	0	0	0	0	4	0	0	0	0	0	0	0	0	0	0	0	1	0	0	7.1	1.8	98.063	870	870;289	0	12.834	0	0	0	0	0	0	0	0	0	7.1	0
A0A5H1ZRQ4;A0A0B4J231;P0CG04;B9A064	A0A5H1ZRQ4;A0A0B4J231;P0CG04;B9A064	Ig lambda-1 chain C regions;Immunoglobulin lambda-like polypeptide 5	IGLL5;IGLC1	tr|A0A5H1ZRQ4|A0A5H1ZRQ4_HUMAN Immunoglobulin lambda constant 1 (Fragment) OS=Homo sapiens OX=9606 GN=IGLC1 PE=4 SV=1;tr|A0A0B4J231|A0A0B4J231_HUMAN Immunoglobulin lambda-like polypeptide 5 OS=Homo sapiens OX=9606 GN=IGLL5 PE=1 SV=1;sp|P0CG04|IGLC1_HUMAN I	4	4	2	2	2	0	1	3	1	3	2	1	1	2	2	1	0	0	0	1	0	2	0	0	0	1	0	55.7	27.4	11.29	106	106;215;106;214	0	12.826	23.6	28.3	0	14.2	37.7	14.2	41.5	28.3	14.2	14.2	23.6
Q9H0Q3;J3QKN1;E9PJ02;E9PHZ3;A0A0A6YYL5;A0A087WZ82	Q9H0Q3;J3QKN1;E9PJ02;E9PHZ3;A0A0A6YYL5;A0A087WZ82	FXYD domain-containing ion transport regulator 6	FXYD6;FXYD6-FXYD2	sp|Q9H0Q3|FXYD6_HUMAN FXYD domain-containing ion transport regulator 6 OS=Homo sapiens OX=9606 GN=FXYD6 PE=1 SV=1;tr|J3QKN1|J3QKN1_HUMAN FXYD domain-containing ion transport regulator OS=Homo sapiens OX=9606 GN=FXYD6 PE=1 SV=1;tr|E9PJ02|E9PJ02_HUMAN FXYD d	6	2	2	0	1	0	0	0	0	1	0	0	0	2	0	0	1	0	0	0	0	1	0	0	0	2	0	36.8	36.8	10.542	95	95;90;90;111;112;144	0	12.821	0	23.2	0	0	0	0	23.2	0	0	0	36.8
K7ESJ4;K7EQA1;O14737	K7ESJ4;K7EQA1;O14737	Programmed cell death protein 5	PDCD5	tr|K7ESJ4|K7ESJ4_HUMAN Programmed cell death protein 5 OS=Homo sapiens OX=9606 GN=PDCD5 PE=1 SV=1;tr|K7EQA1|K7EQA1_HUMAN Programmed cell death protein 5 OS=Homo sapiens OX=9606 GN=PDCD5 PE=1 SV=1;sp|O14737|PDCD5_HUMAN Programmed cell death protein 5 OS=Hom	3	1	1	1	1	1	1	0	1	0	0	1	1	1	1	1	1	1	1	0	1	0	0	1	1	1	1	20	20	7.4683	65	65;87;125	0	12.817	20	20	20	20	0	20	0	0	20	20	20
Q6ICJ4;A0A087WY67;P0CG30;P0CG29	Q6ICJ4;A0A087WY67;P0CG30;P0CG29	Glutathione S-transferase theta-2B;Glutathione S-transferase theta-2	Em:AP000351.3;GSTT2;GSTT2B	tr|Q6ICJ4|Q6ICJ4_HUMAN Glutathione transferase OS=Homo sapiens OX=9606 GN=GSTT2B PE=1 SV=1;tr|A0A087WY67|A0A087WY67_HUMAN Glutathione transferase OS=Homo sapiens OX=9606 GN=GSTT2 PE=1 SV=1;sp|P0CG30|GSTT2_HUMAN Glutathione S-transferase theta-2B OS=Homo sa	4	2	2	0	0	0	0	0	0	0	0	0	2	0	0	0	0	0	0	0	0	0	0	0	2	0	0	11.3	11.3	25.948	230	230;243;244;244	0	12.784	0	0	0	0	0	0	0	0	0	11.3	0
O75326;F5GYX3	O75326;F5GYX3	Semaphorin-7A	SEMA7A	sp|O75326|SEM7A_HUMAN Semaphorin-7A OS=Homo sapiens OX=9606 GN=SEMA7A PE=1 SV=1;tr|F5GYX3|F5GYX3_HUMAN Semaphorin-7A OS=Homo sapiens OX=9606 GN=SEMA7A PE=1 SV=1	2	2	2	0	1	1	0	0	0	0	0	0	0	0	1	0	1	1	0	0	0	0	0	0	0	0	1	6.2	6.2	74.823	666	666;501	0	12.782	0	3.9	2.3	0	0	0	0	0	0	0	0
A0A1W2PRU0;A6NMQ3;Q5T5H1;O43768	A0A1W2PRU0;A6NMQ3;Q5T5H1;O43768	Alpha-endosulfine	ENSA	tr|A0A1W2PRU0|A0A1W2PRU0_HUMAN Alpha-endosulfine OS=Homo sapiens OX=9606 GN=ENSA PE=1 SV=1;tr|A6NMQ3|A6NMQ3_HUMAN Alpha-endosulfine OS=Homo sapiens OX=9606 GN=ENSA PE=1 SV=2;tr|Q5T5H1|Q5T5H1_HUMAN Alpha-endosulfine OS=Homo sapiens OX=9606 GN=ENSA PE=1 SV=1	4	2	2	1	1	1	2	0	1	1	0	0	1	0	0	1	1	1	2	0	1	1	0	0	1	0	0	21.8	21.8	13.133	119	119;140;187;121	0	12.773	14.3	14.3	14.3	21.8	0	14.3	14.3	0	0	14.3	0
P16870;D6RF88;C9JE88;D6R930	P16870;D6RF88;C9JE88;D6R930	Carboxypeptidase E	CPE	sp|P16870|CBPE_HUMAN Carboxypeptidase E OS=Homo sapiens OX=9606 GN=CPE PE=1 SV=1;tr|D6RF88|D6RF88_HUMAN Carboxypeptidase E (Fragment) OS=Homo sapiens OX=9606 GN=CPE PE=1 SV=1;tr|C9JE88|C9JE88_HUMAN Carboxypeptidase E (Fragment) OS=Homo sapiens OX=9606 GN=C	4	2	2	0	0	0	0	0	0	2	0	0	0	0	0	0	0	0	0	0	0	2	0	0	0	0	0	6.7	6.7	53.15	476	476;139;147;157	0	12.768	0	0	0	0	0	0	6.7	0	0	0	0
P21399	P21399	Cytoplasmic aconitate hydratase	ACO1	sp|P21399|ACOHC_HUMAN Cytoplasmic aconitate hydratase OS=Homo sapiens OX=9606 GN=ACO1 PE=1 SV=3	1	2	2	0	0	0	0	1	0	1	1	0	0	1	1	0	0	0	0	1	0	1	1	0	0	1	1	4	4	98.398	889	889	0	12.749	0	0	0	0	2.1	0	1.9	2.1	0	0	2.1
D6RAN4;A0A2R8Y5Y7;P32969;H0Y9R4;H0Y9V9	D6RAN4;A0A2R8Y5Y7;P32969;H0Y9R4;H0Y9V9	60S ribosomal protein L9	RPL9	tr|D6RAN4|D6RAN4_HUMAN 60S ribosomal protein L9 (Fragment) OS=Homo sapiens OX=9606 GN=RPL9 PE=1 SV=8;tr|A0A2R8Y5Y7|A0A2R8Y5Y7_HUMAN 60S ribosomal protein L9 OS=Homo sapiens OX=9606 GN=RPL9 PE=1 SV=1;sp|P32969|RL9_HUMAN 60S ribosomal protein L9 OS=Homo sapi	5	2	2	0	0	0	0	0	1	0	0	1	1	0	0	0	0	0	0	0	1	0	0	1	1	0	0	13.3	13.3	20.775	181	181;220;192;90;113	0	12.734	0	0	0	0	0	5.5	0	0	5.5	7.7	0
Q9Y277;E5RK27;E5RFP6;E5RJN6;E5RHZ6	Q9Y277;E5RK27;E5RFP6;E5RJN6;E5RHZ6	Voltage-dependent anion-selective channel protein 3	VDAC3	sp|Q9Y277|VDAC3_HUMAN Voltage-dependent anion-selective channel protein 3 OS=Homo sapiens OX=9606 GN=VDAC3 PE=1 SV=1;tr|E5RK27|E5RK27_HUMAN Voltage-dependent anion-selective channel protein 3 (Fragment) OS=Homo sapiens OX=9606 GN=VDAC3 PE=1 SV=1;tr|E5RFP6|	5	2	2	0	0	0	0	0	2	1	2	0	0	0	0	0	0	0	0	0	2	1	2	0	0	0	0	11.7	11.7	30.658	283	283;108;134;158;165	0	12.691	0	0	0	0	0	11.7	4.6	11.7	0	0	0
Q9UHC6	Q9UHC6	Contactin-associated protein-like 2	CNTNAP2	sp|Q9UHC6|CNTP2_HUMAN Contactin-associated protein-like 2 OS=Homo sapiens OX=9606 GN=CNTNAP2 PE=1 SV=1	1	2	2	0	1	0	0	1	0	1	0	0	0	0	0	0	1	0	0	1	0	1	0	0	0	0	0	2	2	148.17	1331	1331	0	12.686	0	0.8	0	0	1.3	0	1.3	0	0	0	0
A0A7I2YQV8;A0A7I2V346;A0A7I2V4Z0;A0A7I2YQN2;O60506;A0A7I2V4J0;F6UXX1;A0A7I2V5Q6;B7Z645;A0A7I2V2F2;A0A7I2V309	A0A7I2YQV8;A0A7I2V346;A0A7I2V4Z0;A0A7I2YQN2;O60506;A0A7I2V4J0;F6UXX1;A0A7I2V5Q6;B7Z645;A0A7I2V2F2;A0A7I2V309	Heterogeneous nuclear ribonucleoprotein Q	SYNCRIP	tr|A0A7I2YQV8|A0A7I2YQV8_HUMAN Heterogeneous nuclear ribonucleoprotein Q OS=Homo sapiens OX=9606 GN=SYNCRIP PE=1 SV=1;tr|A0A7I2V346|A0A7I2V346_HUMAN Heterogeneous nuclear ribonucleoprotein Q OS=Homo sapiens OX=9606 GN=SYNCRIP PE=1 SV=1;tr|A0A7I2V4Z0|A0A7I2	11	2	2	0	0	0	0	0	0	1	0	0	0	2	0	0	0	0	0	0	0	1	0	0	0	2	0	7.3	7.3	51.95	465	465;524;545;561;623;165;185;337;464;490;525	0	12.633	0	0	0	0	0	0	4.5	0	0	0	7.3
H3BN72;H3BNV9;P13073;H3BNI5;Q86WV2;H3BPG0	H3BN72;H3BNV9;P13073;H3BNI5;Q86WV2;H3BPG0	Cytochrome c oxidase subunit 4 isoform 1, mitochondrial	COX4I1	tr|H3BN72|H3BN72_HUMAN Cytochrome c oxidase subunit 4 OS=Homo sapiens OX=9606 GN=COX4I1 PE=1 SV=1;tr|H3BNV9|H3BNV9_HUMAN Cytochrome c oxidase subunit 4 OS=Homo sapiens OX=9606 GN=COX4I1 PE=1 SV=1;sp|P13073|COX41_HUMAN Cytochrome c oxidase subunit 4 isoform	6	2	2	0	0	0	0	0	2	0	0	0	0	0	0	0	0	0	0	0	2	0	0	0	0	0	0	15.9	15.9	14.368	126	126;139;169;43;83;108	0	12.547	0	0	0	0	0	15.9	0	0	0	0	0
F5H5G1;H3BLU2;Q13449	F5H5G1;H3BLU2;Q13449	Limbic system-associated membrane protein	LSAMP	tr|F5H5G1|F5H5G1_HUMAN Limbic system-associated membrane protein OS=Homo sapiens OX=9606 GN=LSAMP PE=1 SV=2;tr|H3BLU2|H3BLU2_HUMAN Limbic system-associated membrane protein (Fragment) OS=Homo sapiens OX=9606 GN=LSAMP PE=1 SV=1;sp|Q13449|LSAMP_HUMAN Limbic	3	2	2	0	1	1	0	1	0	0	0	0	0	1	0	0	1	1	0	1	0	0	0	0	0	1	0	8	8	31.741	288	288;345;338	0	12.544	0	5.6	2.4	0	2.4	0	0	0	0	0	2.4
Q92506	Q92506	Estradiol 17-beta-dehydrogenase 8	HSD17B8	sp|Q92506|DHB8_HUMAN (3R)-3-hydroxyacyl-CoA dehydrogenase OS=Homo sapiens OX=9606 GN=HSD17B8 PE=1 SV=2	1	2	2	0	0	0	0	0	0	0	2	0	0	0	0	0	0	0	0	0	0	0	2	0	0	0	0	11.5	11.5	26.973	261	261	0	12.539	0	0	0	0	0	0	0	11.5	0	0	0
Q9UPV7	Q9UPV7	Protein KIAA1045	KIAA1045	sp|Q9UPV7|PHF24_HUMAN PHD finger protein 24 OS=Homo sapiens OX=9606 GN=PHF24 PE=1 SV=2	1	2	2	0	0	0	0	0	0	0	0	1	2	0	0	0	0	0	0	0	0	0	0	1	2	0	0	4.8	4.8	45.191	400	400	0	12.52	0	0	0	0	0	0	0	0	2.5	4.8	0
S4R371;P05413;S4R3A2	S4R371;P05413;S4R3A2	Fatty acid-binding protein, heart	FABP3	tr|S4R371|S4R371_HUMAN Fatty acid-binding protein, heart (Fragment) OS=Homo sapiens OX=9606 GN=FABP3 PE=1 SV=1;sp|P05413|FABPH_HUMAN Fatty acid-binding protein, heart OS=Homo sapiens OX=9606 GN=FABP3 PE=1 SV=4;tr|S4R3A2|S4R3A2_HUMAN Fatty acid-binding prot	3	2	2	0	0	1	0	0	0	2	0	1	1	0	0	0	0	1	0	0	0	2	0	1	1	0	0	17.4	17.4	14.787	132	132;133;89	0	12.444	0	0	6.8	0	0	0	17.4	0	6.8	6.8	0
P05165;A0A1B0GWA1;A0A1B0GUX9;A0A1B0GWI4;A0A1B0GU58	P05165;A0A1B0GWA1;A0A1B0GUX9;A0A1B0GWI4;A0A1B0GU58	Propionyl-CoA carboxylase alpha chain, mitochondrial	PCCA	sp|P05165|PCCA_HUMAN Propionyl-CoA carboxylase alpha chain, mitochondrial OS=Homo sapiens OX=9606 GN=PCCA PE=1 SV=4;tr|A0A1B0GWA1|A0A1B0GWA1_HUMAN Propionyl-CoA carboxylase alpha chain, mitochondrial (Fragment) OS=Homo sapiens OX=9606 GN=PCCA PE=1 SV=1;tr|	5	2	2	0	1	0	1	1	0	0	1	1	1	1	2	0	1	0	1	1	0	0	1	1	1	1	2	3.8	3.8	80.058	728	728;326;398;461;615	0	12.431	0	1.9	0	1.9	1.9	0	0	1.9	1.9	1.9	1.9
A0A0S2Z4K7;A0A0A0MT83;P26440;H0YKV0;H0YN10;H0YLC3;H7C4G6	A0A0S2Z4K7;A0A0A0MT83;P26440;H0YKV0;H0YN10;H0YLC3;H7C4G6	Isovaleryl-CoA dehydrogenase, mitochondrial	IVD	tr|A0A0S2Z4K7|A0A0S2Z4K7_HUMAN Isovaleryl-CoA dehydrogenase, mitochondrial (Fragment) OS=Homo sapiens OX=9606 GN=IVD PE=1 SV=1;tr|A0A0A0MT83|A0A0A0MT83_HUMAN Isovaleryl-CoA dehydrogenase, mitochondrial OS=Homo sapiens OX=9606 GN=IVD PE=1 SV=2;sp|P26440|IVD	7	2	2	0	0	1	1	0	0	1	0	1	0	0	1	0	0	1	1	0	0	1	0	1	0	0	1	5.6	5.6	42.724	393	393;423;426;145;212;243;307	0	12.427	0	0	2.5	3.1	0	0	2.5	0	3.1	0	0
P30049	P30049	ATP synthase subunit delta, mitochondrial	ATP5D	sp|P30049|ATPD_HUMAN ATP synthase subunit delta, mitochondrial OS=Homo sapiens OX=9606 GN=ATP5F1D PE=1 SV=2	1	2	2	0	0	0	0	0	0	2	0	0	0	1	0	0	0	0	0	0	0	2	0	0	0	1	0	13.7	13.7	17.49	168	168	0	12.425	0	0	0	0	0	0	13.7	0	0	0	8.3
H0YDP8;P19474	H0YDP8;P19474	E3 ubiquitin-protein ligase TRIM21	TRIM21	tr|H0YDP8|H0YDP8_HUMAN E3 ubiquitin-protein ligase TRIM21 (Fragment) OS=Homo sapiens OX=9606 GN=TRIM21 PE=1 SV=1;sp|P19474|RO52_HUMAN E3 ubiquitin-protein ligase TRIM21 OS=Homo sapiens OX=9606 GN=TRIM21 PE=1 SV=1	2	1	1	0	0	0	1	0	0	1	0	0	1	1	1	0	0	0	1	0	0	1	0	0	1	1	1	26.7	26.7	10.138	90	90;475	0	12.423	0	0	0	26.7	0	0	26.7	0	0	26.7	26.7
P78356;A0A087WT35	P78356;A0A087WT35	Phosphatidylinositol 5-phosphate 4-kinase type-2 beta	PIP4K2B	sp|P78356|PI42B_HUMAN Phosphatidylinositol 5-phosphate 4-kinase type-2 beta OS=Homo sapiens OX=9606 GN=PIP4K2B PE=1 SV=1;tr|A0A087WT35|A0A087WT35_HUMAN Phosphatidylinositol 5-phosphate 4-kinase type-2 beta (Fragment) OS=Homo sapiens OX=9606 GN=PIP4K2B PE=1	2	3	2	0	0	0	0	0	0	0	0	0	3	0	0	0	0	0	0	0	0	0	0	0	2	0	0	10.1	6	47.377	416	416;71	0	12.396	0	0	0	0	0	0	0	0	0	10.1	0
A0A6Q8PH31;A0A6Q8PH35;B4DT28;O43390;A0A6Q8PHG0;A0A6Q8PEX7	A0A6Q8PH31;A0A6Q8PH35;B4DT28;O43390;A0A6Q8PHG0;A0A6Q8PEX7	Heterogeneous nuclear ribonucleoprotein R	HNRNPR	tr|A0A6Q8PH31|A0A6Q8PH31_HUMAN Heterogeneous nuclear ribonucleoprotein R (Fragment) OS=Homo sapiens OX=9606 GN=HNRNPR PE=4 SV=1;tr|A0A6Q8PH35|A0A6Q8PH35_HUMAN Heterogeneous nuclear ribonucleoprotein R OS=Homo sapiens OX=9606 GN=HNRNPR PE=4 SV=1;tr|B4DT28|B	6	2	2	0	0	0	0	0	0	0	0	2	1	0	0	0	0	0	0	0	0	0	0	2	1	0	0	9.3	9.3	31.694	279	279;481;494;633;186;238	0	12.384	0	0	0	0	0	0	0	0	9.3	4.7	0
Q4J6C6	Q4J6C6	Prolyl endopeptidase-like	PREPL	sp|Q4J6C6|PPCEL_HUMAN Prolyl endopeptidase-like OS=Homo sapiens OX=9606 GN=PREPL PE=1 SV=1	1	2	2	0	0	0	0	0	1	0	0	1	0	0	0	0	0	0	0	0	1	0	0	1	0	0	0	3.9	3.9	83.926	727	727	0	12.352	0	0	0	0	0	1.8	0	0	2.1	0	0
E5RHG7;E5RH24;E5RJB9;H0YBN4;A0A087WTT1;A0A7I2V649;H0YAR2;E7ERJ7;A0A7I2YQ90;A0A7I2YQ88;P11940;E5RGC4;E5RFD8;E5RGH3;B1ANR1;A0A7I2V3J9;A0A6Q8JFV4;E7EQV3;A0A7I2V4L7;B1ANR0;A0A6Q8JFT6;Q4VXU2;Q9H361;Q13310	E5RHG7;E5RH24;E5RJB9;H0YBN4;A0A087WTT1;A0A7I2V649;H0YAR2;E7ERJ7;A0A7I2YQ90;A0A7I2YQ88;P11940;E5RGC4;E5RFD8;E5RGH3;B1ANR1;A0A7I2V3J9;A0A6Q8JFV4;E7EQV3;A0A7I2V4L7;B1ANR0;A0A6Q8JFT6;Q4VXU2;Q9H361;Q13310	Polyadenylate-binding protein;Polyadenylate-binding protein 1;Polyadenylate-binding protein 1-like;Polyadenylate-binding protein 3;Polyadenylate-binding protein 4	PABPC1;PABPC4;PABPC1L;PABPC3	tr|E5RHG7|E5RHG7_HUMAN Polyadenylate-binding protein 1 (Fragment) OS=Homo sapiens OX=9606 GN=PABPC1 PE=1 SV=1;tr|E5RH24|E5RH24_HUMAN Polyadenylate-binding protein 1 (Fragment) OS=Homo sapiens OX=9606 GN=PABPC1 PE=1 SV=1;tr|E5RJB9|E5RJB9_HUMAN Polyadenylate	24	2	1	0	0	1	1	0	0	1	2	0	1	1	1	0	0	1	0	0	0	0	1	0	0	0	0	37.3	22.7	8.4175	75	75;118;129;174;588;590;599;604;604;633;636;43;61;108;129;151;192;591;601;615;619;614;631;644	0	12.32	0	0	22.7	14.7	0	0	14.7	37.3	0	14.7	14.7
E7ESV4;F5H7Y6;P61224;F5H6R7;F5H004;F5GX62;F5H4H0;F5GYH7;F5H077;F5GWU8;F5H491;F5H0B7;F5H500;F5GYB5;A6NIZ1;F8WBC0;F5H823;B7ZB78;F5GZG1	E7ESV4;F5H7Y6;P61224;F5H6R7;F5H004;F5GX62;F5H4H0;F5GYH7;F5H077;F5GWU8;F5H491;F5H0B7;F5H500;F5GYB5;A6NIZ1	Ras-related protein Rap-1b;Ras-related protein Rap-1b-like protein	RAP1B	tr|E7ESV4|E7ESV4_HUMAN Ras-related protein Rap-1b (Fragment) OS=Homo sapiens OX=9606 GN=RAP1B PE=1 SV=1;tr|F5H7Y6|F5H7Y6_HUMAN Ras-related protein Rap-1b OS=Homo sapiens OX=9606 GN=RAP1B PE=1 SV=1;sp|P61224|RAP1B_HUMAN Ras-related protein Rap-1b OS=Homo sa	19	5	2	3	4	1	3	1	3	0	3	1	3	1	1	1	2	0	0	0	1	0	1	0	2	0	0	41.4	17.8	17.682	157	157;179;184;122;127;139;48;53;84;87;93;98;101;136;184;32;103;118;121	0	12.305	23.6	31.8	7	23.6	7	23.6	0	22.3	7	24.8	9.6
P22735;H0YN27	P22735;H0YN27	Protein-glutamine gamma-glutamyltransferase K	TGM1	sp|P22735|TGM1_HUMAN Protein-glutamine gamma-glutamyltransferase K OS=Homo sapiens OX=9606 GN=TGM1 PE=1 SV=4;tr|H0YN27|H0YN27_HUMAN Protein-glutamine gamma-glutamyltransferase K (Fragment) OS=Homo sapiens OX=9606 GN=TGM1 PE=1 SV=1	2	2	2	0	0	2	0	0	0	0	0	0	0	0	0	0	0	2	0	0	0	0	0	0	0	0	0	3.4	3.4	89.786	817	817;135	0	12.229	0	0	3.4	0	0	0	0	0	0	0	0
Q8NBX0	Q8NBX0	Saccharopine dehydrogenase-like oxidoreductase	SCCPDH	sp|Q8NBX0|SCPDL_HUMAN Saccharopine dehydrogenase-like oxidoreductase OS=Homo sapiens OX=9606 GN=SCCPDH PE=1 SV=1	1	2	2	0	0	0	0	0	1	0	0	0	0	2	0	0	0	0	0	0	1	0	0	0	0	2	0	6.3	6.3	47.151	429	429	0	12.207	0	0	0	0	0	3.3	0	0	0	0	6.3
[truncated: 198 more rows]
[truncated: 26 more columns]

## Sheet: Peptides
Sequence	Length	Missed cleavages	Mass	Proteins	Leading razor protein	Start position	End position	Gene names	Protein names	Unique (Groups)	Unique (Proteins)	Charges	PEP	Score	Intensity	Intensity 20220517-05-01	Intensity 20220517-05-01-1	Intensity 20220517-05-02	Intensity 20220517-05-02-1	Intensity 20220517-05-03	Intensity 20220517-05-03-1	Intensity 20220517-05-04	Intensity 20220517-05-04-1	Intensity 20220517-05-05	Intensity 20220517-05-05-1	Intensity 20220517-05-06	Intensity 20220517-05-06-1	LFQ intensity 20220517-05-01	LFQ intensity 20220517-05-01-1	LFQ intensity 20220517-05-02	LFQ intensity 20220517-05-02-1	LFQ intensity 20220517-05-03	LFQ intensity 20220517-05-03-1	LFQ intensity 20220517-05-04	LFQ intensity 20220517-05-04-1	LFQ intensity 20220517-05-05	LFQ intensity 20220517-05-05-1	LFQ intensity 20220517-05-06	LFQ intensity 20220517-05-06-1
[truncated: 6,897 more rows]
