# Supplementary material for: DEAD‐Box Helicase 6 Blockade in Brain‐Derived Aβ Oligomers From Alzheimer's Disease Patients Attenuates Neurotoxicity
Source: MedComm (2020). 2025 Apr 24;6(5):e70156. doi: 10.1002/mco2.70156 (PMC12018770; doi:10.1002/mco2.70156)
Supplement: Supplementary file 4 — Supporting Information [file MCO2-6-e70156-s002.xlsx]

## Sheet: Sheet1
Gene names	Unique peptides 20220517-05-01	Unique peptides 20220517-05-02	Unique peptides 20220517-05-03	Unique peptides 20220517-05-04	Unique peptides 20220517-05-05	Unique peptides 20220517-05-06	Unique peptides 20220517-05-01-1	Unique peptides 20220517-05-02-1	Unique peptides 20220517-05-03-1	Unique peptides 20220517-05-04-1	Unique peptides 20220517-05-05-1	Unique peptides 20220517-05-06-1	FC
GAPDH	14	16	14	16	15	18	15	16	17	15	18	15	0.96875
PKLR	0.5	0.5	0.5	0.5	0.5	0.5	0.5	0.5	0.5	0.5	0.5	0.5	1
DPYSL2	19	23	21	23	18	22	19	23	22	21	21	19	1.008
PEBP1	11	12	10	14	9	12	12	14	10	13	13	11	0.931507
ENO1	15	18	15	19	18	21	23	19	19	18	20	19	0.898305
ALDOA	17	20	17	20	19	21	14	22	16	17	17	17	1.1068
ACTG1	0.5	1	1	1	0.5	1	0.5	0.5	1	0.5	1	0.5	1.25
ACO2	25	24	25	32	21	28	25	26	25	26	21	18	1.09929
SPTAN1	57	86	76	90	90	89	58	83	71	69	84	64	1.13753
HSPA8	13	15	13	16	12	19	13	13	11	11	14	9	1.23944
GLUD1;GLUD2	18	22	23	24	20	26	19	23	19	19	22	21	1.0813
HK1	24	31	31	32	29	34	26	38	30	30	32	27	0.989071
PGK1	13	13	16	20	13	17	20	20	21	21	17	16	0.8
GLUL	14	12	12	16	13	13	13	13	11	12	12	11	1.11111
SPTBN1	11	32	59	54	64	54	20	31	55	35	57	30	1.20175
ALB	16	15	17	19	10	18	23	26	22	19	13	19	0.778689
GFAP	2	1	24	13	19	28	0.5	0.5	14	2	21	21	1.47458
CKB	2	0.5	14	11	18	1	3	3	12	1	21	3	1.0814
ALDOC	13	16	16	20	11	17	12	16	10	12	16	12	1.19231
ATP1A1	7	10	8	8	9	9	7	9	19	7	13	6	0.836066
SYN1	18	21	20	21	19	21	20	23	20	15	19	11	1.11111
CLTC	0.5	2	36	15	24	26	0.5	2	38	15	49	27	0.787072
PPP3CA	6	6	4	6	5	5	4	8	7	6	4	3	1
PKM	2	3	3	3	3	3	3	3	3	3	3	3	0.944444
HRNR	21	11	19	22	27	13	7	14	7	6	9	12	2.05455
DSP	2	18	31	35	34	10	3	5	6	5	3	7	4.48276
STMN1	2	7	2	5	4	7	2	4	3	3	1	1	1.92857
HBB	7	7	7	7	7	7	7	6	7	4	7	5	1.16667
GOT2	12	13	14	13	11	14	11	14	12	13	10	14	1.04054
GPM6A	4	6	6	7	5	6	3	5	5	5	3	6	1.25926
STXBP1	0.5	0.5	1	0.5	1	0.5	0.5	0.5	0.5	0.5	1	0.5	1.14286
TKT	7	5	7	9	10	15	7	8	15	7	12	9	0.913793
TUBB4B	0.5	0.5	1	0.5	0.5	0.5	0.5	0.5	0.5	0.5	1	1	0.875
CBR1	0.5	5	6	9	10	6	1	3	8	6	7	2	1.35185
UBA1	0.5	0.5	9	8	10	2	0.5	0.5	9	7	8	3	1.07143
ANK2	1	0.5	12	3	10	1	0.5	1	10	1	19	1	0.846154
PFKM	7	7	11	12	14	8	11	16	14	13	19	12	0.694118
AP2M1	7	9	5	10	6	9	8	10	8	9	13	9	0.807018
HSPA1B;HSPA1A	4	4	4	6	4	6	3	5	3	4	4	4	1.21739
RAN	3	5	5	8	7	8	5	6	9	8	8	6	0.857143
CKMT1A;CKMT1B	9	7	9	11	9	11	9	10	13	11	13	8	0.875
SYT1	11	10	10	12	10	14	6	13	7	7	11	7	1.31373
SOD1	3	3	3	2	3	3	3	3	4	4	3	3	0.85
FSCN1	1	5	14	13	12	11	6	9	11	14	13	8	0.918033
MAP1B	2	12	16	16	11	21	6	6	9	11	11	11	1.44444
TUBA1A;TUBA1C;TUBA3E;TUBA8	0.5	0.5	2	1	0.5	0.5	0.5	0.5	0.5	0.5	2	0.5	1.11111
ACTN1	2	7	7	7	7	9	3	9	12	9	7	4	0.886364
RAB3A	1	4	4	3	3	4	4	4	5	4	4	3	0.791667
HAGH	3	2	4	6	2	2	4	5	7	5	5	4	0.633333
EEF1A2	0.5	0.5	3	1	1	1	0.5	1	6	3	4	3	0.4
GDI1	7	6	7	9	8	8	11	7	10	7	7	7	0.918367
SEPT3	0.5	1	1	0.5	1	1	0.5	1	2	2	1	2	0.588235
GDA	11	17	8	12	7	10	13	15	6	7	8	6	1.18182
ATP1A3	9	11	10	8	12	12	7	10	10	10	10	11	1.06897
TPI1	12	12	13	15	13	11	10	13	10	11	13	11	1.11765
PLEC	0.5	0.5	13	3	10	7	0.5	0.5	5	0.5	17	4	1.23636
PCMT1	8	9	7	10	7	11	9	9	9	8	7	6	1.08333
PLP1	6	8	5	6	7	8	6	6	4	5	7	5	1.21212
NFASC	2	1	1	1	2	1	2	0.5	1	1	2	1	1.06667
PRDX6	8	12	11	11	11	13	12	14	10	9	15	12	0.916667
PFN2	2	2	0.5	1	1	1	2	1	2	2	0.5	0.5	0.9375
ATP5B	4	4	8	8	4	6	3	7	10	6	15	7	0.708333
PACSIN1	6	12	8	8	12	11	10	13	10	8	12	11	0.890625
AGL	1	7	12	15	10	7	0.5	14	14	12	12	2	0.954128
CFL1	5	5	5	7	6	8	5	7	6	7	8	5	0.947368
GAP43	6	6	5	5	4	7	6	5	5	6	4	4	1.1
PRDX1	12	10	6	9	10	9	11	8	9	10	7	8	1.0566
GJA1	3	2	2	2	0.5	1	2	4	0.5	2	1	0.5	1.05
CNTN1	11	12	7	8	8	9	7	8	6	2	11	4	1.44737
ALDH7A1	15	12	11	15	13	12	13	15	12	15	16	7	1
HSPA9	13	13	8	13	10	14	15	15	16	16	13	9	0.845238
FGA	13	3	2	4	0.5	3	12	2	6	2	0.5	0.5	1.1087
UCHL1	2	3	12	12	12	8	3	4	12	11	12	8	0.98
ANXA6	7	15	14	12	10	16	9	17	10	5	15	8	1.15625
HBA1	3	3	2	2	2	3	3	2	1	2	2	1	1.36364
PYGB	0.5	0.5	3	1	2	0.5	0.5	0.5	4	3	19	1	0.267857
HSP90AA1	2	2	10	7	9	5	2	4	7	5	9	6	1.06061
MAPK1	7	8	6	7	8	9	8	9	7	9	8	8	0.918367
HSPD1	7	10	9	8	5	7	9	13	10	9	10	7	0.793103
MAP6	6	7	5	9	2	7	8	10	7	6	4	5	0.9
MAP1A	4	7	8	15	7	8	3	7	5	8	5	9	1.32432
HSPH1	0.5	4	6	5	3	5	5	7	10	9	10	6	0.5
MDH2	13	15	14	11	14	14	13	14	12	12	12	12	1.08
ENO2	9	11	11	12	7	12	9	11	11	9	7	8	1.12727
ABAT	4	10	10	8	7	10	2	5	11	10	7	5	1.225
GNAO1	6	6	9	8	9	8	8	8	8	8	11	7	0.92
CA2	7	6	4	5	5	7	8	5	3	6	6	5	1.0303
ATP6V1B2	9	10	12	12	11	11	6	8	8	7	10	8	1.38298
LGALS1	3	3	3	4	3	4	4	4	5	5	4	4	0.769231
SEPT7	5	10	11	12	11	10	6	8	14	8	9	9	1.09259
MAP2	3	9	7	12	10	8	1	7	7	8	9	4	1.36111
ESD	2	4	4	3	3	3	2	3	1	2	2	2	1.58333
AHCYL1	1	2	1	3	1	1	2	2	2	2	1	2	0.818182
VIM	0.5	0.5	14	2	6	5	0.5	0.5	12	1	12	7	0.848485
MDH1	9	8	9	11	9	9	8	8	9	5	9	8	1.17021
FH	3	5	9	6	10	11	1	7	9	4	6	5	1.375
ALDH5A1	7	8	7	9	6	9	7	10	8	8	6	6	1.02222
GNB1	4	6	7	4	8	8	6	6	5	5	7	5	1.08824
GOT1	10	9	10	11	11	10	12	11	7	8	10	8	1.08929
AP2A1	4	3	8	5	7	5	5	6	5	5	10	4	0.914286
ATP1A2	1	5	5	5	8	7	2	6	11	6	10	5	0.775
KCNAB2	13	11	13	12	15	14	7	6	8	8	10	9	1.625
SLC1A2	2	4	4	5	5	4	3	4	7	5	6	2	0.888889
VCP	7	6	8	7	5	14	6	7	6	3	9	10	1.14634
CNP	6	6	7	6	11	6	3	5	3	5	18	9	0.976744
PRDX2	9	9	9	8	8	9	9	8	11	8	7	7	1.04
IGHG4	0.5	0.5	0.5	6	1	0.5	2	0.5	0.5	2	0.5	2	1.2
C4A;C4B	4	2	0.5	3	1	4	4	2	3	2	3	3	0.852941
GDI2	8	8	5	9	5	10	7	9	5	8	8	6	1.04651
ARF1;ARF3	2	3	3	4	3	4	3	5	5	2	3	4	0.863636
DPYSL3	0.5	4	3	4	3	6	4	6	4	7	7	6	0.602941
EPB41L3	0.5	1	7	8	7	3	0.5	1	3	4	13	2	1.12766
JUP	2	6	10	8	10	6	1	1	0.5	2	1	5	4
NEFL	0.5	0.5	4	0.5	0.5	0.5	0.5	0.5	0.5	0.5	8	5	0.433333
SNCA	4	7	7	6	5	7	5	6	3	3	2	5	1.5
SYNJ1	1	1	8	4	5	6	2	4	11	3	7	4	0.806452
SELENBP1	12	10	7	12	7	10	12	11	8	9	8	8	1.03571
ATP5A1	1	5	9	5	4	5	5	5	9	7	11	8	0.644444
FN3KRP	6	8	6	8	5	5	8	9	8	9	6	5	0.844444
AHCY	6	8	4	7	11	5	8	10	6	7	5	6	0.97619
PGAM1	0.5	3	7	9	8	5	1	3	9	4	7	5	1.12069
LDHA	2	4	6	5	4	5	3	6	7	9	8	5	0.684211
AMPH	1	4	7	8	5	6	2	5	6	5	6	7	1
AP2B1	5	5	6	8	5	5	6	3	4	5	3	3	1.41667
CNDP2	0.5	1	4	6	7	6	1	3	9	5	10	5	0.742424
ATP6V1A	3	5	6	8	5	4	6	4	9	6	12	7	0.704545
PDHA1	0.5	4	5	4	4	4	3	4	12	5	7	5	0.597222
MSN	3	6	2	4	2	8	3	6	3	3	5	3	1.08696
CYB5R3	1	3	1	2	1	2	3	4	3	1	3	2	0.625
YWHAZ	1	3	8	4	6	6	2	3	7	4	7	5	1
PPIA	4	7	8	7	10	10	8	6	8	6	7	6	1.12195
KBTBD11	4	5	4	3	4	4	5	7	7	5	8	6	0.631579
ATP6V1G2	4	2	4	5	3	4	3	4	6	6	7	5	0.709677
QDPR	8	6	5	4	8	9	7	8	4	3	6	7	1.14286
CS	4	7	6	9	6	6	4	14	8	8	8	7	0.77551
SH3GL2	0.5	6	7	5	5	5	2	5	7	5	6	4	0.982759
FGB	8	4	5	5	0.5	3	7	5	3	3	1	2	1.21429
ANXA7	5	9	4	5	5	6	3	7	7	3	2	3	1.36
SEPT11	3	5	6	4	4	6	2	4	4	4	6	3	1.21739
ATP2B2	0.5	1	3	2	1	2	1	1	5	2	8	0.5	0.542857
LDHB	8	8	6	8	7	9	9	9	7	8	9	8	0.92
DSG1	3	4	6	9	8	6	2	2	0.5	3	1	4	2.88
RAB14	5	7	5	7	4	7	8	9	8	10	8	2	0.777778
SEPT8	0.5	2	5	5	2	6	1	1	5	4	6	5	0.931818
PFKP	0.5	0.5	0.5	0.5	0.5	0.5	0.5	0.5	0.5	0.5	14	0.5	0.181818
PAICS	5	6	4	7	3	6	7	7	4	10	3	4	0.885714
LANCL1	1	1	3	4	6	0.5	0.5	0.5	3	4	7	3	0.861111
STIP1	5	8	5	10	5	11	6	7	6	8	6	5	1.15789
ANXA2;ANXA2P2	6	6	7	9	8	6	5	5	7	4	5	4	1.4
MBP	1	2	1	2	1	1	1	1	0.5	1	1	0.5	1.6
NCAM1	0.5	1	0.5	1	0.5	0.5	1	0.5	1	0.5	0.5	0.5	1
C3	8	3	2	4	0.5	7	15	5	2	3	2	5	0.765625
ALDH9A1	6	6	7	7	7	7	9	7	7	8	6	4	0.97561
NEFM	0.5	0.5	2	0.5	0.5	0.5	0.5	0.5	0.5	0.5	7	6	0.3
DDAH1	9	9	7	7	6	13	4	11	3	8	5	8	1.30769
DPYSL5	3	5	5	4	6	9	6	9	6	6	7	4	0.842105
YWHAE	1	2	7	3	6	7	2	3	8	5	11	4	0.787879
OXR1	3	6	7	7	5	8	4	4	5	5	6	7	1.16129
FLNA	6	2	2	1	0.5	0.5	9	4	5	1	6	0.5	0.470588
S100A7;S100A7A	0.5	4	1	0.5	0.5	0.5	0.5	0.5	0.5	0.5	0.5	0.5	2.33333
NDRG2	2	2	6	6	4	4	5	4	4	5	6	3	0.888889
GPI	0.5	2	8	9	6	6	0.5	4	9	5	9	5	0.969231
NPEPPS	1	3	9	8	3	9	0.5	2	5	5	8	4	1.34694
ALDH2	3	1	10	10	0.5	12	8	4	10	10	5	10	0.776596
TNR	0.5	1	9	6	3	8	1	0.5	4	3	11	5	1.12245
HSPA5	4	11	7	10	7	10	7	11	5	6	6	4	1.25641
DNM1	0.5	1	3	0.5	3	0.5	0.5	0.5	0.5	0.5	12	1	0.566667
TAGLN3	3	7	4	5	5	7	5	4	3	2	3	3	1.55
IGKC	5	3	5	6	5	4	4	3	4	4	3	3	1.33333
FGG	10	3	5	5	0.5	6	7	5	4	4	1	4	1.18
GSN	5	5	4	6	6	6	6	3	6	6	5	4	1.06667
GRB2	3	2	2	3	0.5	1	4	3	2	3	0.5	1	0.851852
NDUFS1	0.5	0.5	6	1	4	1	0.5	0.5	5	2	7	4	0.684211
CAPZA2	4	4	3	2	2	2	3	5	2	3	2	3	0.944444
CSRP1	2	3	7	4	4	6	4	3	4	4	5	4	1.08333
TF	4	7	5	7	3	7	7	4	4	5	2	5	1.22222
STX1B	4	6	5	7	6	8	4	4	7	8	7	7	0.972973
SLC25A12	0.5	0.5	5	0.5	2	1	1	0.5	9	2	8	4	0.387755
ARHGDIA	1	1	2	3	2	3	1	1	1	3	3	1	1.2
TRIM2	0.5	1	7	8	10	6	0.5	1	3	2	4	4	2.24138
STX1A	2	4	5	8	6	7	3	4	6	6	7	6	1
GSTM3	3	2	2	3	4	1	5	1	3	2	5	0.5	0.909091
IGHA1	4	1	1	4	1	3	4	0.5	2	4	2	3	0.903226
SNCG	5	5	1	6	0.5	6	5	6	1	3	3	5	1.02174
GRHPR	4	7	5	7	4	8	5	7	2	5	5	7	1.12903
RAB1A	1	1	2	1	1	3	4	3	5	3	2	1	0.5
PFN1	4	3	5	4	6	5	5	5	5	6	4	3	0.964286
ALDH1L1	0.5	0.5	5	8	5	4	0.5	1	8	6	6	1	1.02222
RAB2A	2	0.5	2	1	1	1	2	5	3	3	2	3	0.416667
CRMP1	1	1	6	5	5	4	2	1	3	3	8	5	1
COX6B1	4	5	7	6	6	5	4	6	6	4	5	5	1.1
IDH2	0.5	0.5	4	2	5	2	0.5	0.5	5	5	10	0.5	0.651163
SNAP91	1	2	3	5	4	7	2	4	4	5	5	3	0.956522
ALDH4A1	6	7	7	8	9	7	7	5	7	8	4	1	1.375
PGM1	5	6	4	6	4	9	9	5	5	5	3	3	1.13333
UGGT1	0.5	0.5	5	0.5	4	0.5	0.5	0.5	12	0.5	1	1	0.709677
SYN2	2	2	3	6	4	7	3	6	4	5	3	3	1
RAB7A	5	6	5	4	6	8	6	5	4	5	5	6	1.09677
EZR	2	10	5	7	4	5	2	5	5	3	3	2	1.65
ATP6V0A1	0.5	0.5	7	0.5	3	1	0.5	1	5	0.5	11	2	0.625
ATP6V1E1	4	5	7	6	5	8	4	3	8	4	7	6	1.09375
UQCRC1	0.5	2	5	2	2	2	1	3	7	2	5	3	0.642857
RHOA;RHOC	3	2	2	3	2	1	4	4	3	4	4	3	0.590909
SDHA	1	4	4	2	4	4	2	7	8	3	4	1	0.76
FBXO22	0.5	2	7	7	8	7	0.5	0.5	2	4	5	4	1.96875
MOG	4	4	4	4	3	8	5	5	5	4	6	5	0.9
G6PD	1	2	1	7	5	1	4	5	5	5	7	2	0.607143
NSF	0.5	0.5	1	0.5	0.5	0.5	0.5	1	0.5	0.5	13	0.5	0.21875
PARK7	6	4	3	7	4	5	4	3	3	2	2	5	1.52632
GNB2	0.5	0.5	3	0.5	2	0.5	0.5	0.5	1	0.5	5	1	0.823529
BIN1	0.5	2	2	7	3	3	2	4	6	5	3	3	0.76087
DLD	4	5	5	5	3	4	3	6	6	6	6	6	0.787879
CAND1	3	2	6	4	0.5	3	2	4	3	2	9	4	0.770833
PLCB1	1	6	2	4	4	2	4	6	2	1	4	0.5	1.08571
MAPRE3	2	3	3	2	5	5	1	3	2	3	4	2	1.33333
DYNC1H1	0.5	0.5	0.5	0.5	0.5	0.5	0.5	0.5	0.5	0.5	15	0.5	0.171429
ATP2B4	1	3	1	1	2	6	3	6	5	2	5	3	0.583333
TPM3	1	1	2	3	1	1	1	2	0.5	2	3	3	0.782609
PGD	0.5	5	2	5	0.5	5	1	8	5	6	1	5	0.692308
IGHM	7	0.5	4	1	0.5	4	1	0.5	3	0.5	2	0.5	2.26667
TUBB2A;TUBB2B	1	0.5	2	1	1	1	0.5	1	1	1	5	2	0.619048
UGP2	3	5	3	4	6	5	3	7	5	4	3	4	1
GSTM1	0.5	2	0.5	0.5	0.5	1	0.5	1	1	0.5	0.5	1	1.11111
AHNAK	5	6	3	6	2	3	4	5	2	5	4	5	1
ACTN4	0.5	3	3	8	3	7	1	3	3	2	7	3	1.28947
YWHAB	0.5	1	2	2	2	1	0.5	1	2	1	3	2	0.894737
HSP90AB1	0.5	0.5	4	2	4	0.5	0.5	0.5	5	1	8	1	0.71875
RAB5B	2	3	2	2	2	2	5	5	3	4	2	4	0.565217
A2M	1	2	1	4	0.5	5	6	5	4	3	2	3	0.586957
NRCAM	4	6	5	5	4	7	4	6	5	4	6	4	1.06897
NAPB	0.5	0.5	1	0.5	0.5	1	0.5	0.5	1	1	6	0.5	0.421053
HINT1	0.5	2	3	2	3	2	1	1	6	4	5	1	0.694444
FLG2	1	5	3	5	10	1	1	1	3	2	0.5	1	2.94118
ATP6V1C1	0.5	3	7	5	9	6	4	3	5	5	7	4	1.08929
IDH3A	0.5	1	4	4	1	2	0.5	0.5	3	2	8	1	0.833333
TOLLIP	0.5	0.5	3	4	3	3	5	2	1	3	3	3	0.823529
IGSF8	3	1	4	5	6	7	2	3	4	5	6	4	1.08333
UQCRC2	0.5	0.5	2	1	1	0.5	0.5	1	2	2	8	3	0.333333
PPP2CA;PPP2CB	0.5	1	4	1	4	2	0.5	1	3	2	5	1	1
CTSD	4	5	7	7	8	11	4	4	6	5	8	3	1.4
TAGLN	2	3	1	2	1	1	5	2	2	1	2	0.5	0.8
HBG1	0.5	0.5	0.5	0.5	0.5	1	0.5	0.5	0.5	0.5	0.5	0.5	1.16667
PDIA3	0.5	0.5	7	2	6	0.5	0.5	0.5	7	1	8	0.5	0.942857
OXCT1	0.5	2	6	4	4	4	1	3	6	3	6	3	0.931818
PALM	4	2	4	5	4	3	2	4	3	2	2	3	1.375
AKR7A2	3	5	4	4	4	7	5	4	5	4	3	2	1.17391
SYNGR3	1	3	3	2	3	3	0.5	3	3	3	2	2	1.11111
MAG	3	4	3	4	3	7	3	3	2	3	2	5	1.33333
PCBP1	1	2	3	4	2	3	4	4	2	5	6	1	0.681818
SARS	0.5	2	2	5	4	6	1	7	4	5	3	5	0.78
NNT	0.5	0.5	3	1	1	1	0.5	0.5	8	1	7	2	0.368421
UBE2M	0.5	2	3	2	4	3	2	3	2	2	4	2	0.966667
TPPP	3	5	3	4	5	3	1	1	6	2	2	2	1.64286
SEPT5	0.5	1	4	0.5	3	1	0.5	1	8	1	6	1	0.571429
YWHAG	0.5	0.5	6	3	5	1	0.5	0.5	5	0.5	6	2	1.10345
GSR	7	1	3	3	1	2	4	6	3	5	1	1	0.85
AP2A2	3	3	4	3	3	3	2	3	6	2	3	3	1
ECHS1	2	3	3	2	2	3	3	4	3	4	2	2	0.833333
RAB21	2	2	2	4	2	2	5	4	3	2	3	2	0.736842
ERI3	5	6	4	5	1	3	6	5	2	3	2	4	1.09091
ECH1	2	5	0.5	3	0.5	4	3	4	1	3	2	2	1
AIFM1	3	5	4	3	5	4	2	3	1	1	4	2	1.84615
TXN	6	4	2	4	2	0.5	6	4	3	3	1	3	0.925
UBE2N;UBE2NL	1	3	2	3	3	5	5	4	2	5	1	2	0.894737
ATP1B1	5	3	2	5	5	5	8	6	5	6	5	3	0.757576
CAMK2A	1	0.5	3	0.5	1	0.5	1	1	0.5	1	6	0.5	0.65
HPRT1	8	6	4	9	5	6	7	7	7	7	6	2	1.05556
SV2A	0.5	0.5	3	2	1	2	0.5	1	3	1	5	3	0.666667
NRGN	2	2	1	2	1	2	2	2	1	1	1	1	1.25
CCT2	0.5	0.5	1	1	2	0.5	0.5	0.5	3	0.5	7	0.5	0.458333
TBC1D24	2	2	2	4	2	2	3	4	4	3	0.5	1	0.903226
CISD1	3	3	2	3	2	3	3	2	3	4	3	2	0.941176
ACLY	0.5	0.5	4	2	5	2	0.5	0.5	5	1	4	1	1.16667
SLC1A3	1	2	3	1	2	1	2	2	4	1	5	2	0.625
HNRNPK	1	2	2	2	4	2	2	2	1	3	3	1	1.08333
PAK1;PAK2	0.5	4	2	3	2	2	1	4	2	4	4	3	0.75
ADD1	0.5	2	5	3	4	3	1	1	3	2	5	3	1.16667
SIRT2	0.5	3	2	4	2	7	4	6	2	5	4	6	0.685185
HSPA2	1	3	4	5	8	7	1	1	2	3	5	3	1.86667
CNTNAP1	0.5	1	0.5	1	0.5	2	4	2	2	0.5	5	0.5	0.392857
PHYHIP	0.5	0.5	1	0.5	1	0.5	0.5	0.5	1	0.5	2	0.5	0.8
CAPZB	3	4	3	6	4	2	5	5	4	4	4	2	0.916667
HADHA	0.5	0.5	1	1	3	2	0.5	0.5	2	0.5	7	1	0.695652
ACOT7	0.5	2	3	4	2	7	1	6	6	4	7	4	0.660714
RNH1	0.5	0.5	0.5	3	2	0.5	4	1	3	4	3	2	0.411765
MARCKS	2	2	2	2	2	1	1	2	3	4	1	1	0.916667
TUBB4A	1	0.5	2	0.5	2	0.5	0.5	0.5	1	0.5	4	0.5	0.928571
HBD	1	0.5	0.5	1	0.5	1	1	0.5	2	0.5	0.5	2	0.692308
GSTP1	4	4	5	5	4	3	4	5	4	6	4	3	0.961538
ATP5O	0.5	0.5	3	3	1	1	3	1	6	1	4	2	0.529412
HSPA4	3	4	5	7	2	5	5	5	2	5	4	4	1.04
NCDN	0.5	0.5	4	2	1	1	0.5	0.5	3	3	3	0.5	0.857143
PPP3CB	4	2	0.5	3	1	1	3	3	5	3	3	3	0.575
VCAN	1	2	0.5	5	1	5	1	1	0.5	4	4	0.5	1.31818
SLC25A11	0.5	0.5	2	1	2	0.5	1	1	5	1	5	2	0.433333
RPL30	0.5	0.5	3	1	2	3	0.5	0.5	1	1	3	1	1.42857
PTPN11	1	1	0.5	3	0.5	4	1	5	2	3	6	3	0.5
AKR1B1	3	6	3	6	2	5	3	2	1	4	1	5	1.5625
SLC25A4	0.5	1	4	0.5	0.5	0.5	0.5	0.5	3	0.5	3	0.5	0.875
DSC1	0.5	0.5	2	3	4	0.5	0.5	0.5	0.5	0.5	0.5	2	2.33333
NME1-NME2;NME2;NME1;NME2P1	1	1	1	1	1	2	0.5	0.5	1	1	1	0.5	1.55556
FABP5	3	2	4	6	4	3	1	2	1	3	2	2	2
HSPA12A	0.5	0.5	1	0.5	0.5	0.5	0.5	0.5	0.5	0.5	8	0.5	0.333333
GNPDA1	2	2	1	5	1	3	1	1	1	1	1	1	2.33333
IGHG1	1	2	4	4	1	4	3	2	3	2	1	2	1.23077
PGP	5	2	1	2	1	2	5	2	3	6	1	1	0.722222
HP	4	0.5	1	6	1	0.5	4	0.5	3	5	1	0.5	0.928571
DLG4	1	0.5	3	3	4	0.5	0.5	0.5	3	3	3	0.5	1.14286
CCT8	0.5	2	2	4	3	2	0.5	2	4	4	4	2	0.818182
ARRB1	0.5	0.5	0.5	8	0.5	0.5	0.5	0.5	1	0.5	0.5	1	2.625
PSAT1	3	2	3	3	3	4	3	2	3	3	5	0.5	1.09091
CA1	6	2	3	1	2	6	5	3	1	0.5	1	3	1.48148
EEF2	0.5	0.5	1	4	2	2	1	1	6	1	5	1	0.666667
BASP1	5	3	4	6	3	5	5	6	4	3	4	3	1.04
WARS	2	5	2	5	5	4	1	5	0.5	3	3	2	1.58621
SEPT2	0.5	3	3	3	2	4	1	3	5	4	4	4	0.738095
PRDX5	3	4	5	5	4	4	2	5	5	4	5	5	0.961538
ADD2	0.5	0.5	2	2	1	3	2	0.5	2	0.5	4	0.5	0.947368
CORO1A	0.5	1	5	5	4	1	0.5	0.5	1	3	6	0.5	1.43478
ACAT1	0.5	2	2	3	2	2	2	2	3	1	3	1	0.958333
MAPK3	0.5	0.5	3	4	3	1	0.5	0.5	2	3	2	0.5	1.41176
EPB41L1	0.5	0.5	3	0.5	2	0.5	0.5	0.5	2	0.5	5	0.5	0.777778
CALM2;CALM3	2	2	2	4	3	4	2	3	0.5	2	2	2	1.47826
HSP90B1	0.5	0.5	3	2	4	1	0.5	0.5	1	1	3	0.5	1.69231
GNAI2	0.5	0.5	0.5	1	0.5	0.5	0.5	0.5	1	0.5	4	0.5	0.5
EIF4B	1	1	0.5	3	0.5	4	1	3	0.5	3	1	3	0.869565
ARPC3	1	1	0.5	3	0.5	1	2	3	3	4	1	0.5	0.518519
ACAT2	0.5	0.5	2	1	1	2	0.5	1	5	2	3	2	0.518519
ME2	0.5	1	1	1	0.5	1	1	6	1	2	1	1	0.416667
ARPC1A	0.5	1	5	2	2	4	0.5	1	3	4	3	2	1.07407
ALDH6A1	0.5	1	3	3	2	0.5	0.5	2	4	2	4	0.5	0.769231
CRYM	0.5	1	3	2	1	3	1	1	3	2	6	1	0.75
CCT3	0.5	0.5	2	1	1	0.5	0.5	0.5	3	0.5	7	0.5	0.458333
ME1	3	2	2	2	0.5	3	2	3	2	3	1	0.5	1.08696
VDAC2	2	1	1	3	2	2	1	1	2	2	3	0.5	1.15789
ABHD10	3	4	3	4	3	6	3	3	3	2	4	2	1.35294
AQP4	1	2	1	1	0.5	2	1	1	1	1	1	1	1.25
YWHAH	0.5	0.5	6	4	2	0.5	0.5	0.5	4	0.5	6	1	1.08
HSD17B4	0.5	2	3	3	4	4	2	3	0.5	4	3	2	1.13793
RAB10	1	2	2	1	2	2	2	3	2	2	2	2	0.769231
CRYZ	1	2	2	4	1	4	1	2	1	4	0.5	5	1.03704
CCT4	0.5	0.5	2	0.5	1	0.5	0.5	0.5	5	0.5	7	0.5	0.357143
PEPD	2	2	0.5	6	0.5	1	2	4	0.5	3	0.5	0.5	1.14286
PDXP	1	1	0.5	1	0.5	1	1	4	1	4	1	0.5	0.434783
FTH1	4	1	3	5	3	0.5	1	4	0.5	1	2	3	1.43478
AK3	2	3	1	2	3	3	2	3	2	1	3	1	1.16667
PPA1	0.5	1	1	1	1	1	1	1	1	3	1	1	0.6875
PDHB	0.5	0.5	1	0.5	0.5	0.5	0.5	0.5	5	0.5	6	1	0.259259
DPYSL4	1	2	1	1	2	2	1	3	3	4	5	1	0.529412
RAC1;RAC3;RAC2	0.5	1	2	4	2	2	2	3	3	3	2	1	0.821429
DLST	1	1	0.5	2	2	1	2	2	3	2	3	3	0.5
RDX	1	3	0.5	4	1	4	2	2	1	1	2	1	1.5
RAB6B	0.5	0.5	1	1	1	1	2	1	3	2	0.5	0.5	0.555556
ADH5	0.5	0.5	2	2	1	3	2	3	5	4	1	3	0.5
INA	0.5	0.5	0.5	0.5	0.5	0.5	0.5	0.5	0.5	1	5	2	0.315789
ACP1	2	5	4	2	2	4	4	4	3	2	3	2	1.05556
PRNP	1	2	1	2	3	2	4	3	5	2	2	1	0.647059
CAP1	2	3	1	6	2	2	1	5	1	0.5	2	1	1.52381
SEPT6	0.5	3	6	6	4	1	0.5	1	2	2	1	2	2.41176
HSPA4L	0.5	0.5	1	2	3	0.5	1	1	2	2	5	0.5	0.652174
DSTN	0.5	1	1	2	2	1	2	1	4	1	4	1	0.576923
SPTBN2	1	1	2	1	1	1	1	1	2	0.5	5	1	0.666667
EIF4A2;EIF4A1	0.5	0.5	3	0.5	5	0.5	0.5	0.5	3	0.5	5	0.5	1
CAPN1	3	1	2	2	1	0.5	5	2	4	2	2	1	0.59375
GSK3A	0.5	2	1	3	2	1	0.5	3	2	3	4	1	0.703704
RAB5C	3	3	1	2	2	1	4	3	3	2	2	3	0.705882
ANXA11	1	2	2	2	1	3	3	3	2	2	1	1	0.916667
DCTN2	1	1	3	2	3	3	0.5	0.5	0.5	2	3	1	1.73333
PPP5C	3	4	2	5	3	3	1	4	1	2	1	2	1.81818
EEF1G	0.5	1	2	2	3	1	1	1	2	1	1	1	1.35714
SERPINA1	2	2	2	7	2	0.5	5	3	3	4	3	0.5	0.837838
SELM	2	2	2	2	2	2	2	3	3	3	2	1	0.857143
KHSRP	0.5	2	2	2	3	3	0.5	3	3	2	4	1	0.925926
SLC17A7	0.5	0.5	0.5	0.5	1	1	0.5	0.5	2	1	2	1	0.571429
PITPNA	1	2	3	3	3	3	0.5	2	2	1	2	1	1.76471
YWHAQ	0.5	0.5	3	2	2	3	0.5	0.5	5	2	4	1	0.846154
CSTB	1	2	3	3	2	2	1	4	4	4	3	3	0.684211
SDHB	0.5	1	1	1	0.5	2	1	2	5	2	3	1	0.428571
GPX4	4	3	1	2	3	2	3	4	3	2	3	4	0.789474
MAOB	0.5	0.5	0.5	0.5	2	2	0.5	1	3	3	3	2	0.48
BSN	1	1	0.5	2	0.5	0.5	1	3	1	3	1	0.5	0.578947
EHD3	0.5	0.5	0.5	0.5	0.5	0.5	0.5	0.5	0.5	0.5	7	0.5	0.315789
PADI2	0.5	0.5	1	0.5	3	5	0.5	2	5	0.5	5	1	0.75
CORO2B	0.5	0.5	3	1	4	0.5	0.5	0.5	1	0.5	3	0.5	1.58333
PLCD1	0.5	0.5	0.5	0.5	1	0.5	0.5	0.5	3	0.5	3	1	0.411765
UBB;RPS27A;UBC;UBA52	1	3	3	4	0.5	3	3	2	3	1	3	3	0.966667
FAM49B	0.5	1	2	3	1	2	0.5	1	3	1	1	1	1.26667
PHGDH	0.5	1	1	0.5	1	1	1	0.5	2	1	5	3	0.4
CAT	2	1	2	2	2	4	2	1	0.5	0.5	0.5	0.5	2.6
DLAT	0.5	0.5	2	1	1	1	0.5	0.5	2	0.5	4	1	0.705882
ACADVL	1	3	0.5	3	1	3	2	1	2	0.5	1	1	1.53333
SOD2	2	2	3	3	2	2	3	4	2	2	2	2	0.933333
ME3	0.5	2	1	2	1	2	0.5	2	1	1	0.5	0.5	1.54545
ST13;ST13P4;ST13P5	3	4	1	3	0.5	2	2	2	1	1	2	2	1.35
GNAI1	1	2	1	2	0.5	1	1	2	3	2	3	1	0.625
NIPSNAP3A;NIPSNAP3B	2	1	1	2	0.5	2	1	1	0.5	1	1	1	1.54545
NDUFV1	0.5	0.5	2	1	0.5	0.5	0.5	0.5	4	2	5	1	0.384615
SRI	0.5	0.5	2	0.5	3	2	1	1	2	1	3	0.5	1
B2M	1	3	3	2	3	3	2	2	0.5	2	2	1	1.57895
SNAP25	0.5	0.5	1	1	2	0.5	1	1	1	0.5	3	1	0.733333
TUBB3	0.5	0.5	1	0.5	0.5	0.5	0.5	0.5	0.5	0.5	5	0.5	0.466667
TPPP3	2	2	1	3	2	4	2	2	1	1	1	1	1.75
NT5DC3	0.5	0.5	1	3	2	2	0.5	0.5	2	0.5	1	0.5	1.8
IGLV4-60	1	1	1	0.5	1	1	1	1	1	1	1	0.5	1
CYFIP2;CYFIP1	0.5	0.5	2	0.5	2	3	0.5	0.5	4	1	5	1	0.708333
PPP1CB;PPP1CC;PPP1CA	0.5	1	2	4	3	3	1	3	5	1	5	3	0.75
SNCB	1	1	1	3	1	3	1	1	2	2	2	1	1.11111
FASN	0.5	0.5	1	0.5	0.5	0.5	0.5	0.5	1	0.5	6	0.5	0.388889
CTTN	1	1	1	1	1	2	0.5	0.5	1	1	1	0.5	1.55556
BCAN	0.5	1	2	3	2	3	2	1	2	2	5	1	0.884615
VDAC1	4	2	1	2	2	1	1	3	4	3	1	2	0.857143
AP1M1	0.5	0.5	3	3	2	0.5	0.5	0.5	3	2	4	0.5	0.904762
GNB5	0.5	3	3	3	2	0.5	0.5	1	2	1	1	0.5	2
ARPC2	0.5	1	1	3	1	1	0.5	0.5	2	2	2	1	0.9375
FN3K	0.5	1	3	4	1	2	0.5	0.5	4	2	2	1	1.15
PRKAR2B	0.5	0.5	3	1	2	0.5	0.5	0.5	1	0.5	3	0.5	1.25
S100A6	0.5	0.5	0.5	0.5	0.5	0.5	0.5	0.5	1	1	0.5	1	0.666667
NADK2	1	2	0.5	2	1	2	1	3	1	2	1	1	0.944444
PRDX3	2	2	2	1	2	3	4	2	3	2	3	0.5	0.827586
ANXA5	3	3	1	3	3	4	3	4	2	2	3	1	1.13333
ALAD	3	3	0.5	4	0.5	2	4	2	0.5	1	0.5	0.5	1.52941
FAHD2A;FAHD2B	2	2	2	4	2	2	3	2	4	4	3	0.5	0.848485
AKR1A1	0.5	0.5	1	2	2	0.5	1	0.5	1	0.5	2	0.5	1.18182
BLVRA	0.5	1	2	2	0.5	2	2	1	1	3	0.5	2	0.842105
VAT1	1	0.5	0.5	0.5	0.5	3	1	1	1	2	3	0.5	0.705882
RAB18	0.5	1	1	0.5	1	1	2	2	2	2	1	0.5	0.526316
STX7	2	2	3	2	2	3	1	3	2	1	1	1	1.55556
PCCB	1	3	3	2	1	2	1	1	2	1	0.5	0.5	2
PAFAH1B1	0.5	0.5	0.5	0.5	0.5	0.5	0.5	0.5	1	0.5	5	0.5	0.375
IGLC6;IGLC7	2	1	1	1	1	1	2	1	1	1	1	1	1
KRAS;HRAS;NRAS	0.5	0.5	1	1	0.5	0.5	1	1	2	0.5	1	0.5	0.666667
RTN1	1	2	3	4	3	3	1	2	2	3	3	2	1.23077
ASRGL1	1	1	0.5	3	0.5	0.5	2	2	0.5	2	1	1	0.764706
DECR1	1	0.5	2	0.5	2	2	0.5	3	3	0.5	0.5	0.5	1
SUCLG1	0.5	0.5	0.5	0.5	0.5	0.5	0.5	0.5	1	0.5	4	0.5	0.428571
CTSB	1	1	0.5	2	0.5	2	2	3	1	2	1	2	0.636364
GANAB	0.5	0.5	3	0.5	0.5	0.5	0.5	0.5	3	0.5	3	0.5	0.6875
CNRIP1	0.5	2	3	3	2	3	3	3	4	2	4	2	0.75
FKBP4	0.5	0.5	1	3	1	0.5	0.5	0.5	0.5	3	3	0.5	0.8125
PTPRZ1	1	3	1	1	1	2	2	2	1	1	4	0.5	0.857143
NPTX1	0.5	2	1	4	1	0.5	1	3	0.5	1	1	1	1.2
GATM	0.5	2	1	3	0.5	1	1	3	1	2	1	0.5	0.941176
GNAQ	0.5	0.5	1	0.5	1	0.5	0.5	0.5	1	1	4	0.5	0.533333
EFHD2	1	2	0.5	2	0.5	1	1	2	1	2	0.5	1	0.933333
CRYAB	0.5	0.5	0.5	0.5	0.5	0.5	0.5	0.5	0.5	0.5	6	0.5	0.352941
OAT	0.5	1	3	0.5	0.5	0.5	0.5	2	4	1	0.5	0.5	0.705882
AUH	2	3	1	2	1	2	1	2	3	1	1	4	0.916667
ACTR3	0.5	1	2	3	0.5	1	0.5	2	1	3	4	1	0.695652
TUBB	0.5	0.5	0.5	0.5	0.5	0.5	0.5	0.5	0.5	0.5	2	0.5	0.666667
BAIAP2	0.5	2	2	1	3	1	0.5	1	3	0.5	3	0.5	1.11765
GSTM2	1	3	1	1	1	1	0.5	0.5	1	0.5	1	1	1.77778
RAB11B;RAB11A	1	1	0.5	3	2	5	3	2	2	2	2	1	1.04167
SIRPA;SIRPB1	1	2	0.5	0.5	2	3	1	0.5	1	1	0.5	0.5	2
FCGBP	0.5	0.5	0.5	0.5	0.5	0.5	0.5	0.5	5	3	0.5	0.5	0.3
RAP1A	0.5	1	0.5	0.5	0.5	0.5	1	0.5	1	0.5	0.5	0.5	0.875
NCKAP1	0.5	0.5	2	0.5	0.5	0.5	0.5	0.5	4	0.5	4	3	0.36
DDX6	2	5	2	4	5	3	0.5	0.5	0.5	1	0.5	1	5.25
PREP	0.5	0.5	1	2	1	1	0.5	1	1	2	2	0.5	0.857143
GPM6B	1	2	0.5	1	0.5	1	1	0.5	1	0.5	0.5	1	1.33333
CST3	4	1	2	3	0.5	1	3	2	3	1	1	0.5	1.09524
VAMP2;VAMP3	1	0.5	1	1	2	1	1	0.5	1	1	0.5	1	1.3
RAB5A	0.5	0.5	0.5	1	0.5	0.5	1	3	0.5	1	0.5	1	0.5
SLC9A3R1	1	4	1	4	2	3	2	3	3	2	3	3	0.9375
CADPS	0.5	0.5	0.5	0.5	0.5	0.5	0.5	0.5	2	0.5	4	0.5	0.375
HNRNPA2B1;HNRPA2B1	0.5	0.5	0.5	0.5	3	0.5	0.5	0.5	0.5	0.5	4	0.5	0.846154
PHYHIPL	0.5	0.5	2	0.5	2	0.5	0.5	0.5	1	0.5	3	0.5	1
ATP6V0D1	0.5	2	2	2	1	1	1	2	2	1	4	2	0.708333
TALDO1	1	2	1	0.5	1	2	1	2	0.5	2	2	1	0.882353
IGHG2	0.5	1	2	1	0.5	2	2	0.5	0.5	1	1	1	1.16667
TLN1	0.5	0.5	1	1	1	0.5	0.5	0.5	2	0.5	3	0.5	0.642857
DCD	3	3	1	2	3	0.5	0.5	0.5	0.5	2	1	0.5	2.5
IGHG3	4	0.5	3	2	2	3	3	1	4	1	3	4	0.90625
ACTR2	0.5	0.5	3	3	2	3	1	3	3	3	5	2	0.705882
OPA1	0.5	0.5	0.5	1	0.5	0.5	0.5	0.5	0.5	0.5	5	0.5	0.466667
TPT1	0.5	0.5	0.5	3	1	1	0.5	3	1	2	2	1	0.684211
CRAT	1	0.5	1	3	2	2	0.5	0.5	4	0.5	3	1	1
HIBADH	0.5	1	1	3	0.5	2	1	2	1	1	0.5	1	1.23077
MACROD1	1	1	1	2	1	1	1	1	2	2	1	0.5	0.933333
EEF1A1;EEF1A1P5	0.5	0.5	1	1	1	0.5	0.5	0.5	0.5	0.5	4	0.5	0.692308
PDXK	0.5	0.5	0.5	0.5	3	0.5	0.5	0.5	0.5	0.5	3	0.5	1
ACTC1;ACTG2;ACTA1;ACTA2	1	1	1	1	1	1	1	1	1	1	3	1	0.75
TUFM	0.5	0.5	0.5	0.5	0.5	0.5	0.5	0.5	0.5	0.5	5	0.5	0.4
NAPA	0.5	0.5	0.5	0.5	0.5	0.5	0.5	0.5	1	0.5	3	0.5	0.5
HSPB1	0.5	0.5	0.5	2	0.5	0.5	0.5	0.5	0.5	0.5	1	0.5	1.28571
MIF	2	3	3	3	3	3	2	3	1	2	3	3	1.21429
CLU	2	2	1	1	2	2	1	1	0.5	1	3	2	1.17647
LASP1	0.5	0.5	0.5	1	0.5	1	0.5	3	0.5	1	2	0.5	0.533333
PAFAH1B2	0.5	0.5	2	1	2	0.5	0.5	0.5	0.5	1	0.5	1	1.625
MT-CO2	0.5	0.5	1	0.5	0.5	0.5	0.5	0.5	4	0.5	2	1	0.411765
VSNL1	2	2	2	2	4	2	1	2	3	4	1	1	1.16667
GPD2	0.5	2	1	1	2	1	1	1	0.5	2	1	0.5	1.25
IMPA1	3	1	2	4	2	3	2	0.5	1	3	2	1	1.57895
ATP2B1	0.5	0.5	1	1	1	1	0.5	0.5	3	0.5	4	0.5	0.555556
C16orf13	2	1	0.5	1	0.5	0.5	2	1	0.5	1	1	0.5	0.916667
MAP2K1	0.5	0.5	3	2	2	0.5	0.5	0.5	3	0.5	2	0.5	1.21429
FLOT1	0.5	0.5	1	0.5	0.5	1	0.5	0.5	3	0.5	5	1	0.380952
ATP1B2	1	2	2	3	3	2	2	3	1	1	2	0.5	1.36842
DCXR	0.5	1	1	2	1	3	1	2	2	0.5	0.5	2	1.0625
GAS7	0.5	0.5	2	3	2	1	0.5	0.5	3	1	2	0.5	1.2
NCAM1	0.5	3	2	1	2	3	3	3	1	3	2	4	0.71875
SFXN1	0.5	0.5	0.5	0.5	0.5	2	0.5	0.5	1	0.5	4	0.5	0.642857
DNAJC6	0.5	1	2	2	1	0.5	0.5	0.5	1	2	4	0.5	0.823529
DBN1	1	1	1	3	1	2	0.5	1	3	1	1	1	1.2
PURA	0.5	0.5	1	3	0.5	0.5	0.5	3	1	2	2	0.5	0.666667
CAMK2B	0.5	0.5	0.5	0.5	0.5	0.5	0.5	0.5	0.5	0.5	3	0.5	0.545455
RPL12	0.5	0.5	1	1	1	0.5	1	0.5	2	0.5	2	0.5	0.692308
DCLK1	1	1	1	1	0.5	1	2	2	0.5	0.5	3	2	0.55
PPA2	2	1	0.5	1	1	2	0.5	1	2	1	1	1	1.15385
RTN4	0.5	0.5	2	1	3	1	1	0.5	1	1	2	1	1.23077
PGM2L1	1	1	0.5	0.5	0.5	0.5	0.5	0.5	0.5	0.5	4	0.5	0.615385
IDH1	0.5	2	2	2	1	3	2	1	2	1	1	1	1.3125
HADHB	0.5	0.5	2	3	2	4	0.5	0.5	1	2	3	2	1.33333
NEDD8;NEDD8-MDP1	1	1	1	1	1	1	1	1	1	1	1	1	1
SH3GLB2	0.5	1	1	2	2	1	0.5	1	2	0.5	2	1	1.07143
PPT1	1	1	1	1	1	1	1	1	2	2	3	1	0.6
NQO2	2	2	1	1	0.5	0.5	2	2	0.5	3	0.5	0.5	0.823529
ACTR1A	0.5	0.5	1	1	1	0.5	0.5	0.5	1	0.5	2	0.5	0.9
ISOC2	0.5	1	1	0.5	0.5	1	0.5	1	2	3	0.5	0.5	0.6
WDR1	0.5	0.5	0.5	1	2	0.5	0.5	0.5	1	0.5	4	0.5	0.714286
CLTB	0.5	1	0.5	2	0.5	0.5	1	0.5	1	1	3	0.5	0.714286
SERBP1	0.5	0.5	2	1	1	1	1	0.5	2	1	1	1	0.923077
PPIB	0.5	3	3	2	2	2	1	2	3	2	2	3	0.961538
SLC3A2	3	2	2	2	1	1	0.5	1	1	2	1	1	1.69231
LYZ	2	2	1	2	2	2	2	0.5	0.5	1	1	1	1.83333
SCRN1	0.5	0.5	0.5	1	2	1	0.5	1	1	1	1	0.5	1.1
TMSB4X	1	1	1	2	1	2	1	2	1	1	1	2	1
GLOD4	0.5	1	0.5	0.5	0.5	1	2	2	1	0.5	0.5	0.5	0.615385
NDUFS2	0.5	0.5	2	0.5	1	0.5	0.5	0.5	2	1	1	1	0.833333
CCT7	0.5	0.5	0.5	0.5	0.5	0.5	0.5	0.5	0.5	1	4	0.5	0.428571
DKFZp566H1924;NPTN	0.5	1	1	1	1	3	1	1	2	3	3	0.5	0.714286
HEPACAM	0.5	1	0.5	0.5	0.5	0.5	0.5	1	0.5	1	1	1	0.7
ATP8A1	0.5	0.5	1	0.5	0.5	1	0.5	0.5	0.5	0.5	1	0.5	1.14286
SYP	2	3	2	1	1	2	2	1	3	2	2	1	1
GLRX	2	2	0.5	4	0.5	2	2	3	0.5	3	0.5	4	0.846154
ANXA1	2	1	3	2	2	0.5	1	0.5	1	1	1	0.5	2.1
FKBP1A;FKBP12-Exip2	1	1	2	3	3	3	1	2	1	0.5	2	1	1.73333
RPSA	0.5	0.5	2	0.5	2	0.5	0.5	0.5	1	0.5	3	0.5	1
NARS	0.5	1	1	3	1	2	1	1	1	1	1	0.5	1.54545
ATIC	0.5	0.5	0.5	0.5	1	0.5	0.5	0.5	0.5	0.5	5	0.5	0.466667
CADM2	2	2	0.5	2	0.5	2	3	2	2	1	2	2	0.75
PNPO	4	0.5	0.5	1	0.5	0.5	1	1	0.5	0.5	0.5	0.5	1.75
CCT5	0.5	0.5	0.5	0.5	0.5	0.5	0.5	0.5	1	0.5	4	1	0.4
GYG1	0.5	0.5	0.5	2	0.5	0.5	1	0.5	2	1	0.5	0.5	0.818182
MAP1LC3A	0.5	2	2	2	0.5	1	2	2	1	0.5	2	1	0.941176
HSPE1	3	2	2	3	2	2	1	2	1	2	1	1	1.75
PDCD6IP	0.5	0.5	1	2	2	2	0.5	0.5	2	3	2	1	0.888889
MAP4	1	2	0.5	2	0.5	1	2	3	0.5	1	0.5	0.5	0.933333
ACYP2	2	2	1	1	2	1	4	2	1	2	3	1	0.692308
HNRNPD	0.5	2	1	3	2	2	1	1	1	1	2	1	1.5
ARPC4;ARPC4-TTLL3	1	2	2	1	1	2	0.5	1	2	3	2	1	0.947368
NIPSNAP1	0.5	0.5	1	1	1	2	0.5	0.5	1	1	2	0.5	1.09091
PTGR1	0.5	0.5	2	2	1	4	0.5	0.5	1	0.5	1	1	2.22222
FLG	1	3	2	1	2	1	1	0.5	1	0.5	1	1	2
MPI	0.5	1	1	1	0.5	0.5	0.5	0.5	1	0.5	0.5	0.5	1.28571
PSMA5	1	1	0.5	2	1	2	0.5	1	0.5	0.5	1	0.5	1.875
VAPA	2	2	0.5	2	2	2	1	2	1	2	2	2	1.05
PFKL	0.5	1	0.5	0.5	0.5	0.5	0.5	1	1	0.5	3	0.5	0.538462
PPP1R7	0.5	2	0.5	1	2	2	2	1	1	1	2	0.5	1.06667
IGLV3-9;IGLV3-12	0.5	0.5	0.5	0.5	0.5	0.5	1	2	1	1	1	1	0.428571
OGDH	0.5	0.5	1	0.5	0.5	1	0.5	0.5	0.5	0.5	3	0.5	0.727273
ACBD7	0.5	1	2	4	3	0.5	0.5	2	1	2	2	0.5	1.375
GPHN	2	2	0.5	1	0.5	1	2	1	1	2	0.5	0.5	1
CFH	4	0.5	0.5	0.5	0.5	0.5	3	0.5	0.5	0.5	0.5	0.5	1.18182
PPM1H	0.5	2	0.5	2	1	0.5	1	0.5	3	1	1	0.5	0.928571
PYGM	0.5	0.5	1	0.5	1	0.5	0.5	0.5	2	0.5	4	0.5	0.5
LGI1	0.5	0.5	2	1	1	0.5	1	1	1	0.5	0.5	0.5	1.22222
HIBCH	0.5	1	0.5	2	0.5	0.5	1	2	0.5	0.5	0.5	1	0.909091
RABL6	0.5	0.5	0.5	0.5	0.5	1	2	3	0.5	0.5	1	0.5	0.466667
GLO1	1	2	1	2	0.5	2	2	1	2	1	1	1	1.0625
SYT7	1	1	0.5	1	3	0.5	1	2	2	2	2	1	0.7
PKP1	1	2	3	3	4	2	0.5	0.5	0.5	1	0.5	1	3.75
COL18A1	1	0.5	0.5	0.5	1	0.5	2	1	0.5	0.5	0.5	0.5	0.8
GSTO1	1	2	1	2	1	1	1	2	0.5	2	0.5	2	1
CEND1	3	3	2	2	2	2	2	3	2	2	2	2	1.07692
ACOT13	1	1	2	2	0.5	2	1	2	2	1	0.5	1	1.13333
SKP1	2	1	1	2	3	1	0.5	0.5	0.5	0.5	0.5	1	2.85714
TUBA4A	0.5	1	4	1	0.5	0.5	0.5	0.5	0.5	1	4	0.5	1.07143
TWF2	0.5	0.5	1	0.5	1	0.5	0.5	0.5	2	0.5	3	0.5	0.571429
ARG1	1	0.5	0.5	1	4	0.5	0.5	0.5	0.5	0.5	0.5	0.5	2.5
TMOD2	0.5	2	2	3	2	2	1	0.5	0.5	0.5	2	1	2.09091
CFL2	0.5	1	1	1	1	1	1	3	1	2	3	2	0.458333
PIP	2	2	2	2	2	2	1	1	0.5	0.5	1	2	2
PHB2	0.5	0.5	3	0.5	2	0.5	1	0.5	1	0.5	1	0.5	1.55556
PHB	2	0.5	4	3	2	1	2	1	2	3	2	1	1.13636
TPM4	0.5	1	1	0.5	0.5	1	1	2	1	0.5	0.5	0.5	0.818182
AK1	1	0.5	2	3	2	0.5	1	0.5	1	1	3	0.5	1.28571
PLD3	2	1	1	1	1	2	4	1	0.5	1	2	0.5	0.888889
HEBP1	0.5	2	0.5	2	1	1	2	1	0.5	0.5	0.5	1	1.27273
SEPW1	3	1	2	2	2	3	1	2	0.5	1	1	0.5	2.16667
PPP2R4	0.5	0.5	1	1	2	1	0.5	0.5	1	0.5	2	0.5	1.2
SUCLA2	0.5	0.5	0.5	0.5	0.5	0.5	0.5	0.5	0.5	0.5	4	0.5	0.461538
HADH	1	2	1	3	0.5	2	1	4	1	3	2	2	0.730769
RPH3A	0.5	1	2	0.5	2	1	0.5	0.5	1	0.5	1	0.5	1.75
CTBP1	0.5	0.5	0.5	0.5	0.5	0.5	0.5	0.5	1	0.5	3	0.5	0.5
ERP29	1	1	2	2	0.5	3	3	0.5	0.5	1	1	1	1.35714
DLG1	0.5	1	1	2	0.5	0.5	0.5	1	0.5	0.5	2	0.5	1.1
CYC1	0.5	1	1	1	1	1	1	2	2	0.5	1	1	0.733333
MPO	0.5	0.5	0.5	4	0.5	0.5	1	0.5	0.5	0.5	0.5	0.5	1.85714
CPNE5;CPNE8;CPNE9	0.5	1	0.5	0.5	0.5	1	0.5	0.5	2	0.5	1	0.5	0.8
TGM3	0.5	1	1	2	3	0.5	0.5	0.5	0.5	0.5	0.5	0.5	2.66667
NDUFV2	1	2	1	3	1	1	1	2	0.5	3	1	0.5	1.125
CAPZA1	2	1	0.5	1	1	0.5	1	1	0.5	1	1	1	1.09091
ADD3	0.5	0.5	2	2	2	2	1	1	1	1	2	0.5	1.38462
RALA	2	2	2	2	2	2	2	2	2	2	2	1	1.09091
NIT1	0.5	0.5	1	0.5	1	0.5	0.5	0.5	2	0.5	2	0.5	0.666667
PDIA6	0.5	0.5	0.5	0.5	1	3	0.5	1	0.5	0.5	3	2	0.8
PRKCG	0.5	0.5	0.5	0.5	0.5	0.5	0.5	0.5	0.5	0.5	4	0.5	0.461538
FAHD1	1	1	1	1	0.5	1	0.5	2	1	0.5	0.5	0.5	1.1
UBE2L3	0.5	2	0.5	2	0.5	1	1	2	0.5	0.5	0.5	0.5	1.3
DNM1L	0.5	0.5	1	1	0.5	0.5	0.5	0.5	0.5	1	4	0.5	0.571429
ERICH3	1	1	1	1	2	0.5	1	1	1	0.5	1	0.5	1.3
HPX	1	1	2	2	0.5	1	2	0.5	0.5	0.5	1	0.5	1.5
ATP6V1H	0.5	0.5	2	0.5	1	1	0.5	0.5	1	0.5	2	0.5	1.1
AHCYL2	0.5	2	1	1	0.5	1	0.5	0.5	3	1	0.5	0.5	1
IDH3G	0.5	0.5	0.5	0.5	0.5	0.5	0.5	0.5	0.5	0.5	4	0.5	0.461538
PSD3	0.5	0.5	0.5	0.5	1	0.5	0.5	0.5	0.5	0.5	3	0.5	0.636364
CD81	0.5	2	0.5	2	2	2	0.5	0.5	0.5	0.5	0.5	0.5	3
NCAM2	0.5	1	0.5	0.5	0.5	1	0.5	3	0.5	0.5	1	0.5	0.666667
TAGLN2	0.5	0.5	0.5	0.5	1	1	2	1	0.5	0.5	1	1	0.666667
AARS	0.5	0.5	2	0.5	3	0.5	0.5	0.5	1	0.5	2	0.5	1.4
OTUB1	0.5	0.5	1	0.5	1	0.5	0.5	0.5	0.5	0.5	3	0.5	0.727273
VPS35	0.5	0.5	1	0.5	0.5	0.5	0.5	0.5	2	0.5	3	0.5	0.5
NDRG4	1	1	2	2	0.5	1	2	1	2	2	2	1	0.75
IGHV3OR16-9	1	0.5	0.5	1	0.5	1	1	0.5	1	0.5	1	0.5	1
PSMB5	2	1	1	1	1	1	1	1	2	2	0.5	1	0.933333
CP	0.5	0.5	0.5	1	0.5	0.5	2	0.5	1	2	1	0.5	0.5
ASPA	1	1	0.5	1	0.5	1	1	1	0.5	0.5	0.5	0.5	1.25
MT1X;MT2A;MT1G	1	1	1	1	1	1	1	1	1	1	1	1	1
BDH2	0.5	0.5	1	2	0.5	2	2	1	0.5	1	1	1	1
ACTB	0.5	1	1	1	0.5	1	0.5	0.5	1	1	1	0.5	1.11111
HNRNPA1;HNRNPA1L2	0.5	0.5	0.5	0.5	0.5	0.5	0.5	0.5	0.5	0.5	4	0.5	0.461538
APOE	0.5	0.5	0.5	1	1	0.5	0.5	2	1	2	1	0.5	0.571429
ETFB	0.5	2	1	2	1	3	1	2	3	2	1	2	0.863636
LGALSL	1	3	1	1	2	2	1	1	3	1	1	1	1.25
SPRR2B;SPRR2D;SPRR2A;SPRR2E;SPRR2G	0.5	3	2	1	2	1	1	1	2	1	0.5	1	1.46154
PSMA6	1	1	2	1	1	3	0.5	2	0.5	1	1	0.5	1.63636
DYNC1LI2	0.5	1	0.5	1	1	1	0.5	0.5	0.5	0.5	0.5	0.5	1.66667
ACTN2	0.5	0.5	0.5	2	1	1	0.5	0.5	1	0.5	2	0.5	1.1
UQCRH	1	1	1	1	0.5	0.5	1	0.5	1	1	0.5	0.5	1.11111
CDC42	3	2	1	0.5	1	1	2	2	3	2	1	2	0.708333
CYCS	2	1	1	1	1	2	1	3	1	1	1	1	1
AAK1	0.5	1	0.5	1	2	1	0.5	1	0.5	2	3	1	0.75
ETFA	0.5	2	2	2	2	1	0.5	1	3	2	2	1	1
MAT2A	1	1	0.5	2	0.5	1	2	2	1	1	1	2	0.666667
DUT	1	0.5	2	3	0.5	2	1	2	1	2	1	0.5	1.2
BLVRB	0.5	0.5	0.5	1	1	0.5	0.5	0.5	3	0.5	0.5	0.5	0.727273
EEF1B2	0.5	0.5	1	0.5	1	0.5	0.5	0.5	2	1	0.5	1	0.727273
NDUFA7	0.5	1	0.5	2	0.5	0.5	1	0.5	0.5	1	1	0.5	1.11111
HAPLN2	1	1	1	1	1	3	1	2	0.5	1	2	0.5	1.14286
PCSK1N	0.5	1	0.5	1	0.5	1	1	1	0.5	0.5	0.5	1	1
TTR	0.5	0.5	0.5	0.5	0.5	0.5	0.5	2	0.5	2	0.5	0.5	0.5
SYNGR1	1	1	2	1	2	1	0.5	0.5	1	0.5	1	2	1.45455
LGALS7	0.5	0.5	0.5	3	0.5	0.5	0.5	0.5	0.5	0.5	0.5	0.5	1.83333
NAGK	0.5	0.5	1	1	1	1	0.5	0.5	1	0.5	2	1	0.909091
AGAP3	0.5	1	0.5	0.5	0.5	0.5	0.5	2	0.5	0.5	0.5	0.5	0.777778
DLG3	0.5	1	1	1	0.5	0.5	0.5	0.5	0.5	1	0.5	0.5	1.28571
AP1B1	0.5	0.5	1	3	3	0.5	0.5	1	0.5	2	2	0.5	1.30769
CAMKV	0.5	1	0.5	0.5	1	0.5	0.5	0.5	0.5	0.5	2	0.5	0.888889
CADM3	2	1	0.5	1	0.5	1	1	1	1	1	1	1	1
TIPRL	0.5	0.5	0.5	1	0.5	1	0.5	0.5	2	2	0.5	0.5	0.666667
GMFB	0.5	1	0.5	2	0.5	1	1	2	1	1	1	0.5	0.846154
PRPS1;PRPS1L1	0.5	1	2	0.5	1	1	0.5	1	2	1	3	3	0.571429
MAT2B	0.5	0.5	1	2	1	1	1	1	3	1	1	0.5	0.8
PTGDS	1	1	0.5	2	1	1	0.5	0.5	0.5	0.5	0.5	0.5	2.16667
RHOB	0.5	1	2	1	1	1	1	1	2	2	2	1	0.722222
PRKACB	0.5	0.5	1	0.5	0.5	0.5	0.5	0.5	0.5	0.5	1	0.5	1
IGLV5-48;VPREB1	0.5	0.5	0.5	0.5	0.5	0.5	1	2	2	1	2	2	0.3
SGIP1	0.5	0.5	1	1	1	0.5	0.5	2	1	1	1	2	0.6
PCBD1	1	1	0.5	2	1	1	0.5	1	0.5	0.5	0.5	0.5	1.85714
PPP2R1A	0.5	0.5	2	1	0.5	0.5	0.5	0.5	3	0.5	2	0.5	0.714286
NDUFS3	0.5	1	2	2	0.5	0.5	0.5	1	1	2	2	1	0.866667
RPS3A	0.5	0.5	1	0.5	0.5	0.5	0.5	0.5	1	0.5	2	0.5	0.7
ILF2	0.5	2	1	1	2	1	0.5	0.5	0.5	0.5	1	0.5	2.14286
RAB3C	0.5	0.5	1	0.5	1	0.5	0.5	1	1	1	3	0.5	0.571429
C1QC	1	1	0.5	1	0.5	0.5	2	2	0.5	1	1	0.5	0.642857
DYNLL1	0.5	0.5	0.5	0.5	0.5	0.5	0.5	0.5	1	0.5	1	0.5	0.75
GPD1L	0.5	0.5	0.5	0.5	1	1	0.5	0.5	3	0.5	1	0.5	0.666667
PSMB6	1	2	1	1	0.5	2	1	1	1	0.5	1	0.5	1.5
PRRT2	1	2	1	2	0.5	2	0.5	1	1	0.5	0.5	0.5	2.125
NIT2	1	0.5	0.5	2	1	0.5	1	2	0.5	0.5	1	1	0.916667
PEA15	0.5	0.5	0.5	2	0.5	2	0.5	0.5	0.5	1	1	0.5	1.5
TMEM189-UBE2V1;UBE2V1;UBE2V2	1	1	0.5	1	0.5	0.5	1	0.5	0.5	0.5	0.5	0.5	1.28571
COX5A	1	1	1	0.5	0.5	2	2	0.5	0.5	0.5	0.5	0.5	1.33333
ADO	1	1	1	1	1	2	1	2	1	0.5	1	1	1.07692
NDUFS5	0.5	1	1	3	2	2	1	2	2	2	0.5	1	1.11765
DBI	1	2	1	2	1	3	1	2	2	2	2	2	0.909091
PNP	1	0.5	0.5	1	0.5	2	2	0.5	0.5	0.5	0.5	1	1.1
CAB39	0.5	1	1	3	1	2	0.5	0.5	1	0.5	0.5	0.5	2.42857
SCAI	0.5	0.5	2	1	1	0.5	0.5	0.5	1	0.5	2	0.5	1.1
HNRNPL	0.5	1	1	2	2	2	2	2	2	1	3	0.5	0.809524
AP1G1	0.5	0.5	0.5	0.5	1	0.5	0.5	0.5	1	0.5	1	0.5	0.875
CALB2	0.5	0.5	0.5	1	0.5	3	0.5	0.5	0.5	0.5	0.5	1	1.71429
SORD	0.5	0.5	0.5	2	0.5	0.5	1	2	1	1	1	1	0.642857
TUBB8	0.5	0.5	1	0.5	1	0.5	0.5	0.5	0.5	0.5	2	0.5	0.888889
RPS3	0.5	0.5	1	0.5	0.5	0.5	0.5	0.5	3	0.5	2	0.5	0.5
CRYL1	0.5	0.5	1	1	1	0.5	0.5	1	0.5	1	2	0.5	0.818182
SLC25A5	0.5	1	0.5	0.5	1	1	1	0.5	0.5	0.5	1	0.5	1.125
RPS28	0.5	0.5	1	0.5	0.5	0.5	0.5	0.5	2	0.5	1	0.5	0.7
PCBP2;PCBP3	1	0.5	0.5	0.5	0.5	0.5	0.5	0.5	0.5	0.5	0.5	0.5	1.16667
NEGR1	2	0.5	0.5	0.5	1	1	0.5	1	0.5	0.5	0.5	0.5	1.57143
EPS15L1	0.5	0.5	1	1	1	0.5	1	0.5	1	0.5	1	0.5	1
CACYBP	0.5	0.5	0.5	1	0.5	0.5	0.5	0.5	1	0.5	2	0.5	0.7
HIST1H4A	0.5	1	0.5	0.5	0.5	0.5	0.5	0.5	0.5	0.5	0.5	2	0.777778
ATP2A2;ATP2A3	0.5	0.5	0.5	0.5	1	0.5	0.5	0.5	1	0.5	1	0.5	0.875
ATP5F1	0.5	0.5	1	1	0.5	0.5	0.5	1	0.5	1	3	0.5	0.615385
MECR	0.5	0.5	0.5	1	0.5	0.5	0.5	0.5	1	1	0.5	1	0.777778
HGS	0.5	0.5	1	1	1	1	0.5	0.5	1	0.5	3	1	0.769231
SH3GL1	0.5	0.5	0.5	2	1	1	0.5	0.5	1	0.5	2	0.5	1.1
SPRR1B;SPRR1A	1	1	3	2	2	1	0.5	0.5	0.5	0.5	0.5	0.5	3.33333
KTN1	0.5	0.5	0.5	0.5	1	0.5	0.5	0.5	0.5	0.5	2	1	0.7
SYNPO	0.5	1	0.5	1	0.5	0.5	0.5	2	0.5	1	0.5	0.5	0.8
GPX1	0.5	0.5	1	0.5	0.5	0.5	0.5	0.5	2	1	2	0.5	0.538462
BCAP31	0.5	0.5	0.5	0.5	0.5	0.5	1	1	2	1	1	1	0.428571
ISCU	0.5	0.5	0.5	0.5	0.5	0.5	0.5	2	1	0.5	0.5	0.5	0.6
NDUFA9	0.5	0.5	0.5	0.5	0.5	0.5	0.5	0.5	1	0.5	2	0.5	0.6
SRP14	0.5	1	1	1	0.5	1	0.5	1	1	0.5	2	0.5	0.909091
SH3GL3	0.5	0.5	1	1	2	1	0.5	0.5	0.5	1	2	1	1.09091
ECI1;DCI	1	1	1	1	1	2	1	1	0.5	1	2	0.5	1.16667
CORO1C	0.5	1	0.5	2	1	1	0.5	0.5	0.5	1	0.5	0.5	1.71429
NDUFS6	0.5	0.5	0.5	2	0.5	0.5	1	0.5	1	1	0.5	1	0.9
WASF1	0.5	0.5	0.5	0.5	0.5	0.5	0.5	0.5	2	0.5	1	0.5	0.6
XP32	1	2	2	1	3	1	0.5	0.5	0.5	0.5	0.5	0.5	3.33333
KIAA0513	0.5	0.5	1	0.5	0.5	0.5	0.5	0.5	2	1	1	0.5	0.636364
CPLX2	0.5	1	0.5	0.5	0.5	0.5	1	1	3	0.5	1	0.5	0.5
ACTR1B	0.5	0.5	1	0.5	0.5	0.5	0.5	0.5	1	0.5	2	0.5	0.7
TMSB10	0.5	0.5	0.5	1	1	1	1	1	0.5	1	1	1	0.818182
TLN2	0.5	0.5	0.5	0.5	0.5	0.5	0.5	0.5	0.5	0.5	3	0.5	0.545455
TPM1	0.5	0.5	0.5	0.5	0.5	0.5	0.5	0.5	0.5	0.5	1	0.5	0.857143
RAP1GDS1	0.5	0.5	0.5	0.5	0.5	0.5	0.5	0.5	1	0.5	2	0.5	0.6
RPS19	0.5	0.5	1	0.5	1	1	0.5	0.5	3	0.5	2	0.5	0.642857
RAB4B	0.5	1	0.5	1	0.5	1	2	0.5	0.5	0.5	0.5	0.5	1
COX5B	0.5	1	1	1	1	0.5	2	1	0.5	1	1	1	0.769231
RUFY3	0.5	0.5	0.5	0.5	0.5	0.5	0.5	0.5	0.5	0.5	2	0.5	0.666667
RAB8A	0.5	0.5	0.5	0.5	0.5	0.5	1	0.5	1	1	0.5	0.5	0.666667
MCTS1	0.5	0.5	0.5	0.5	0.5	3	0.5	1	0.5	0.5	1	0.5	1.375
RPL23	0.5	0.5	0.5	0.5	0.5	0.5	0.5	0.5	0.5	0.5	1	1	0.75
PPM1A	1	0.5	0.5	1	0.5	0.5	0.5	1	1	1	1	0.5	0.8
TPP1	0.5	0.5	1	1	0.5	0.5	0.5	0.5	1	1	2	0.5	0.727273
RTN3	0.5	0.5	1	1	1	1	0.5	1	0.5	0.5	1	1	1.11111
MGST3	0.5	1	1	1	1	0.5	0.5	1	0.5	1	2	1	0.833333
MTPN	2	1	1	2	2	1	0.5	0.5	0.5	1	1	1	2
S100A14	0.5	3	0.5	1	1	0.5	0.5	0.5	0.5	0.5	0.5	0.5	2.16667
COA6	1	2	1	2	2	2	1	2	1	1	1	1	1.42857
OLA1	0.5	0.5	0.5	0.5	0.5	2	0.5	0.5	1	2	1	0.5	0.818182
NME1	1	0.5	0.5	0.5	1	0.5	1	1	0.5	1	1	1	0.727273
P4HB	0.5	0.5	0.5	1	0.5	0.5	0.5	1	0.5	1	1	1	0.7
COL1A2	0.5	0.5	0.5	2	0.5	0.5	0.5	0.5	0.5	2	0.5	0.5	1
PIP4K2A	0.5	0.5	0.5	1	0.5	0.5	0.5	0.5	0.5	0.5	1	0.5	1
APEX1	0.5	0.5	0.5	1	1	0.5	0.5	0.5	1	0.5	1	0.5	1
GNB5	1	1	0.5	0.5	1	0.5	0.5	0.5	1	0.5	1	0.5	1.125
SRM	0.5	2	0.5	1	0.5	0.5	0.5	0.5	0.5	1	0.5	0.5	1.42857
IGHV3-21;IGHV3OR16-10;IGHV3-20;IGHV3-43	0.5	0.5	0.5	0.5	0.5	0.5	0.5	0.5	0.5	0.5	0.5	0.5	1
CSNK2A1;CSNK2A3	0.5	0.5	0.5	0.5	0.5	0.5	0.5	0.5	0.5	0.5	3	0.5	0.545455
IGKV3D-20	1	0.5	0.5	1	0.5	0.5	1	0.5	0.5	0.5	0.5	0.5	1.14286
ICAM5	1	0.5	0.5	1	0.5	0.5	0.5	0.5	0.5	1	0.5	0.5	1.14286
RAB8B	0.5	2	1	1	1	0.5	1	2	2	1	1	1	0.75
MRAS	1	1	1	1	0.5	1	0.5	0.5	2	0.5	0.5	0.5	1.22222
PGLS	0.5	0.5	0.5	0.5	0.5	0.5	2	0.5	0.5	0.5	1	1	0.545455
GBAS	0.5	0.5	1	0.5	0.5	0.5	0.5	0.5	2	0.5	0.5	0.5	0.777778
EPDR1	0.5	0.5	0.5	2	0.5	0.5	0.5	0.5	0.5	1	0.5	0.5	1.28571
THY1	1	1	0.5	1	1	2	1	2	0.5	0.5	0.5	0.5	1.3
GNAZ	0.5	0.5	0.5	0.5	0.5	0.5	0.5	0.5	0.5	0.5	1	0.5	0.857143
S100A9	0.5	2	0.5	1	0.5	0.5	1	0.5	0.5	0.5	1	0.5	1.25
ATP5L	0.5	0.5	1	0.5	1	0.5	0.5	0.5	2	0.5	2	1	0.615385
DMTN	0.5	0.5	2	2	2	1	0.5	0.5	2	1	1	1	1.33333
NUDT3	0.5	1	0.5	1	0.5	0.5	0.5	0.5	0.5	0.5	0.5	0.5	1.33333
LAP3	0.5	0.5	0.5	0.5	0.5	0.5	0.5	0.5	1	0.5	2	0.5	0.6
AP3D1	0.5	0.5	1	0.5	0.5	0.5	0.5	0.5	1	0.5	1	0.5	0.875
MT3	2	1	0.5	1	0.5	1	2	2	1	2	2	1	0.6
OGDHL	0.5	0.5	0.5	0.5	0.5	0.5	0.5	0.5	0.5	0.5	2	0.5	0.666667
ADAM23	0.5	0.5	0.5	0.5	0.5	1	1	2	1	1	1	0.5	0.538462
NDUFA8	1	0.5	0.5	1	1	0.5	2	1	0.5	1	1	1	0.692308
GDAP1	0.5	1	2	2	1	2	0.5	1	1	1	1	1	1.54545
PSAP	2	2	2	2	1	2	1	1	1	2	2	1	1.375
CPNE6	0.5	0.5	0.5	0.5	0.5	0.5	0.5	0.5	1	0.5	2	0.5	0.6
MBP	1	1	1	1	0.5	0.5	0.5	1	1	0.5	1	1	1
PCYT2	0.5	0.5	0.5	0.5	0.5	0.5	0.5	0.5	1	1	1	0.5	0.666667
APOA1	0.5	0.5	0.5	1	0.5	0.5	1	1	1	1	1	1	0.583333
S100B	1	0.5	0.5	1	0.5	2	1	0.5	0.5	1	0.5	1	1.22222
HIST1H1E;HIST1H1T;HIST1H1C;HIST1H1A;HIST1H1D	0.5	1	1	1	1	0.5	0.5	0.5	0.5	0.5	1	0.5	1.42857
ATP6V1D	0.5	0.5	0.5	0.5	0.5	0.5	0.5	0.5	0.5	0.5	2	0.5	0.666667
EPB41L2	0.5	0.5	2	1	1	0.5	0.5	0.5	0.5	0.5	2	0.5	1.22222
FBXO2	0.5	0.5	1	1	1	0.5	0.5	0.5	1	0.5	2	0.5	0.9
GSTM4	0.5	0.5	0.5	0.5	0.5	2	0.5	0.5	0.5	0.5	0.5	0.5	1.5
KIAA1107	0.5	1	0.5	1	0.5	1	1	1	1	1	1	1	0.75
AMT	0.5	2	1	0.5	0.5	1	0.5	0.5	0.5	0.5	0.5	0.5	1.83333
EPN1;EPN3	0.5	0.5	2	1	0.5	0.5	0.5	0.5	0.5	0.5	1	0.5	1.42857
L1CAM	1	1	1	2	1	1	1	0.5	0.5	1	1	0.5	1.55556
GNG7	1	0.5	1	0.5	0.5	1	0.5	1	0.5	0.5	0.5	0.5	1.28571
ETHE1	0.5	2	1	1	0.5	1	2	2	2	0.5	1	1	0.705882
GCDH	0.5	0.5	0.5	0.5	0.5	0.5	1	1	0.5	1	0.5	0.5	0.666667
DDB1	1	0.5	0.5	0.5	1	0.5	0.5	1	0.5	0.5	0.5	0.5	1.14286
MCCC2	0.5	0.5	2	1	1	0.5	0.5	0.5	0.5	0.5	1	2	1.1
CRKL	1	0.5	0.5	0.5	0.5	0.5	0.5	0.5	1	2	1	0.5	0.636364
PTGES2	0.5	0.5	0.5	1	0.5	0.5	0.5	0.5	1	0.5	1	0.5	0.875
TSN	0.5	0.5	0.5	1	0.5	1	0.5	1	0.5	1	0.5	0.5	1
PSMB3	0.5	1	1	0.5	1	2	1	1	0.5	0.5	0.5	0.5	1.5
SLC25A3	0.5	1	1	1	1	1	0.5	1	2	1	2	1	0.733333
EIF2S3L;EIF2S3	0.5	1	1	1	0.5	0.5	0.5	0.5	0.5	0.5	1	1	1.125
HNRNPC	0.5	0.5	0.5	0.5	1	0.5	0.5	0.5	1	0.5	0.5	0.5	1
KIF5A;KIF5C;KIF5B	0.5	0.5	0.5	0.5	0.5	0.5	0.5	0.5	1	0.5	1	0.5	0.75
ACTR3B;ACTR3C	0.5	0.5	0.5	0.5	0.5	0.5	0.5	0.5	1	0.5	1	1	0.666667
COX7A2	1	0.5	2	1	1	2	0.5	0.5	1	1	2	1	1.25
IGKV2D-28;IGKV2-40;IGKV A18;IGKV2D-26;IGKV2D-30;IGKV2D-29	1	0.5	0.5	1	0.5	1	2	1	1	1	1	0.5	0.692308
UQCRFS1	0.5	0.5	1	0.5	0.5	0.5	0.5	0.5	1	0.5	1	1	0.777778
IDH3B	0.5	0.5	0.5	0.5	0.5	0.5	0.5	0.5	1	1	2	0.5	0.545455
ATG7	0.5	0.5	0.5	1	0.5	0.5	0.5	1	1	2	0.5	0.5	0.636364
WDR44	0.5	0.5	0.5	1	0.5	0.5	0.5	0.5	1	0.5	0.5	0.5	1
HNRNPA3	0.5	0.5	0.5	0.5	1	0.5	0.5	0.5	0.5	0.5	2	0.5	0.777778
OLFM1	0.5	2	0.5	0.5	1	0.5	1	1	1	0.5	1	0.5	1
HMGCL	0.5	0.5	1	1	0.5	0.5	0.5	0.5	1	2	0.5	0.5	0.8
HRSP12	0.5	1	0.5	2	0.5	0.5	1	1	0.5	0.5	0.5	1	1.11111
PLLP	2	1	0.5	0.5	0.5	1	0.5	1	0.5	0.5	0.5	0.5	1.57143
CDC37	0.5	1	1	1	1	2	0.5	0.5	0.5	1	0.5	0.5	1.85714
MGLL	0.5	0.5	1	0.5	1	1	0.5	0.5	0.5	1	2	0.5	0.9
PPP1R1B	0.5	0.5	0.5	0.5	0.5	0.5	1	1	1	2	0.5	0.5	0.5
RPS8	0.5	0.5	0.5	0.5	0.5	0.5	0.5	0.5	0.5	0.5	2	0.5	0.666667
C11orf68	0.5	1	0.5	0.5	0.5	1	1	1	0.5	1	0.5	0.5	0.888889
GNG2	1	1	1	1	1	2	1	1	0.5	0.5	1	1	1.4
WASL	0.5	0.5	0.5	0.5	0.5	0.5	1	0.5	0.5	1	0.5	0.5	0.75
TRAP1	0.5	0.5	0.5	0.5	0.5	0.5	0.5	0.5	0.5	0.5	2	0.5	0.666667
ITSN1	0.5	0.5	0.5	0.5	0.5	0.5	0.5	0.5	0.5	0.5	2	0.5	0.666667
SRGAP3	1	1	0.5	0.5	0.5	0.5	0.5	0.5	0.5	0.5	0.5	0.5	1.33333
MAPRE1	0.5	0.5	0.5	1	1	0.5	0.5	0.5	0.5	0.5	1	0.5	1.14286
LRRC47	0.5	0.5	0.5	1	0.5	0.5	0.5	0.5	2	0.5	2	0.5	0.583333
ISOC1	0.5	2	0.5	0.5	0.5	1	0.5	0.5	0.5	1	0.5	0.5	1.42857
AP3M2	0.5	0.5	1	0.5	1	0.5	0.5	0.5	0.5	0.5	0.5	0.5	1.33333
CMBL	0.5	0.5	1	0.5	0.5	0.5	0.5	0.5	0.5	1	0.5	1	0.875
RAB1B	0.5	0.5	0.5	0.5	0.5	0.5	2	2	2	1	2	0.5	0.315789
SEPT9	0.5	0.5	1	0.5	1	1	0.5	0.5	2	0.5	1	1	0.818182
TCP1	0.5	0.5	0.5	0.5	0.5	0.5	0.5	0.5	0.5	0.5	2	0.5	0.666667
SRSF3	1	1	1	2	1	1	0.5	1	0.5	0.5	0.5	0.5	2
COX6C	1	0.5	0.5	0.5	1	0.5	0.5	0.5	0.5	0.5	1	0.5	1.14286
LHPP	0.5	1	0.5	0.5	0.5	2	1	0.5	1	1	0.5	1	1
BCAS1	1	0.5	1	1	0.5	1	2	1	0.5	1	1	1	0.769231
SLC1A4	0.5	0.5	0.5	1	0.5	0.5	0.5	1	1	0.5	0.5	1	0.777778
FAIM2	0.5	1	0.5	1	0.5	2	0.5	2	0.5	0.5	0.5	1	1.1
CAPN2	0.5	0.5	0.5	1	0.5	0.5	1	0.5	1	2	1	0.5	0.583333
RTN3	0.5	1	1	1	1	0.5	0.5	1	1	2	1	1	0.769231
ATP5J2-PTCD1;ATP5J2	0.5	0.5	1	0.5	1	1	0.5	0.5	1	0.5	0.5	0.5	1.28571
FKBP2	0.5	1	1	2	1	1	0.5	1	0.5	1	1	0.5	1.44444
DNM2	0.5	0.5	0.5	0.5	0.5	0.5	0.5	0.5	0.5	0.5	1	0.5	0.857143
IGLL5;IGLC1	1	0.5	1	2	0.5	1	0.5	0.5	0.5	0.5	0.5	0.5	2
FXYD6;FXYD6-FXYD2	0.5	0.5	0.5	1	0.5	2	1	0.5	0.5	0.5	0.5	0.5	1.42857
PDCD5	1	1	0.5	0.5	1	1	1	1	1	0.5	1	1	0.909091
Em:AP000351.3;GSTT2;GSTT2B	0.5	0.5	0.5	0.5	0.5	0.5	0.5	0.5	0.5	0.5	2	0.5	0.666667
SEMA7A	0.5	1	0.5	0.5	0.5	0.5	1	0.5	0.5	0.5	0.5	1	0.875
ENSA	1	1	0.5	1	0.5	0.5	1	2	1	0.5	1	0.5	0.75
CPE	0.5	0.5	0.5	2	0.5	0.5	0.5	0.5	0.5	0.5	0.5	0.5	1.5
ACO1	0.5	0.5	1	1	0.5	1	0.5	0.5	0.5	1	0.5	1	1.125
RPL9	0.5	0.5	0.5	0.5	1	0.5	0.5	0.5	1	0.5	1	0.5	0.875
VDAC3	0.5	0.5	0.5	1	0.5	0.5	0.5	0.5	2	2	0.5	0.5	0.583333
CNTNAP2	0.5	0.5	1	1	0.5	0.5	1	0.5	0.5	0.5	0.5	0.5	1.14286
SYNCRIP	0.5	0.5	0.5	1	0.5	2	0.5	0.5	0.5	0.5	0.5	0.5	1.66667
COX4I1	0.5	0.5	0.5	0.5	0.5	0.5	0.5	0.5	2	0.5	0.5	0.5	0.666667
LSAMP	0.5	1	1	0.5	0.5	1	1	0.5	0.5	0.5	0.5	0.5	1.28571
HSD17B8	0.5	0.5	0.5	0.5	0.5	0.5	0.5	0.5	0.5	2	0.5	0.5	0.666667
KIAA1045	0.5	0.5	0.5	0.5	1	0.5	0.5	0.5	0.5	0.5	2	0.5	0.777778
FABP3	0.5	1	0.5	2	1	0.5	0.5	0.5	0.5	0.5	1	0.5	1.57143
PCCA	0.5	0.5	1	0.5	1	1	1	1	0.5	1	1	2	0.692308
IVD	0.5	1	0.5	1	1	0.5	0.5	1	0.5	0.5	0.5	1	1.125
ATP5D	0.5	0.5	0.5	2	0.5	1	0.5	0.5	0.5	0.5	0.5	0.5	1.66667
TRIM21	0.5	0.5	0.5	1	0.5	1	0.5	1	0.5	0.5	1	1	0.888889
PIP4K2B	0.5	0.5	0.5	0.5	0.5	0.5	0.5	0.5	0.5	0.5	2	0.5	0.666667
HNRNPR	0.5	0.5	0.5	0.5	2	0.5	0.5	0.5	0.5	0.5	1	0.5	1.28571
PREPL	0.5	0.5	0.5	0.5	1	0.5	0.5	0.5	1	0.5	0.5	0.5	1
PABPC1;PABPC4;PABPC1L;PABPC3	0.5	1	0.5	0.5	0.5	0.5	0.5	0.5	0.5	1	0.5	0.5	1
RAP1B	1	0.5	0.5	0.5	0.5	0.5	2	0.5	1	1	2	0.5	0.5
TGM1	0.5	2	0.5	0.5	0.5	0.5	0.5	0.5	0.5	0.5	0.5	0.5	1.5
SCCPDH	0.5	0.5	0.5	0.5	0.5	2	0.5	0.5	1	0.5	0.5	0.5	1.28571
PACS1	0.5	0.5	0.5	0.5	1	0.5	0.5	1	0.5	0.5	0.5	0.5	1
VTA1	0.5	0.5	1	0.5	1	0.5	0.5	0.5	0.5	0.5	1	0.5	1.14286
FLOT2	0.5	0.5	0.5	0.5	0.5	0.5	0.5	0.5	2	0.5	1	0.5	0.6
NUDC	0.5	0.5	0.5	1	0.5	0.5	0.5	0.5	0.5	1	0.5	0.5	1
CRIP2	0.5	0.5	0.5	1	0.5	0.5	0.5	1	1	0.5	1	0.5	0.777778
CAPNS1	0.5	0.5	1	1	1	1	0.5	2	0.5	1	1	1	0.833333
HMGB1;HMGB1P1	1	1	0.5	0.5	0.5	1	0.5	1	0.5	0.5	0.5	0.5	1.28571
GARS	0.5	0.5	0.5	0.5	0.5	0.5	0.5	0.5	1	0.5	2	0.5	0.6
AP3B2	0.5	0.5	0.5	0.5	0.5	0.5	0.5	0.5	0.5	0.5	2	0.5	0.666667
LGI3	0.5	0.5	1	0.5	1	0.5	0.5	0.5	1	0.5	1	0.5	1
SNTA1	0.5	0.5	0.5	1	1	0.5	0.5	0.5	0.5	0.5	2	0.5	0.888889
NT5C2	0.5	0.5	0.5	1	0.5	0.5	0.5	1	0.5	1	1	0.5	0.777778
CSDE1	0.5	0.5	0.5	0.5	0.5	0.5	0.5	0.5	0.5	0.5	2	0.5	0.666667
STX12	0.5	1	0.5	1	0.5	0.5	0.5	0.5	0.5	0.5	0.5	0.5	1.33333
HNRNPM	1	0.5	0.5	0.5	0.5	1	1	1	0.5	0.5	0.5	0.5	1
DLG2	0.5	0.5	2	0.5	0.5	1	0.5	0.5	0.5	0.5	0.5	0.5	1.66667
TXNL1	0.5	0.5	0.5	0.5	0.5	0.5	0.5	0.5	0.5	1	0.5	1	0.75
ARL8A;ARL8B	0.5	0.5	1	0.5	0.5	0.5	0.5	0.5	0.5	0.5	1	0.5	1
TTN	0.5	0.5	0.5	0.5	0.5	0.5	0.5	0.5	1	1	1	0.5	0.666667
CHID1	0.5	0.5	1	0.5	1	0.5	0.5	0.5	1	0.5	0.5	0.5	1.14286
PRPSAP2	0.5	0.5	0.5	1	0.5	0.5	0.5	0.5	0.5	0.5	0.5	1	1
ABI2	0.5	0.5	0.5	0.5	0.5	0.5	0.5	0.5	2	0.5	1	0.5	0.6
PAM	0.5	1	0.5	1	0.5	1	0.5	0.5	0.5	0.5	0.5	0.5	1.5
MYO5A;MYO5C	0.5	0.5	0.5	0.5	0.5	0.5	0.5	0.5	0.5	0.5	2	0.5	0.666667
CLVS1;CLVS2	0.5	0.5	1	1	0.5	0.5	0.5	1	1	0.5	1	0.5	0.888889
IGKV6-21;IGKV6D-21;IGKV1OR2-108;IGKV1D-17	1	1	1	1	0.5	1	1	1	1	1	1	1	0.916667
RAP2B;RAP2A;RAP2C	0.5	0.5	0.5	0.5	0.5	0.5	0.5	0.5	0.5	0.5	2	0.5	0.666667
TMLHE	0.5	0.5	0.5	0.5	0.5	0.5	0.5	0.5	2	0.5	1	0.5	0.6
CASP14	0.5	1	0.5	0.5	1	0.5	0.5	0.5	0.5	0.5	0.5	0.5	1.33333
TUBA1B	0.5	0.5	0.5	0.5	0.5	0.5	0.5	0.5	0.5	0.5	0.5	0.5	1
SLC25A22;SLC25A18	0.5	0.5	0.5	0.5	0.5	0.5	0.5	0.5	0.5	0.5	2	0.5	0.666667
RPL6	0.5	0.5	0.5	0.5	0.5	0.5	0.5	0.5	0.5	0.5	2	0.5	0.666667
AAMDC	0.5	0.5	0.5	1	0.5	2	1	0.5	0.5	0.5	0.5	0.5	1.42857
EIF5A2;EIF5A;EIF5AL1	0.5	0.5	0.5	1	0.5	0.5	0.5	0.5	1	0.5	1	0.5	0.875
DHX9	0.5	1	0.5	1	0.5	0.5	0.5	0.5	0.5	0.5	1	0.5	1.14286
TBCA	0.5	1	0.5	0.5	0.5	0.5	0.5	0.5	0.5	0.5	1	0.5	1
TBCB	0.5	0.5	2	1	1	0.5	0.5	0.5	0.5	0.5	0.5	0.5	1.83333
RPL14	0.5	0.5	0.5	0.5	0.5	0.5	0.5	0.5	0.5	0.5	2	0.5	0.666667
PPAT	0.5	0.5	0.5	0.5	0.5	0.5	0.5	2	1	0.5	0.5	0.5	0.6
PPP2R2A;PPP2R2D	0.5	0.5	0.5	0.5	0.5	0.5	0.5	0.5	0.5	0.5	2	0.5	0.666667
SLC30A3	0.5	1	1	0.5	1	1	0.5	1	1	1	1	0.5	1
NIF3L1	0.5	0.5	0.5	0.5	0.5	0.5	0.5	0.5	0.5	2	0.5	0.5	0.666667
PGM3	0.5	0.5	0.5	0.5	0.5	2	0.5	0.5	0.5	0.5	0.5	0.5	1.5
HIVEP2	0.5	0.5	0.5	0.5	0.5	0.5	0.5	1	0.5	1	0.5	0.5	0.75
ALCAM	1	0.5	0.5	0.5	0.5	1	0.5	0.5	0.5	0.5	0.5	0.5	1.33333
OMG	0.5	1	0.5	0.5	0.5	0.5	0.5	1	0.5	0.5	0.5	0.5	1
POF1B	0.5	1	0.5	0.5	1	0.5	0.5	0.5	0.5	0.5	0.5	1	1.14286
DCLK2	0.5	1	0.5	0.5	0.5	0.5	0.5	0.5	0.5	0.5	1	0.5	1
CCT6A;CCT6B	0.5	0.5	0.5	0.5	0.5	0.5	0.5	0.5	0.5	0.5	2	0.5	0.666667
HSPA1L	0.5	1	1	1	1	0.5	0.5	0.5	0.5	1	0.5	1	1.25
SULT4A1	0.5	0.5	0.5	0.5	1	0.5	0.5	0.5	0.5	1	1	0.5	0.875
PCYOX1	0.5	0.5	1	0.5	0.5	0.5	0.5	0.5	1	0.5	0.5	0.5	1
IGKV1D-13	1	1	0.5	1	1	1	1	1	0.5	1	1	1	1
CANX	0.5	0.5	0.5	0.5	0.5	0.5	0.5	0.5	0.5	0.5	1	0.5	0.857143
PICALM	0.5	0.5	0.5	1	0.5	0.5	1	1	0.5	0.5	0.5	0.5	0.875
COL1A1	1	0.5	0.5	1	0.5	0.5	1	0.5	0.5	0.5	0.5	0.5	1.14286
HLA-C	0.5	0.5	1	0.5	0.5	0.5	0.5	0.5	1	0.5	0.5	0.5	1
PDE1A	0.5	0.5	0.5	1	1	0.5	0.5	0.5	0.5	0.5	0.5	0.5	1.33333
HSPA6;HSPA7	1	1	1	1	1	1	1	1	1	1	1	1	1
AKAP12	1	0.5	0.5	0.5	0.5	1	0.5	0.5	0.5	0.5	1	1	1
S100A11	0.5	1	1	1	1	1	0.5	0.5	0.5	0.5	0.5	0.5	1.83333
OSBP	0.5	0.5	1	0.5	1	0.5	0.5	0.5	1	0.5	1	0.5	1
KCNV2	1	1	0.5	0.5	1	0.5	1	1	1	1	1	1	0.75
NCEH1	0.5	0.5	0.5	0.5	0.5	0.5	0.5	1	0.5	1	1	1	0.6
S100A8	0.5	1	1	1	1	1	1	1	0.5	0.5	1	0.5	1.22222
COPS3	0.5	0.5	0.5	0.5	0.5	0.5	0.5	0.5	0.5	1	0.5	0.5	0.857143
SBSN	0.5	0.5	1	0.5	0.5	0.5	0.5	0.5	0.5	0.5	0.5	0.5	1.16667
C1QBP	0.5	0.5	0.5	0.5	0.5	0.5	0.5	0.5	0.5	1	0.5	0.5	0.857143
CPPED1	1	1	0.5	1	0.5	1	0.5	1	0.5	1	0.5	1	1.11111
SCFD1	0.5	0.5	0.5	0.5	0.5	0.5	0.5	0.5	0.5	0.5	1	0.5	0.857143
NSFL1C	0.5	1	0.5	1	1	1	1	0.5	0.5	0.5	0.5	0.5	1.42857
ALDH1A1	0.5	0.5	0.5	0.5	0.5	0.5	1	1	0.5	1	1	1	0.545455
NCCRP1	0.5	1	0.5	1	1	0.5	1	0.5	0.5	1	0.5	1	1
PSMB4	1	1	0.5	1	1	1	1	1	1	0.5	0.5	0.5	1.22222
S100A16	0.5	0.5	1	1	1	1	1	1	1	0.5	0.5	1	1
PSMB2	1	1	0.5	1	1	1	0.5	0.5	0.5	0.5	1	1	1.375
WDR13	0.5	0.5	0.5	0.5	1	0.5	0.5	0.5	0.5	0.5	0.5	0.5	1.16667
IGHV1-3;IGHV1-69-2	0.5	0.5	0.5	1	0.5	0.5	0.5	0.5	0.5	0.5	0.5	0.5	1.16667
APP	0.5	0.5	1	0.5	1	0.5	0.5	0.5	0.5	0.5	1	1	1
HDHD3	0.5	0.5	0.5	0.5	0.5	0.5	1	0.5	0.5	1	0.5	0.5	0.75
SUB1	1	1	0.5	0.5	1	0.5	0.5	1	0.5	0.5	1	0.5	1.125
TUBAL3	0.5	0.5	0.5	0.5	0.5	0.5	0.5	0.5	0.5	0.5	1	0.5	0.857143
ABRACL	0.5	0.5	0.5	0.5	0.5	0.5	1	0.5	0.5	0.5	0.5	0.5	0.857143
MFF	0.5	0.5	0.5	0.5	0.5	0.5	0.5	0.5	0.5	0.5	1	0.5	0.857143
FUS;TAF15	0.5	1	0.5	1	0.5	1	1	1	0.5	0.5	1	0.5	1
IGKV1-8;IGKV1-9;IGKV1-27	1	1	1	1	1	1	1	1	1	1	1	1	1
CTSZ	0.5	1	0.5	1	0.5	0.5	1	0.5	0.5	1	0.5	0.5	1
PLS3;PLS1	0.5	1	0.5	1	0.5	0.5	0.5	0.5	0.5	1	0.5	0.5	1.14286
OLFM3	0.5	1	0.5	0.5	1	0.5	0.5	0.5	0.5	0.5	0.5	0.5	1.33333
HNRNPAB	0.5	0.5	0.5	0.5	0.5	1	0.5	0.5	0.5	0.5	0.5	0.5	1.16667
EEF1D	0.5	0.5	0.5	1	0.5	0.5	0.5	0.5	0.5	0.5	1	0.5	1
GNG3	1	0.5	1	1	1	1	1	1	1	1	1	1	0.916667
SF1	0.5	0.5	1	1	0.5	1	0.5	0.5	0.5	0.5	0.5	0.5	1.5
TUBB6	0.5	0.5	0.5	0.5	0.5	0.5	0.5	0.5	0.5	0.5	1	1	0.75
C21orf33	0.5	0.5	0.5	0.5	1	0.5	0.5	0.5	0.5	0.5	1	0.5	1
METTL7A	0.5	0.5	0.5	0.5	0.5	0.5	0.5	0.5	0.5	0.5	1	0.5	0.857143
ALDH1B1	0.5	0.5	0.5	1	0.5	1	0.5	1	0.5	0.5	0.5	0.5	1.14286
ITIH3	0.5	0.5	0.5	0.5	0.5	0.5	0.5	0.5	1	1	0.5	1	0.666667
MARCKSL1	1	1	1	1	1	0.5	1	1	0.5	1	1	1	1
RAB3D	1	1	1	1	1	1	1	1	1	1	1	1	1
NDUFB9	0.5	0.5	1	0.5	0.5	1	0.5	0.5	0.5	0.5	1	0.5	1.14286
DBNL	0.5	1	0.5	1	1	0.5	0.5	1	0.5	0.5	1	0.5	1.125
C1orf123	0.5	0.5	0.5	1	0.5	0.5	1	1	0.5	0.5	1	1	0.7
MAPT	0.5	0.5	1	1	0.5	0.5	0.5	0.5	0.5	1	0.5	0.5	1.14286
BCAT1	0.5	0.5	0.5	1	0.5	0.5	0.5	0.5	0.5	0.5	0.5	0.5	1.16667
STMN2	1	1	1	1	1	1	0.5	1	1	1	1	0.5	1.2
UFM1	0.5	1	0.5	1	1	1	0.5	0.5	0.5	0.5	0.5	0.5	1.66667
GNA11	0.5	0.5	0.5	0.5	0.5	0.5	0.5	0.5	0.5	1	1	0.5	0.75
GFER	1	0.5	1	1	0.5	0.5	0.5	0.5	0.5	0.5	0.5	0.5	1.5
C1QB	1	1	0.5	1	0.5	0.5	0.5	1	0.5	1	1	0.5	1
USMG5	0.5	0.5	1	0.5	0.5	0.5	0.5	0.5	0.5	0.5	1	0.5	1
RPS25	1	0.5	1	1	1	1	1	1	1	1	1	1	0.916667
SLC12A5	0.5	0.5	0.5	0.5	0.5	0.5	0.5	0.5	0.5	0.5	1	0.5	0.857143
LAMB1	1	1	1	0.5	1	0.5	0.5	1	1	0.5	0.5	0.5	1.25
RPS5	0.5	0.5	1	1	0.5	0.5	0.5	0.5	0.5	0.5	1	1	1
EIF4H	0.5	0.5	0.5	0.5	0.5	0.5	0.5	0.5	0.5	0.5	1	0.5	0.857143
ATP5C1	0.5	1	1	1	1	1	0.5	0.5	0.5	1	1	0.5	1.375
WDR45B	0.5	1	0.5	1	0.5	0.5	1	0.5	0.5	0.5	0.5	0.5	1.14286
MT1F	1	0.5	1	0.5	0.5	1	0.5	1	0.5	0.5	1	1	1
CEP68	0.5	0.5	0.5	0.5	0.5	0.5	0.5	0.5	0.5	1	0.5	0.5	0.857143
LRRC59	1	1	1	1	1	1	0.5	0.5	0.5	0.5	1	0.5	1.71429
TXNDC17	0.5	0.5	1	1	0.5	0.5	0.5	0.5	0.5	0.5	0.5	0.5	1.33333
NDUFA10	0.5	0.5	0.5	0.5	0.5	0.5	0.5	0.5	0.5	0.5	1	0.5	0.857143
VPS45	0.5	0.5	0.5	0.5	0.5	0.5	0.5	0.5	0.5	0.5	1	0.5	0.857143
TOMM70A	0.5	0.5	1	1	0.5	1	0.5	0.5	1	1	0.5	0.5	1.125
MARC2	0.5	1	0.5	0.5	0.5	1	1	1	0.5	1	0.5	0.5	0.888889
RPL35	0.5	0.5	0.5	0.5	0.5	0.5	0.5	0.5	1	0.5	1	0.5	0.75
DNM1	0.5	0.5	0.5	0.5	0.5	0.5	0.5	0.5	0.5	0.5	1	0.5	0.857143
SEPT4	0.5	0.5	0.5	0.5	0.5	0.5	0.5	0.5	0.5	0.5	1	0.5	0.857143
VAPB	0.5	0.5	0.5	0.5	0.5	0.5	1	1	0.5	0.5	1	1	0.6
ILF3	0.5	0.5	0.5	0.5	0.5	0.5	1	1	0.5	0.5	0.5	1	0.666667
HBG2	0.5	0.5	0.5	0.5	0.5	0.5	0.5	0.5	0.5	0.5	0.5	1	0.857143
ATP1B3	0.5	0.5	0.5	0.5	0.5	0.5	1	0.5	0.5	0.5	0.5	0.5	0.857143
ERP44	0.5	0.5	1	0.5	0.5	0.5	0.5	1	1	1	1	0.5	0.7
RPS14	0.5	0.5	0.5	0.5	0.5	0.5	0.5	0.5	0.5	0.5	1	0.5	0.857143
LTA4H	0.5	0.5	1	0.5	0.5	0.5	0.5	0.5	0.5	0.5	1	0.5	1
CMC4	0.5	1	1	1	0.5	0.5	0.5	0.5	0.5	0.5	0.5	0.5	1.5
GBA	1	1	1	1	1	0.5	0.5	0.5	1	0.5	0.5	0.5	1.57143
SRSF1	0.5	0.5	1	0.5	1	1	0.5	0.5	0.5	0.5	1	1	1.125
HBD	1	1	0.5	0.5	0.5	0.5	1	0.5	0.5	0.5	0.5	0.5	1.14286
COMT	0.5	0.5	0.5	0.5	0.5	0.5	0.5	0.5	0.5	0.5	1	0.5	0.857143
CBR3	0.5	0.5	0.5	0.5	1	0.5	0.5	0.5	1	0.5	0.5	0.5	1
AHSA1	0.5	0.5	0.5	0.5	0.5	0.5	0.5	0.5	0.5	0.5	1	0.5	0.857143
PAK3	0.5	0.5	0.5	0.5	0.5	0.5	0.5	0.5	0.5	0.5	1	0.5	0.857143
KPNB1	0.5	0.5	0.5	0.5	0.5	0.5	0.5	0.5	1	0.5	0.5	0.5	0.857143
RAB17	0.5	0.5	0.5	0.5	0.5	0.5	1	0.5	0.5	0.5	0.5	0.5	0.857143
HDHD2	0.5	0.5	0.5	1	0.5	1	0.5	0.5	0.5	1	1	0.5	1
UQCRQ	0.5	0.5	0.5	0.5	0.5	0.5	0.5	0.5	0.5	0.5	1	1	0.75
TXNDC12	0.5	0.5	0.5	0.5	0.5	0.5	0.5	0.5	1	0.5	0.5	0.5	0.857143
CAP2	0.5	0.5	0.5	1	1	0.5	0.5	0.5	0.5	0.5	0.5	0.5	1.33333
ELAVL4;ELAVL3	1	1	0.5	1	0.5	0.5	1	1	0.5	0.5	1	0.5	1
PSMA2	1	0.5	1	1	0.5	0.5	0.5	1	0.5	0.5	0.5	1	1.125
UBE2D3;UBE2D2	0.5	0.5	0.5	1	1	0.5	0.5	0.5	0.5	0.5	0.5	0.5	1.33333
PRELP	0.5	0.5	0.5	0.5	0.5	0.5	1	0.5	0.5	0.5	0.5	0.5	0.857143
LGALS3	0.5	0.5	0.5	0.5	0.5	0.5	1	1	0.5	1	0.5	0.5	0.666667
SPRR4	0.5	1	0.5	0.5	0.5	0.5	0.5	0.5	0.5	0.5	0.5	0.5	1.16667
RLTPR	0.5	0.5	0.5	1	0.5	0.5	0.5	0.5	0.5	0.5	0.5	0.5	1.16667
AGK	0.5	0.5	0.5	0.5	0.5	0.5	0.5	0.5	0.5	0.5	1	0.5	0.857143
MTSS1L	0.5	1	0.5	1	0.5	0.5	0.5	0.5	0.5	0.5	0.5	0.5	1.33333
SAA1	0.5	0.5	0.5	0.5	0.5	0.5	1	0.5	0.5	0.5	0.5	0.5	0.857143
HINT2	0.5	0.5	1	0.5	0.5	0.5	0.5	0.5	0.5	0.5	1	0.5	1
MECP2	0.5	0.5	0.5	0.5	0.5	0.5	1	0.5	1	0.5	0.5	0.5	0.75
TST	0.5	1	1	0.5	1	0.5	1	1	1	0.5	1	1	0.818182
DDT;DDTL	0.5	1	0.5	0.5	0.5	0.5	0.5	0.5	0.5	0.5	0.5	0.5	1.16667
MRPS36	0.5	0.5	0.5	0.5	0.5	0.5	0.5	0.5	1	0.5	0.5	0.5	0.857143
VAT1L	0.5	0.5	1	0.5	0.5	1	0.5	0.5	0.5	0.5	1	0.5	1.14286
PDAP1	0.5	0.5	0.5	0.5	0.5	0.5	0.5	0.5	0.5	0.5	1	0.5	0.857143
CAPG	0.5	0.5	0.5	1	0.5	0.5	1	0.5	0.5	0.5	0.5	0.5	1
SLC6A11	0.5	1	0.5	1	0.5	1	0.5	0.5	1	1	1	1	0.9
IPO5	0.5	0.5	0.5	0.5	0.5	0.5	0.5	0.5	0.5	1	1	0.5	0.75
PFDN6	0.5	1	0.5	0.5	0.5	0.5	1	0.5	1	1	0.5	0.5	0.777778
NCAN	0.5	1	1	1	0.5	0.5	0.5	0.5	0.5	0.5	0.5	0.5	1.5
CCS	0.5	0.5	0.5	1	0.5	0.5	0.5	0.5	0.5	0.5	0.5	0.5	1.16667
APOA1BP	0.5	1	0.5	0.5	0.5	0.5	1	0.5	0.5	0.5	0.5	0.5	1
PSMA1	1	0.5	0.5	0.5	0.5	1	0.5	0.5	0.5	0.5	0.5	0.5	1.33333
PRSS3	1	1	1	1	1	1	1	0.5	1	0.5	1	0.5	1.33333
TBC1D10C	1	1	0.5	0.5	1	0.5	0.5	1	1	0.5	0.5	1	1
ACTBL2	0.5	1	0.5	0.5	0.5	0.5	0.5	0.5	0.5	0.5	0.5	0.5	1.16667
ATAD3A	0.5	0.5	1	1	1	0.5	0.5	0.5	0.5	0.5	0.5	0.5	1.5
RGS7;RGS6	0.5	1	1	1	1	1	0.5	1	0.5	1	1	0.5	1.22222
GNL1	0.5	0.5	0.5	0.5	0.5	0.5	0.5	0.5	0.5	0.5	1	0.5	0.857143
NDRG1	0.5	0.5	0.5	0.5	0.5	0.5	1	0.5	0.5	0.5	0.5	0.5	0.857143
CHCHD7	0.5	0.5	0.5	0.5	0.5	0.5	1	0.5	0.5	0.5	0.5	0.5	0.857143
PKD2L1	0.5	0.5	0.5	0.5	1	1	0.5	1	0.5	0.5	1	1	0.888889
ATPIF1	1	1	1	0.5	1	1	0.5	0.5	0.5	0.5	0.5	0.5	1.83333
SRSF7	0.5	0.5	0.5	0.5	0.5	1	0.5	0.5	1	0.5	1	1	0.777778
RPL4	0.5	0.5	1	0.5	0.5	0.5	0.5	0.5	0.5	0.5	1	0.5	1
NCDN	0.5	0.5	0.5	0.5	0.5	0.5	0.5	0.5	0.5	0.5	1	0.5	0.857143
CCDC124	0.5	0.5	0.5	0.5	0.5	0.5	0.5	1	0.5	0.5	1	0.5	0.75
FAM162A	0.5	0.5	1	1	0.5	0.5	0.5	0.5	0.5	0.5	0.5	0.5	1.33333
NUDT21	1	1	0.5	0.5	0.5	0.5	0.5	0.5	0.5	0.5	0.5	0.5	1.33333
APMAP	0.5	0.5	0.5	1	0.5	0.5	0.5	0.5	0.5	0.5	0.5	0.5	1.16667
ATP5J	0.5	0.5	1	0.5	0.5	0.5	0.5	0.5	0.5	0.5	0.5	0.5	1.16667

## Sheet: Sheet2
Bait Name	AP Name	Prey Name	Spectral Counts
P01308	1	GAPDH	14
P01308	1	PKLR	0.5
P01308	1	DPYSL2	19
P01308	1	PEBP1	11
P01308	1	ENO1	15
P01308	1	ALDOA	17
P01308	1	ACTG1	0.5
P01308	1	ACO2	25
P01308	1	SPTAN1	57
P01308	1	HSPA8	13
P01308	1	GLUD1;GLUD2	18
P01308	1	HK1	24
P01308	1	PGK1	13
P01308	1	GLUL	14
P01308	1	SPTBN1	11
P01308	1	ALB	16
P01308	1	GFAP	2
P01308	1	CKB	2
P01308	1	ALDOC	13
P01308	1	ATP1A1	7
P01308	1	SYN1	18
P01308	1	CLTC	0.5
P01308	1	PPP3CA	6
P01308	1	PKM	2
P01308	1	HRNR	21
P01308	1	DSP	2
P01308	1	STMN1	2
P01308	1	HBB	7
P01308	1	GOT2	12
P01308	1	GPM6A	4
P01308	1	STXBP1	0.5
P01308	1	TKT	7
P01308	1	TUBB4B	0.5
P01308	1	CBR1	0.5
P01308	1	UBA1	0.5
P01308	1	ANK2	1
P01308	1	PFKM	7
P01308	1	AP2M1	7
P01308	1	HSPA1B;HSPA1A	4
P01308	1	RAN	3
P01308	1	CKMT1A;CKMT1B	9
P01308	1	SYT1	11
P01308	1	SOD1	3
P01308	1	FSCN1	1
P01308	1	MAP1B	2
P01308	1	TUBA1A;TUBA1C;TUBA3E;TUBA8	0.5
P01308	1	ACTN1	2
P01308	1	RAB3A	1
P01308	1	HAGH	3
P01308	1	EEF1A2	0.5
P01308	1	GDI1	7
P01308	1	SEPT3	0.5
P01308	1	GDA	11
P01308	1	ATP1A3	9
P01308	1	TPI1	12
P01308	1	PLEC	0.5
P01308	1	PCMT1	8
P01308	1	PLP1	6
P01308	1	NFASC	2
P01308	1	PRDX6	8
P01308	1	PFN2	2
P01308	1	ATP5B	4
P01308	1	PACSIN1	6
P01308	1	AGL	1
P01308	1	CFL1	5
P01308	1	GAP43	6
P01308	1	PRDX1	12
P01308	1	GJA1	3
P01308	1	CNTN1	11
P01308	1	ALDH7A1	15
P01308	1	HSPA9	13
P01308	1	FGA	13
P01308	1	UCHL1	2
P01308	1	ANXA6	7
P01308	1	HBA1	3
P01308	1	PYGB	0.5
P01308	1	HSP90AA1	2
P01308	1	MAPK1	7
P01308	1	HSPD1	7
P01308	1	MAP6	6
P01308	1	MAP1A	4
P01308	1	HSPH1	0.5
P01308	1	MDH2	13
P01308	1	ENO2	9
P01308	1	ABAT	4
P01308	1	GNAO1	6
P01308	1	CA2	7
P01308	1	ATP6V1B2	9
P01308	1	LGALS1	3
P01308	1	SEPT7	5
P01308	1	MAP2	3
P01308	1	ESD	2
P01308	1	AHCYL1	1
P01308	1	VIM	0.5
P01308	1	MDH1	9
P01308	1	FH	3
P01308	1	ALDH5A1	7
P01308	1	GNB1	4
P01308	1	GOT1	10
P01308	1	AP2A1	4
P01308	1	ATP1A2	1
P01308	1	KCNAB2	13
P01308	1	SLC1A2	2
P01308	1	VCP	7
P01308	1	CNP	6
P01308	1	PRDX2	9
P01308	1	IGHG4	0.5
P01308	1	C4A;C4B	4
P01308	1	GDI2	8
P01308	1	ARF1;ARF3	2
P01308	1	DPYSL3	0.5
P01308	1	EPB41L3	0.5
P01308	1	JUP	2
P01308	1	NEFL	0.5
P01308	1	SNCA	4
P01308	1	SYNJ1	1
P01308	1	SELENBP1	12
P01308	1	ATP5A1	1
P01308	1	FN3KRP	6
P01308	1	AHCY	6
P01308	1	PGAM1	0.5
P01308	1	LDHA	2
P01308	1	AMPH	1
P01308	1	AP2B1	5
P01308	1	CNDP2	0.5
P01308	1	ATP6V1A	3
P01308	1	PDHA1	0.5
P01308	1	MSN	3
P01308	1	CYB5R3	1
P01308	1	YWHAZ	1
P01308	1	PPIA	4
P01308	1	KBTBD11	4
P01308	1	ATP6V1G2	4
P01308	1	QDPR	8
P01308	1	CS	4
P01308	1	SH3GL2	0.5
P01308	1	FGB	8
P01308	1	ANXA7	5
P01308	1	SEPT11	3
P01308	1	ATP2B2	0.5
P01308	1	LDHB	8
P01308	1	DSG1	3
P01308	1	RAB14	5
P01308	1	SEPT8	0.5
P01308	1	PFKP	0.5
P01308	1	PAICS	5
P01308	1	LANCL1	1
P01308	1	STIP1	5
P01308	1	ANXA2;ANXA2P2	6
P01308	1	MBP	1
P01308	1	NCAM1	0.5
P01308	1	C3	8
P01308	1	ALDH9A1	6
P01308	1	NEFM	0.5
P01308	1	DDAH1	9
P01308	1	DPYSL5	3
P01308	1	YWHAE	1
P01308	1	OXR1	3
P01308	1	FLNA	6
P01308	1	S100A7;S100A7A	0.5
P01308	1	NDRG2	2
P01308	1	GPI	0.5
P01308	1	NPEPPS	1
P01308	1	ALDH2	3
P01308	1	TNR	0.5
P01308	1	HSPA5	4
P01308	1	DNM1	0.5
P01308	1	TAGLN3	3
P01308	1	IGKC	5
P01308	1	FGG	10
P01308	1	GSN	5
P01308	1	GRB2	3
P01308	1	NDUFS1	0.5
P01308	1	CAPZA2	4
P01308	1	CSRP1	2
P01308	1	TF	4
P01308	1	STX1B	4
P01308	1	SLC25A12	0.5
P01308	1	ARHGDIA	1
P01308	1	TRIM2	0.5
P01308	1	STX1A	2
P01308	1	GSTM3	3
P01308	1	IGHA1	4
P01308	1	SNCG	5
P01308	1	GRHPR	4
P01308	1	RAB1A	1
P01308	1	PFN1	4
P01308	1	ALDH1L1	0.5
P01308	1	RAB2A	2
P01308	1	CRMP1	1
P01308	1	COX6B1	4
P01308	1	IDH2	0.5
P01308	1	SNAP91	1
P01308	1	ALDH4A1	6
P01308	1	PGM1	5
P01308	1	UGGT1	0.5
P01308	1	SYN2	2
P01308	1	RAB7A	5
P01308	1	EZR	2
P01308	1	ATP6V0A1	0.5
P01308	1	ATP6V1E1	4
P01308	1	UQCRC1	0.5
P01308	1	RHOA;RHOC	3
P01308	1	SDHA	1
P01308	1	FBXO22	0.5
P01308	1	MOG	4
P01308	1	G6PD	1
P01308	1	NSF	0.5
P01308	1	PARK7	6
P01308	1	GNB2	0.5
P01308	1	BIN1	0.5
P01308	1	DLD	4
P01308	1	CAND1	3
P01308	1	PLCB1	1
P01308	1	MAPRE3	2
P01308	1	DYNC1H1	0.5
P01308	1	ATP2B4	1
P01308	1	TPM3	1
P01308	1	PGD	0.5
P01308	1	IGHM	7
P01308	1	TUBB2A;TUBB2B	1
P01308	1	UGP2	3
P01308	1	GSTM1	0.5
P01308	1	AHNAK	5
P01308	1	ACTN4	0.5
P01308	1	YWHAB	0.5
P01308	1	HSP90AB1	0.5
P01308	1	RAB5B	2
P01308	1	A2M	1
P01308	1	NRCAM	4
P01308	1	NAPB	0.5
P01308	1	HINT1	0.5
P01308	1	FLG2	1
P01308	1	ATP6V1C1	0.5
P01308	1	IDH3A	0.5
P01308	1	TOLLIP	0.5
P01308	1	IGSF8	3
P01308	1	UQCRC2	0.5
P01308	1	PPP2CA;PPP2CB	0.5
P01308	1	CTSD	4
P01308	1	TAGLN	2
P01308	1	HBG1	0.5
P01308	1	PDIA3	0.5
P01308	1	OXCT1	0.5
P01308	1	PALM	4
P01308	1	AKR7A2	3
P01308	1	SYNGR3	1
P01308	1	MAG	3
P01308	1	PCBP1	1
P01308	1	SARS	0.5
P01308	1	NNT	0.5
P01308	1	UBE2M	0.5
P01308	1	TPPP	3
P01308	1	SEPT5	0.5
P01308	1	YWHAG	0.5
P01308	1	GSR	7
P01308	1	AP2A2	3
P01308	1	ECHS1	2
P01308	1	RAB21	2
P01308	1	ERI3	5
P01308	1	ECH1	2
P01308	1	AIFM1	3
P01308	1	TXN	6
P01308	1	UBE2N;UBE2NL	1
P01308	1	ATP1B1	5
P01308	1	CAMK2A	1
P01308	1	HPRT1	8
P01308	1	SV2A	0.5
P01308	1	NRGN	2
P01308	1	CCT2	0.5
P01308	1	TBC1D24	2
P01308	1	CISD1	3
P01308	1	ACLY	0.5
P01308	1	SLC1A3	1
P01308	1	HNRNPK	1
P01308	1	PAK1;PAK2	0.5
P01308	1	ADD1	0.5
P01308	1	SIRT2	0.5
P01308	1	HSPA2	1
P01308	1	CNTNAP1	0.5
P01308	1	PHYHIP	0.5
P01308	1	CAPZB	3
P01308	1	HADHA	0.5
P01308	1	ACOT7	0.5
P01308	1	RNH1	0.5
P01308	1	MARCKS	2
P01308	1	TUBB4A	1
P01308	1	HBD	1
P01308	1	GSTP1	4
P01308	1	ATP5O	0.5
P01308	1	HSPA4	3
P01308	1	NCDN	0.5
P01308	1	PPP3CB	4
P01308	1	VCAN	1
P01308	1	SLC25A11	0.5
P01308	1	RPL30	0.5
P01308	1	PTPN11	1
P01308	1	AKR1B1	3
P01308	1	SLC25A4	0.5
P01308	1	DSC1	0.5
P01308	1	NME1-NME2;NME2;NME1;NME2P1	1
P01308	1	FABP5	3
P01308	1	HSPA12A	0.5
P01308	1	GNPDA1	2
P01308	1	IGHG1	1
P01308	1	PGP	5
P01308	1	HP	4
P01308	1	DLG4	1
P01308	1	CCT8	0.5
P01308	1	ARRB1	0.5
P01308	1	PSAT1	3
P01308	1	CA1	6
P01308	1	EEF2	0.5
P01308	1	BASP1	5
P01308	1	WARS	2
P01308	1	SEPT2	0.5
P01308	1	PRDX5	3
P01308	1	ADD2	0.5
P01308	1	CORO1A	0.5
P01308	1	ACAT1	0.5
P01308	1	MAPK3	0.5
P01308	1	EPB41L1	0.5
P01308	1	CALM2;CALM3	2
P01308	1	HSP90B1	0.5
P01308	1	GNAI2	0.5
P01308	1	EIF4B	1
P01308	1	ARPC3	1
P01308	1	ACAT2	0.5
P01308	1	ME2	0.5
P01308	1	ARPC1A	0.5
P01308	1	ALDH6A1	0.5
P01308	1	CRYM	0.5
P01308	1	CCT3	0.5
P01308	1	ME1	3
P01308	1	VDAC2	2
P01308	1	ABHD10	3
P01308	1	AQP4	1
P01308	1	YWHAH	0.5
P01308	1	HSD17B4	0.5
P01308	1	RAB10	1
P01308	1	CRYZ	1
P01308	1	CCT4	0.5
P01308	1	PEPD	2
P01308	1	PDXP	1
P01308	1	FTH1	4
P01308	1	AK3	2
P01308	1	PPA1	0.5
P01308	1	PDHB	0.5
P01308	1	DPYSL4	1
P01308	1	RAC1;RAC3;RAC2	0.5
P01308	1	DLST	1
P01308	1	RDX	1
P01308	1	RAB6B	0.5
P01308	1	ADH5	0.5
P01308	1	INA	0.5
P01308	1	ACP1	2
P01308	1	PRNP	1
P01308	1	CAP1	2
P01308	1	SEPT6	0.5
P01308	1	HSPA4L	0.5
P01308	1	DSTN	0.5
P01308	1	SPTBN2	1
P01308	1	EIF4A2;EIF4A1	0.5
P01308	1	CAPN1	3
P01308	1	GSK3A	0.5
P01308	1	RAB5C	3
P01308	1	ANXA11	1
P01308	1	DCTN2	1
P01308	1	PPP5C	3
P01308	1	EEF1G	0.5
P01308	1	SERPINA1	2
P01308	1	SELM	2
P01308	1	KHSRP	0.5
P01308	1	SLC17A7	0.5
P01308	1	PITPNA	1
P01308	1	YWHAQ	0.5
P01308	1	CSTB	1
P01308	1	SDHB	0.5
P01308	1	GPX4	4
P01308	1	MAOB	0.5
P01308	1	BSN	1
P01308	1	EHD3	0.5
P01308	1	PADI2	0.5
P01308	1	CORO2B	0.5
P01308	1	PLCD1	0.5
P01308	1	UBB;RPS27A;UBC;UBA52	1
P01308	1	FAM49B	0.5
P01308	1	PHGDH	0.5
P01308	1	CAT	2
P01308	1	DLAT	0.5
P01308	1	ACADVL	1
P01308	1	SOD2	2
P01308	1	ME3	0.5
P01308	1	ST13;ST13P4;ST13P5	3
P01308	1	GNAI1	1
P01308	1	NIPSNAP3A;NIPSNAP3B	2
P01308	1	NDUFV1	0.5
P01308	1	SRI	0.5
P01308	1	B2M	1
P01308	1	SNAP25	0.5
P01308	1	TUBB3	0.5
P01308	1	TPPP3	2
P01308	1	NT5DC3	0.5
P01308	1	IGLV4-60	1
P01308	1	CYFIP2;CYFIP1	0.5
P01308	1	PPP1CB;PPP1CC;PPP1CA	0.5
P01308	1	SNCB	1
P01308	1	FASN	0.5
P01308	1	CTTN	1
P01308	1	BCAN	0.5
P01308	1	VDAC1	4
P01308	1	AP1M1	0.5
P01308	1	GNB5	0.5
P01308	1	ARPC2	0.5
P01308	1	FN3K	0.5
P01308	1	PRKAR2B	0.5
P01308	1	S100A6	0.5
P01308	1	NADK2	1
P01308	1	PRDX3	2
P01308	1	ANXA5	3
P01308	1	ALAD	3
P01308	1	FAHD2A;FAHD2B	2
P01308	1	AKR1A1	0.5
P01308	1	BLVRA	0.5
P01308	1	VAT1	1
P01308	1	RAB18	0.5
P01308	1	STX7	2
P01308	1	PCCB	1
P01308	1	PAFAH1B1	0.5
P01308	1	IGLC6;IGLC7	2
P01308	1	KRAS;HRAS;NRAS	0.5
P01308	1	RTN1	1
P01308	1	ASRGL1	1
P01308	1	DECR1	1
P01308	1	SUCLG1	0.5
P01308	1	CTSB	1
P01308	1	GANAB	0.5
P01308	1	CNRIP1	0.5
P01308	1	FKBP4	0.5
P01308	1	PTPRZ1	1
P01308	1	NPTX1	0.5
P01308	1	GATM	0.5
P01308	1	GNAQ	0.5
P01308	1	EFHD2	1
P01308	1	CRYAB	0.5
P01308	1	OAT	0.5
P01308	1	AUH	2
P01308	1	ACTR3	0.5
P01308	1	TUBB	0.5
P01308	1	BAIAP2	0.5
P01308	1	GSTM2	1
P01308	1	RAB11B;RAB11A	1
P01308	1	SIRPA;SIRPB1	1
P01308	1	FCGBP	0.5
P01308	1	RAP1A	0.5
P01308	1	NCKAP1	0.5
P01308	1	DDX6	2
P01308	1	PREP	0.5
P01308	1	GPM6B	1
P01308	1	CST3	4
P01308	1	VAMP2;VAMP3	1
P01308	1	RAB5A	0.5
P01308	1	SLC9A3R1	1
P01308	1	CADPS	0.5
P01308	1	HNRNPA2B1;HNRPA2B1	0.5
P01308	1	PHYHIPL	0.5
P01308	1	ATP6V0D1	0.5
P01308	1	TALDO1	1
P01308	1	IGHG2	0.5
P01308	1	TLN1	0.5
P01308	1	DCD	3
P01308	1	IGHG3	4
P01308	1	ACTR2	0.5
P01308	1	OPA1	0.5
P01308	1	TPT1	0.5
P01308	1	CRAT	1
P01308	1	HIBADH	0.5
P01308	1	MACROD1	1
P01308	1	EEF1A1;EEF1A1P5	0.5
P01308	1	PDXK	0.5
P01308	1	ACTC1;ACTG2;ACTA1;ACTA2	1
P01308	1	TUFM	0.5
P01308	1	NAPA	0.5
P01308	1	HSPB1	0.5
P01308	1	MIF	2
P01308	1	CLU	2
P01308	1	LASP1	0.5
P01308	1	PAFAH1B2	0.5
P01308	1	MT-CO2	0.5
P01308	1	VSNL1	2
P01308	1	GPD2	0.5
P01308	1	IMPA1	3
P01308	1	ATP2B1	0.5
P01308	1	C16orf13	2
P01308	1	MAP2K1	0.5
P01308	1	FLOT1	0.5
P01308	1	ATP1B2	1
P01308	1	DCXR	0.5
P01308	1	GAS7	0.5
P01308	1	NCAM1	0.5
P01308	1	SFXN1	0.5
P01308	1	DNAJC6	0.5
P01308	1	DBN1	1
P01308	1	PURA	0.5
P01308	1	CAMK2B	0.5
P01308	1	RPL12	0.5
P01308	1	DCLK1	1
P01308	1	PPA2	2
P01308	1	RTN4	0.5
P01308	1	PGM2L1	1
P01308	1	IDH1	0.5
P01308	1	HADHB	0.5
P01308	1	NEDD8;NEDD8-MDP1	1
P01308	1	SH3GLB2	0.5
P01308	1	PPT1	1
P01308	1	NQO2	2
P01308	1	ACTR1A	0.5
P01308	1	ISOC2	0.5
P01308	1	WDR1	0.5
P01308	1	CLTB	0.5
P01308	1	SERBP1	0.5
P01308	1	PPIB	0.5
P01308	1	SLC3A2	3
P01308	1	LYZ	2
P01308	1	SCRN1	0.5
P01308	1	TMSB4X	1
P01308	1	GLOD4	0.5
P01308	1	NDUFS2	0.5
P01308	1	CCT7	0.5
P01308	1	DKFZp566H1924;NPTN	0.5
P01308	1	HEPACAM	0.5
P01308	1	ATP8A1	0.5
P01308	1	SYP	2
P01308	1	GLRX	2
P01308	1	ANXA1	2
P01308	1	FKBP1A;FKBP12-Exip2	1
P01308	1	RPSA	0.5
P01308	1	NARS	0.5
P01308	1	ATIC	0.5
P01308	1	CADM2	2
P01308	1	PNPO	4
P01308	1	CCT5	0.5
P01308	1	GYG1	0.5
P01308	1	MAP1LC3A	0.5
P01308	1	HSPE1	3
P01308	1	PDCD6IP	0.5
P01308	1	MAP4	1
P01308	1	ACYP2	2
P01308	1	HNRNPD	0.5
P01308	1	ARPC4;ARPC4-TTLL3	1
P01308	1	NIPSNAP1	0.5
P01308	1	PTGR1	0.5
P01308	1	FLG	1
P01308	1	MPI	0.5
P01308	1	PSMA5	1
P01308	1	VAPA	2
P01308	1	PFKL	0.5
P01308	1	PPP1R7	0.5
P01308	1	IGLV3-9;IGLV3-12	0.5
P01308	1	OGDH	0.5
P01308	1	ACBD7	0.5
P01308	1	GPHN	2
P01308	1	CFH	4
P01308	1	PPM1H	0.5
P01308	1	PYGM	0.5
P01308	1	LGI1	0.5
P01308	1	HIBCH	0.5
P01308	1	RABL6	0.5
P01308	1	GLO1	1
P01308	1	SYT7	1
P01308	1	PKP1	1
P01308	1	COL18A1	1
P01308	1	GSTO1	1
P01308	1	CEND1	3
P01308	1	ACOT13	1
P01308	1	SKP1	2
P01308	1	TUBA4A	0.5
P01308	1	TWF2	0.5
P01308	1	ARG1	1
P01308	1	TMOD2	0.5
P01308	1	CFL2	0.5
P01308	1	PIP	2
P01308	1	PHB2	0.5
P01308	1	PHB	2
P01308	1	TPM4	0.5
P01308	1	AK1	1
P01308	1	PLD3	2
P01308	1	HEBP1	0.5
P01308	1	SEPW1	3
P01308	1	PPP2R4	0.5
P01308	1	SUCLA2	0.5
P01308	1	HADH	1
P01308	1	RPH3A	0.5
P01308	1	CTBP1	0.5
P01308	1	ERP29	1
P01308	1	DLG1	0.5
P01308	1	CYC1	0.5
P01308	1	MPO	0.5
P01308	1	CPNE5;CPNE8;CPNE9	0.5
P01308	1	TGM3	0.5
P01308	1	NDUFV2	1
P01308	1	CAPZA1	2
P01308	1	ADD3	0.5
P01308	1	RALA	2
P01308	1	NIT1	0.5
P01308	1	PDIA6	0.5
P01308	1	PRKCG	0.5
P01308	1	FAHD1	1
P01308	1	UBE2L3	0.5
P01308	1	DNM1L	0.5
P01308	1	ERICH3	1
P01308	1	HPX	1
P01308	1	ATP6V1H	0.5
P01308	1	AHCYL2	0.5
P01308	1	IDH3G	0.5
P01308	1	PSD3	0.5
P01308	1	CD81	0.5
P01308	1	NCAM2	0.5
P01308	1	TAGLN2	0.5
P01308	1	AARS	0.5
P01308	1	OTUB1	0.5
P01308	1	VPS35	0.5
P01308	1	NDRG4	1
P01308	1	IGHV3OR16-9	1
P01308	1	PSMB5	2
P01308	1	CP	0.5
P01308	1	ASPA	1
P01308	1	MT1X;MT2A;MT1G	1
P01308	1	BDH2	0.5
P01308	1	ACTB	0.5
P01308	1	HNRNPA1;HNRNPA1L2	0.5
P01308	1	APOE	0.5
P01308	1	ETFB	0.5
P01308	1	LGALSL	1
P01308	1	SPRR2B;SPRR2D;SPRR2A;SPRR2E;SPRR2G	0.5
P01308	1	PSMA6	1
P01308	1	DYNC1LI2	0.5
P01308	1	ACTN2	0.5
P01308	1	UQCRH	1
P01308	1	CDC42	3
P01308	1	CYCS	2
P01308	1	AAK1	0.5
P01308	1	ETFA	0.5
P01308	1	MAT2A	1
P01308	1	DUT	1
P01308	1	BLVRB	0.5
P01308	1	EEF1B2	0.5
P01308	1	NDUFA7	0.5
P01308	1	HAPLN2	1
P01308	1	PCSK1N	0.5
P01308	1	TTR	0.5
P01308	1	SYNGR1	1
P01308	1	LGALS7	0.5
P01308	1	NAGK	0.5
P01308	1	AGAP3	0.5
P01308	1	DLG3	0.5
P01308	1	AP1B1	0.5
P01308	1	CAMKV	0.5
P01308	1	CADM3	2
P01308	1	TIPRL	0.5
P01308	1	GMFB	0.5
P01308	1	PRPS1;PRPS1L1	0.5
P01308	1	MAT2B	0.5
P01308	1	PTGDS	1
P01308	1	RHOB	0.5
P01308	1	PRKACB	0.5
P01308	1	IGLV5-48;VPREB1	0.5
P01308	1	SGIP1	0.5
P01308	1	PCBD1	1
P01308	1	PPP2R1A	0.5
P01308	1	NDUFS3	0.5
P01308	1	RPS3A	0.5
P01308	1	ILF2	0.5
P01308	1	RAB3C	0.5
P01308	1	C1QC	1
P01308	1	DYNLL1	0.5
P01308	1	GPD1L	0.5
P01308	1	PSMB6	1
P01308	1	PRRT2	1
P01308	1	NIT2	1
P01308	1	PEA15	0.5
P01308	1	TMEM189-UBE2V1;UBE2V1;UBE2V2	1
P01308	1	COX5A	1
P01308	1	ADO	1
P01308	1	NDUFS5	0.5
P01308	1	DBI	1
P01308	1	PNP	1
P01308	1	CAB39	0.5
P01308	1	SCAI	0.5
P01308	1	HNRNPL	0.5
P01308	1	AP1G1	0.5
P01308	1	CALB2	0.5
P01308	1	SORD	0.5
P01308	1	TUBB8	0.5
P01308	1	RPS3	0.5
P01308	1	CRYL1	0.5
P01308	1	SLC25A5	0.5
P01308	1	RPS28	0.5
P01308	1	PCBP2;PCBP3	1
P01308	1	NEGR1	2
P01308	1	EPS15L1	0.5
P01308	1	CACYBP	0.5
P01308	1	HIST1H4A	0.5
P01308	1	ATP2A2;ATP2A3	0.5
P01308	1	ATP5F1	0.5
P01308	1	MECR	0.5
P01308	1	HGS	0.5
P01308	1	SH3GL1	0.5
P01308	1	SPRR1B;SPRR1A	1
P01308	1	KTN1	0.5
P01308	1	SYNPO	0.5
P01308	1	GPX1	0.5
P01308	1	BCAP31	0.5
P01308	1	ISCU	0.5
P01308	1	NDUFA9	0.5
P01308	1	SRP14	0.5
P01308	1	SH3GL3	0.5
P01308	1	ECI1;DCI	1
P01308	1	CORO1C	0.5
P01308	1	NDUFS6	0.5
P01308	1	WASF1	0.5
P01308	1	XP32	1
P01308	1	KIAA0513	0.5
P01308	1	CPLX2	0.5
P01308	1	ACTR1B	0.5
P01308	1	TMSB10	0.5
P01308	1	TLN2	0.5
P01308	1	TPM1	0.5
P01308	1	RAP1GDS1	0.5
P01308	1	RPS19	0.5
P01308	1	RAB4B	0.5
P01308	1	COX5B	0.5
P01308	1	RUFY3	0.5
P01308	1	RAB8A	0.5
P01308	1	MCTS1	0.5
P01308	1	RPL23	0.5
P01308	1	PPM1A	1
P01308	1	TPP1	0.5
P01308	1	RTN3	0.5
P01308	1	MGST3	0.5
P01308	1	MTPN	2
P01308	1	S100A14	0.5
P01308	1	COA6	1
P01308	1	OLA1	0.5
P01308	1	NME1	1
P01308	1	P4HB	0.5
P01308	1	COL1A2	0.5
P01308	1	PIP4K2A	0.5
P01308	1	APEX1	0.5
P01308	1	GNB5	1
P01308	1	SRM	0.5
P01308	1	IGHV3-21;IGHV3OR16-10;IGHV3-20;IGHV3-43	0.5
P01308	1	CSNK2A1;CSNK2A3	0.5
P01308	1	IGKV3D-20	1
P01308	1	ICAM5	1
P01308	1	RAB8B	0.5
P01308	1	MRAS	1
P01308	1	PGLS	0.5
P01308	1	GBAS	0.5
P01308	1	EPDR1	0.5
P01308	1	THY1	1
P01308	1	GNAZ	0.5
P01308	1	S100A9	0.5
P01308	1	ATP5L	0.5
P01308	1	DMTN	0.5
P01308	1	NUDT3	0.5
P01308	1	LAP3	0.5
P01308	1	AP3D1	0.5
P01308	1	MT3	2
P01308	1	OGDHL	0.5
P01308	1	ADAM23	0.5
P01308	1	NDUFA8	1
P01308	1	GDAP1	0.5
P01308	1	PSAP	2
P01308	1	CPNE6	0.5
P01308	1	MBP	1
P01308	1	PCYT2	0.5
P01308	1	APOA1	0.5
P01308	1	S100B	1
P01308	1	HIST1H1E;HIST1H1T;HIST1H1C;HIST1H1A;HIST1H1D	0.5
P01308	1	ATP6V1D	0.5
P01308	1	EPB41L2	0.5
P01308	1	FBXO2	0.5
P01308	1	GSTM4	0.5
P01308	1	KIAA1107	0.5
P01308	1	AMT	0.5
P01308	1	EPN1;EPN3	0.5
P01308	1	L1CAM	1
P01308	1	GNG7	1
P01308	1	ETHE1	0.5
P01308	1	GCDH	0.5
P01308	1	DDB1	1
P01308	1	MCCC2	0.5
P01308	1	CRKL	1
P01308	1	PTGES2	0.5
P01308	1	TSN	0.5
P01308	1	PSMB3	0.5
P01308	1	SLC25A3	0.5
P01308	1	EIF2S3L;EIF2S3	0.5
P01308	1	HNRNPC	0.5
P01308	1	KIF5A;KIF5C;KIF5B	0.5
P01308	1	ACTR3B;ACTR3C	0.5
P01308	1	COX7A2	1
P01308	1	IGKV2D-28;IGKV2-40;IGKV A18;IGKV2D-26;IGKV2D-30;IGKV2D-29	1
P01308	1	UQCRFS1	0.5
P01308	1	IDH3B	0.5
P01308	1	ATG7	0.5
P01308	1	WDR44	0.5
P01308	1	HNRNPA3	0.5
P01308	1	OLFM1	0.5
P01308	1	HMGCL	0.5
P01308	1	HRSP12	0.5
P01308	1	PLLP	2
P01308	1	CDC37	0.5
P01308	1	MGLL	0.5
P01308	1	PPP1R1B	0.5
P01308	1	RPS8	0.5
P01308	1	C11orf68	0.5
P01308	1	GNG2	1
P01308	1	WASL	0.5
P01308	1	TRAP1	0.5
P01308	1	ITSN1	0.5
P01308	1	SRGAP3	1
P01308	1	MAPRE1	0.5
P01308	1	LRRC47	0.5
P01308	1	ISOC1	0.5
P01308	1	AP3M2	0.5
P01308	1	CMBL	0.5
P01308	1	RAB1B	0.5
P01308	1	SEPT9	0.5
P01308	1	TCP1	0.5
P01308	1	SRSF3	1
P01308	1	COX6C	1
P01308	1	LHPP	0.5
P01308	1	BCAS1	1
P01308	1	SLC1A4	0.5
P01308	1	FAIM2	0.5
P01308	1	CAPN2	0.5
P01308	1	RTN3	0.5
P01308	1	ATP5J2-PTCD1;ATP5J2	0.5
P01308	1	FKBP2	0.5
P01308	1	DNM2	0.5
P01308	1	IGLL5;IGLC1	1
P01308	1	FXYD6;FXYD6-FXYD2	0.5
P01308	1	PDCD5	1
P01308	1	Em:AP000351.3;GSTT2;GSTT2B	0.5
P01308	1	SEMA7A	0.5
P01308	1	ENSA	1
P01308	1	CPE	0.5
P01308	1	ACO1	0.5
P01308	1	RPL9	0.5
P01308	1	VDAC3	0.5
P01308	1	CNTNAP2	0.5
P01308	1	SYNCRIP	0.5
P01308	1	COX4I1	0.5
P01308	1	LSAMP	0.5
P01308	1	HSD17B8	0.5
P01308	1	KIAA1045	0.5
P01308	1	FABP3	0.5
P01308	1	PCCA	0.5
P01308	1	IVD	0.5
P01308	1	ATP5D	0.5
P01308	1	TRIM21	0.5
P01308	1	PIP4K2B	0.5
P01308	1	HNRNPR	0.5
P01308	1	PREPL	0.5
P01308	1	PABPC1;PABPC4;PABPC1L;PABPC3	0.5
P01308	1	RAP1B	1
P01308	1	TGM1	0.5
P01308	1	SCCPDH	0.5
P01308	1	PACS1	0.5
P01308	1	VTA1	0.5
P01308	1	FLOT2	0.5
P01308	1	NUDC	0.5
P01308	1	CRIP2	0.5
P01308	1	CAPNS1	0.5
P01308	1	HMGB1;HMGB1P1	1
P01308	1	GARS	0.5
P01308	1	AP3B2	0.5
P01308	1	LGI3	0.5
P01308	1	SNTA1	0.5
P01308	1	NT5C2	0.5
P01308	1	CSDE1	0.5
P01308	1	STX12	0.5
P01308	1	HNRNPM	1
P01308	1	DLG2	0.5
P01308	1	TXNL1	0.5
P01308	1	ARL8A;ARL8B	0.5
P01308	1	TTN	0.5
P01308	1	CHID1	0.5
P01308	1	PRPSAP2	0.5
P01308	1	ABI2	0.5
P01308	1	PAM	0.5
P01308	1	MYO5A;MYO5C	0.5
P01308	1	CLVS1;CLVS2	0.5
P01308	1	IGKV6-21;IGKV6D-21;IGKV1OR2-108;IGKV1D-17	1
P01308	1	RAP2B;RAP2A;RAP2C	0.5
P01308	1	TMLHE	0.5
P01308	1	CASP14	0.5
P01308	1	TUBA1B	0.5
P01308	1	SLC25A22;SLC25A18	0.5
P01308	1	RPL6	0.5
P01308	1	AAMDC	0.5
P01308	1	EIF5A2;EIF5A;EIF5AL1	0.5
P01308	1	DHX9	0.5
P01308	1	TBCA	0.5
P01308	1	TBCB	0.5
P01308	1	RPL14	0.5
P01308	1	PPAT	0.5
P01308	1	PPP2R2A;PPP2R2D	0.5
P01308	1	SLC30A3	0.5
P01308	1	NIF3L1	0.5
P01308	1	PGM3	0.5
P01308	1	HIVEP2	0.5
P01308	1	ALCAM	1
P01308	1	OMG	0.5
P01308	1	POF1B	0.5
P01308	1	DCLK2	0.5
P01308	1	CCT6A;CCT6B	0.5
P01308	1	HSPA1L	0.5
P01308	1	SULT4A1	0.5
P01308	1	PCYOX1	0.5
P01308	1	IGKV1D-13	1
P01308	1	CANX	0.5
P01308	1	PICALM	0.5
P01308	1	COL1A1	1
P01308	1	HLA-C	0.5
P01308	1	PDE1A	0.5
P01308	1	HSPA6;HSPA7	1
P01308	1	AKAP12	1
P01308	1	S100A11	0.5
P01308	1	OSBP	0.5
P01308	1	KCNV2	1
P01308	1	NCEH1	0.5
P01308	1	S100A8	0.5
P01308	1	COPS3	0.5
P01308	1	SBSN	0.5
P01308	1	C1QBP	0.5
P01308	1	CPPED1	1
P01308	1	SCFD1	0.5
P01308	1	NSFL1C	0.5
P01308	1	ALDH1A1	0.5
P01308	1	NCCRP1	0.5
P01308	1	PSMB4	1
P01308	1	S100A16	0.5
P01308	1	PSMB2	1
P01308	1	WDR13	0.5
P01308	1	IGHV1-3;IGHV1-69-2	0.5
P01308	1	APP	0.5
P01308	1	HDHD3	0.5
P01308	1	SUB1	1
P01308	1	TUBAL3	0.5
P01308	1	ABRACL	0.5
P01308	1	MFF	0.5
P01308	1	FUS;TAF15	0.5
P01308	1	IGKV1-8;IGKV1-9;IGKV1-27	1
P01308	1	CTSZ	0.5
P01308	1	PLS3;PLS1	0.5
P01308	1	OLFM3	0.5
P01308	1	HNRNPAB	0.5
P01308	1	EEF1D	0.5
P01308	1	GNG3	1
P01308	1	SF1	0.5
P01308	1	TUBB6	0.5
P01308	1	C21orf33	0.5
P01308	1	METTL7A	0.5
P01308	1	ALDH1B1	0.5
P01308	1	ITIH3	0.5
P01308	1	MARCKSL1	1
P01308	1	RAB3D	1
P01308	1	NDUFB9	0.5
P01308	1	DBNL	0.5
P01308	1	C1orf123	0.5
P01308	1	MAPT	0.5
P01308	1	BCAT1	0.5
P01308	1	STMN2	1
P01308	1	UFM1	0.5
P01308	1	GNA11	0.5
P01308	1	GFER	1
P01308	1	C1QB	1
P01308	1	USMG5	0.5
P01308	1	RPS25	1
P01308	1	SLC12A5	0.5
P01308	1	LAMB1	1
P01308	1	RPS5	0.5
P01308	1	EIF4H	0.5
P01308	1	ATP5C1	0.5
P01308	1	WDR45B	0.5
P01308	1	MT1F	1
P01308	1	CEP68	0.5
P01308	1	LRRC59	1
P01308	1	TXNDC17	0.5
P01308	1	NDUFA10	0.5
P01308	1	VPS45	0.5
P01308	1	TOMM70A	0.5
P01308	1	MARC2	0.5
P01308	1	RPL35	0.5
P01308	1	DNM1	0.5
P01308	1	SEPT4	0.5
P01308	1	VAPB	0.5
P01308	1	ILF3	0.5
P01308	1	HBG2	0.5
P01308	1	ATP1B3	0.5
P01308	1	ERP44	0.5
P01308	1	RPS14	0.5
P01308	1	LTA4H	0.5
P01308	1	CMC4	0.5
P01308	1	GBA	1
P01308	1	SRSF1	0.5
P01308	1	HBD	1
P01308	1	COMT	0.5
P01308	1	CBR3	0.5
P01308	1	AHSA1	0.5
P01308	1	PAK3	0.5
P01308	1	KPNB1	0.5
P01308	1	RAB17	0.5
P01308	1	HDHD2	0.5
P01308	1	UQCRQ	0.5
P01308	1	TXNDC12	0.5
P01308	1	CAP2	0.5
P01308	1	ELAVL4;ELAVL3	1
P01308	1	PSMA2	1
P01308	1	UBE2D3;UBE2D2	0.5
P01308	1	PRELP	0.5
P01308	1	LGALS3	0.5
P01308	1	SPRR4	0.5
P01308	1	RLTPR	0.5
P01308	1	AGK	0.5
P01308	1	MTSS1L	0.5
P01308	1	SAA1	0.5
P01308	1	HINT2	0.5
P01308	1	MECP2	0.5
P01308	1	TST	0.5
P01308	1	DDT;DDTL	0.5
P01308	1	MRPS36	0.5
P01308	1	VAT1L	0.5
P01308	1	PDAP1	0.5
P01308	1	CAPG	0.5
P01308	1	SLC6A11	0.5
P01308	1	IPO5	0.5
P01308	1	PFDN6	0.5
P01308	1	NCAN	0.5
P01308	1	CCS	0.5
P01308	1	APOA1BP	0.5
P01308	1	PSMA1	1
P01308	1	PRSS3	1
P01308	1	TBC1D10C	1
P01308	1	ACTBL2	0.5
P01308	1	ATAD3A	0.5
P01308	1	RGS7;RGS6	0.5
P01308	1	GNL1	0.5
P01308	1	NDRG1	0.5
P01308	1	CHCHD7	0.5
P01308	1	PKD2L1	0.5
P01308	1	ATPIF1	1
P01308	1	SRSF7	0.5
P01308	1	RPL4	0.5
P01308	1	NCDN	0.5
P01308	1	CCDC124	0.5
P01308	1	FAM162A	0.5
P01308	1	NUDT21	1
P01308	1	APMAP	0.5
P01308	1	ATP5J	0.5
P01308	2	GAPDH	16
P01308	2	PKLR	0.5
P01308	2	DPYSL2	23
P01308	2	PEBP1	12
P01308	2	ENO1	18
P01308	2	ALDOA	20
P01308	2	ACTG1	1
P01308	2	ACO2	24
P01308	2	SPTAN1	86
P01308	2	HSPA8	15
P01308	2	GLUD1;GLUD2	22
P01308	2	HK1	31
P01308	2	PGK1	13
P01308	2	GLUL	12
P01308	2	SPTBN1	32
P01308	2	ALB	15
P01308	2	GFAP	1
P01308	2	CKB	0.5
P01308	2	ALDOC	16
P01308	2	ATP1A1	10
P01308	2	SYN1	21
P01308	2	CLTC	2
P01308	2	PPP3CA	6
P01308	2	PKM	3
P01308	2	HRNR	11
P01308	2	DSP	18
P01308	2	STMN1	7
P01308	2	HBB	7
P01308	2	GOT2	13
P01308	2	GPM6A	6
P01308	2	STXBP1	0.5
P01308	2	TKT	5
P01308	2	TUBB4B	0.5
P01308	2	CBR1	5
P01308	2	UBA1	0.5
P01308	2	ANK2	0.5
P01308	2	PFKM	7
P01308	2	AP2M1	9
P01308	2	HSPA1B;HSPA1A	4
P01308	2	RAN	5
P01308	2	CKMT1A;CKMT1B	7
P01308	2	SYT1	10
P01308	2	SOD1	3
P01308	2	FSCN1	5
P01308	2	MAP1B	12
P01308	2	TUBA1A;TUBA1C;TUBA3E;TUBA8	0.5
P01308	2	ACTN1	7
P01308	2	RAB3A	4
P01308	2	HAGH	2
P01308	2	EEF1A2	0.5
P01308	2	GDI1	6
P01308	2	SEPT3	1
P01308	2	GDA	17
P01308	2	ATP1A3	11
P01308	2	TPI1	12
P01308	2	PLEC	0.5
P01308	2	PCMT1	9
P01308	2	PLP1	8
P01308	2	NFASC	1
P01308	2	PRDX6	12
P01308	2	PFN2	2
P01308	2	ATP5B	4
P01308	2	PACSIN1	12
P01308	2	AGL	7
P01308	2	CFL1	5
P01308	2	GAP43	6
P01308	2	PRDX1	10
P01308	2	GJA1	2
P01308	2	CNTN1	12
P01308	2	ALDH7A1	12
P01308	2	HSPA9	13
P01308	2	FGA	3
P01308	2	UCHL1	3
P01308	2	ANXA6	15
P01308	2	HBA1	3
P01308	2	PYGB	0.5
P01308	2	HSP90AA1	2
P01308	2	MAPK1	8
P01308	2	HSPD1	10
P01308	2	MAP6	7
P01308	2	MAP1A	7
P01308	2	HSPH1	4
P01308	2	MDH2	15
P01308	2	ENO2	11
P01308	2	ABAT	10
P01308	2	GNAO1	6
P01308	2	CA2	6
P01308	2	ATP6V1B2	10
P01308	2	LGALS1	3
P01308	2	SEPT7	10
P01308	2	MAP2	9
P01308	2	ESD	4
P01308	2	AHCYL1	2
P01308	2	VIM	0.5
P01308	2	MDH1	8
P01308	2	FH	5
P01308	2	ALDH5A1	8
P01308	2	GNB1	6
P01308	2	GOT1	9
P01308	2	AP2A1	3
P01308	2	ATP1A2	5
P01308	2	KCNAB2	11
P01308	2	SLC1A2	4
P01308	2	VCP	6
P01308	2	CNP	6
P01308	2	PRDX2	9
P01308	2	IGHG4	0.5
P01308	2	C4A;C4B	2
P01308	2	GDI2	8
P01308	2	ARF1;ARF3	3
P01308	2	DPYSL3	4
P01308	2	EPB41L3	1
P01308	2	JUP	6
P01308	2	NEFL	0.5
P01308	2	SNCA	7
P01308	2	SYNJ1	1
P01308	2	SELENBP1	10
P01308	2	ATP5A1	5
P01308	2	FN3KRP	8
P01308	2	AHCY	8
P01308	2	PGAM1	3
P01308	2	LDHA	4
P01308	2	AMPH	4
P01308	2	AP2B1	5
P01308	2	CNDP2	1
P01308	2	ATP6V1A	5
P01308	2	PDHA1	4
P01308	2	MSN	6
P01308	2	CYB5R3	3
P01308	2	YWHAZ	3
P01308	2	PPIA	7
P01308	2	KBTBD11	5
P01308	2	ATP6V1G2	2
P01308	2	QDPR	6
P01308	2	CS	7
P01308	2	SH3GL2	6
P01308	2	FGB	4
P01308	2	ANXA7	9
P01308	2	SEPT11	5
P01308	2	ATP2B2	1
P01308	2	LDHB	8
P01308	2	DSG1	4
P01308	2	RAB14	7
P01308	2	SEPT8	2
P01308	2	PFKP	0.5
P01308	2	PAICS	6
P01308	2	LANCL1	1
P01308	2	STIP1	8
P01308	2	ANXA2;ANXA2P2	6
P01308	2	MBP	2
P01308	2	NCAM1	1
P01308	2	C3	3
P01308	2	ALDH9A1	6
P01308	2	NEFM	0.5
P01308	2	DDAH1	9
P01308	2	DPYSL5	5
P01308	2	YWHAE	2
P01308	2	OXR1	6
P01308	2	FLNA	2
P01308	2	S100A7;S100A7A	4
P01308	2	NDRG2	2
P01308	2	GPI	2
P01308	2	NPEPPS	3
P01308	2	ALDH2	1
P01308	2	TNR	1
P01308	2	HSPA5	11
P01308	2	DNM1	1
P01308	2	TAGLN3	7
P01308	2	IGKC	3
P01308	2	FGG	3
P01308	2	GSN	5
P01308	2	GRB2	2
P01308	2	NDUFS1	0.5
P01308	2	CAPZA2	4
P01308	2	CSRP1	3
P01308	2	TF	7
P01308	2	STX1B	6
P01308	2	SLC25A12	0.5
P01308	2	ARHGDIA	1
P01308	2	TRIM2	1
P01308	2	STX1A	4
P01308	2	GSTM3	2
P01308	2	IGHA1	1
P01308	2	SNCG	5
P01308	2	GRHPR	7
P01308	2	RAB1A	1
P01308	2	PFN1	3
P01308	2	ALDH1L1	0.5
P01308	2	RAB2A	0.5
P01308	2	CRMP1	1
P01308	2	COX6B1	5
P01308	2	IDH2	0.5
P01308	2	SNAP91	2
P01308	2	ALDH4A1	7
P01308	2	PGM1	6
P01308	2	UGGT1	0.5
P01308	2	SYN2	2
P01308	2	RAB7A	6
P01308	2	EZR	10
P01308	2	ATP6V0A1	0.5
P01308	2	ATP6V1E1	5
P01308	2	UQCRC1	2
P01308	2	RHOA;RHOC	2
P01308	2	SDHA	4
P01308	2	FBXO22	2
P01308	2	MOG	4
P01308	2	G6PD	2
P01308	2	NSF	0.5
P01308	2	PARK7	4
P01308	2	GNB2	0.5
P01308	2	BIN1	2
P01308	2	DLD	5
P01308	2	CAND1	2
P01308	2	PLCB1	6
P01308	2	MAPRE3	3
P01308	2	DYNC1H1	0.5
P01308	2	ATP2B4	3
P01308	2	TPM3	1
P01308	2	PGD	5
P01308	2	IGHM	0.5
P01308	2	TUBB2A;TUBB2B	0.5
P01308	2	UGP2	5
P01308	2	GSTM1	2
P01308	2	AHNAK	6
P01308	2	ACTN4	3
P01308	2	YWHAB	1
P01308	2	HSP90AB1	0.5
P01308	2	RAB5B	3
P01308	2	A2M	2
P01308	2	NRCAM	6
P01308	2	NAPB	0.5
P01308	2	HINT1	2
P01308	2	FLG2	5
P01308	2	ATP6V1C1	3
P01308	2	IDH3A	1
P01308	2	TOLLIP	0.5
P01308	2	IGSF8	1
P01308	2	UQCRC2	0.5
P01308	2	PPP2CA;PPP2CB	1
P01308	2	CTSD	5
P01308	2	TAGLN	3
P01308	2	HBG1	0.5
P01308	2	PDIA3	0.5
P01308	2	OXCT1	2
P01308	2	PALM	2
P01308	2	AKR7A2	5
P01308	2	SYNGR3	3
P01308	2	MAG	4
P01308	2	PCBP1	2
P01308	2	SARS	2
P01308	2	NNT	0.5
P01308	2	UBE2M	2
P01308	2	TPPP	5
P01308	2	SEPT5	1
P01308	2	YWHAG	0.5
P01308	2	GSR	1
P01308	2	AP2A2	3
P01308	2	ECHS1	3
P01308	2	RAB21	2
P01308	2	ERI3	6
P01308	2	ECH1	5
P01308	2	AIFM1	5
P01308	2	TXN	4
P01308	2	UBE2N;UBE2NL	3
P01308	2	ATP1B1	3
P01308	2	CAMK2A	0.5
P01308	2	HPRT1	6
P01308	2	SV2A	0.5
P01308	2	NRGN	2
P01308	2	CCT2	0.5
P01308	2	TBC1D24	2
P01308	2	CISD1	3
P01308	2	ACLY	0.5
P01308	2	SLC1A3	2
P01308	2	HNRNPK	2
P01308	2	PAK1;PAK2	4
P01308	2	ADD1	2
P01308	2	SIRT2	3
P01308	2	HSPA2	3
P01308	2	CNTNAP1	1
P01308	2	PHYHIP	0.5
P01308	2	CAPZB	4
P01308	2	HADHA	0.5
P01308	2	ACOT7	2
P01308	2	RNH1	0.5
P01308	2	MARCKS	2
P01308	2	TUBB4A	0.5
P01308	2	HBD	0.5
P01308	2	GSTP1	4
P01308	2	ATP5O	0.5
P01308	2	HSPA4	4
P01308	2	NCDN	0.5
P01308	2	PPP3CB	2
P01308	2	VCAN	2
P01308	2	SLC25A11	0.5
P01308	2	RPL30	0.5
P01308	2	PTPN11	1
P01308	2	AKR1B1	6
P01308	2	SLC25A4	1
P01308	2	DSC1	0.5
P01308	2	NME1-NME2;NME2;NME1;NME2P1	1
P01308	2	FABP5	2
P01308	2	HSPA12A	0.5
P01308	2	GNPDA1	2
P01308	2	IGHG1	2
P01308	2	PGP	2
P01308	2	HP	0.5
P01308	2	DLG4	0.5
P01308	2	CCT8	2
P01308	2	ARRB1	0.5
P01308	2	PSAT1	2
P01308	2	CA1	2
P01308	2	EEF2	0.5
P01308	2	BASP1	3
P01308	2	WARS	5
P01308	2	SEPT2	3
P01308	2	PRDX5	4
P01308	2	ADD2	0.5
P01308	2	CORO1A	1
P01308	2	ACAT1	2
P01308	2	MAPK3	0.5
P01308	2	EPB41L1	0.5
P01308	2	CALM2;CALM3	2
P01308	2	HSP90B1	0.5
P01308	2	GNAI2	0.5
P01308	2	EIF4B	1
P01308	2	ARPC3	1
P01308	2	ACAT2	0.5
P01308	2	ME2	1
P01308	2	ARPC1A	1
P01308	2	ALDH6A1	1
P01308	2	CRYM	1
P01308	2	CCT3	0.5
P01308	2	ME1	2
P01308	2	VDAC2	1
P01308	2	ABHD10	4
P01308	2	AQP4	2
P01308	2	YWHAH	0.5
P01308	2	HSD17B4	2
P01308	2	RAB10	2
P01308	2	CRYZ	2
P01308	2	CCT4	0.5
P01308	2	PEPD	2
P01308	2	PDXP	1
P01308	2	FTH1	1
P01308	2	AK3	3
P01308	2	PPA1	1
P01308	2	PDHB	0.5
P01308	2	DPYSL4	2
P01308	2	RAC1;RAC3;RAC2	1
P01308	2	DLST	1
P01308	2	RDX	3
P01308	2	RAB6B	0.5
P01308	2	ADH5	0.5
P01308	2	INA	0.5
P01308	2	ACP1	5
P01308	2	PRNP	2
P01308	2	CAP1	3
P01308	2	SEPT6	3
P01308	2	HSPA4L	0.5
P01308	2	DSTN	1
P01308	2	SPTBN2	1
P01308	2	EIF4A2;EIF4A1	0.5
P01308	2	CAPN1	1
P01308	2	GSK3A	2
P01308	2	RAB5C	3
P01308	2	ANXA11	2
P01308	2	DCTN2	1
P01308	2	PPP5C	4
P01308	2	EEF1G	1
P01308	2	SERPINA1	2
P01308	2	SELM	2
P01308	2	KHSRP	2
P01308	2	SLC17A7	0.5
P01308	2	PITPNA	2
P01308	2	YWHAQ	0.5
P01308	2	CSTB	2
P01308	2	SDHB	1
P01308	2	GPX4	3
P01308	2	MAOB	0.5
P01308	2	BSN	1
P01308	2	EHD3	0.5
P01308	2	PADI2	0.5
P01308	2	CORO2B	0.5
P01308	2	PLCD1	0.5
P01308	2	UBB;RPS27A;UBC;UBA52	3
P01308	2	FAM49B	1
P01308	2	PHGDH	1
P01308	2	CAT	1
P01308	2	DLAT	0.5
P01308	2	ACADVL	3
P01308	2	SOD2	2
P01308	2	ME3	2
P01308	2	ST13;ST13P4;ST13P5	4
P01308	2	GNAI1	2
P01308	2	NIPSNAP3A;NIPSNAP3B	1
P01308	2	NDUFV1	0.5
P01308	2	SRI	0.5
P01308	2	B2M	3
P01308	2	SNAP25	0.5
P01308	2	TUBB3	0.5
P01308	2	TPPP3	2
P01308	2	NT5DC3	0.5
P01308	2	IGLV4-60	1
P01308	2	CYFIP2;CYFIP1	0.5
P01308	2	PPP1CB;PPP1CC;PPP1CA	1
P01308	2	SNCB	1
P01308	2	FASN	0.5
P01308	2	CTTN	1
P01308	2	BCAN	1
P01308	2	VDAC1	2
P01308	2	AP1M1	0.5
P01308	2	GNB5	3
P01308	2	ARPC2	1
P01308	2	FN3K	1
P01308	2	PRKAR2B	0.5
P01308	2	S100A6	0.5
P01308	2	NADK2	2
P01308	2	PRDX3	2
P01308	2	ANXA5	3
P01308	2	ALAD	3
P01308	2	FAHD2A;FAHD2B	2
P01308	2	AKR1A1	0.5
P01308	2	BLVRA	1
P01308	2	VAT1	0.5
P01308	2	RAB18	1
P01308	2	STX7	2
P01308	2	PCCB	3
P01308	2	PAFAH1B1	0.5
P01308	2	IGLC6;IGLC7	1
P01308	2	KRAS;HRAS;NRAS	0.5
P01308	2	RTN1	2
P01308	2	ASRGL1	1
P01308	2	DECR1	0.5
P01308	2	SUCLG1	0.5
P01308	2	CTSB	1
P01308	2	GANAB	0.5
P01308	2	CNRIP1	2
P01308	2	FKBP4	0.5
P01308	2	PTPRZ1	3
P01308	2	NPTX1	2
P01308	2	GATM	2
P01308	2	GNAQ	0.5
P01308	2	EFHD2	2
P01308	2	CRYAB	0.5
P01308	2	OAT	1
P01308	2	AUH	3
P01308	2	ACTR3	1
P01308	2	TUBB	0.5
P01308	2	BAIAP2	2
P01308	2	GSTM2	3
P01308	2	RAB11B;RAB11A	1
P01308	2	SIRPA;SIRPB1	2
P01308	2	FCGBP	0.5
P01308	2	RAP1A	1
P01308	2	NCKAP1	0.5
P01308	2	DDX6	5
P01308	2	PREP	0.5
P01308	2	GPM6B	2
P01308	2	CST3	1
P01308	2	VAMP2;VAMP3	0.5
P01308	2	RAB5A	0.5
P01308	2	SLC9A3R1	4
P01308	2	CADPS	0.5
P01308	2	HNRNPA2B1;HNRPA2B1	0.5
P01308	2	PHYHIPL	0.5
P01308	2	ATP6V0D1	2
P01308	2	TALDO1	2
P01308	2	IGHG2	1
P01308	2	TLN1	0.5
P01308	2	DCD	3
P01308	2	IGHG3	0.5
P01308	2	ACTR2	0.5
P01308	2	OPA1	0.5
P01308	2	TPT1	0.5
P01308	2	CRAT	0.5
P01308	2	HIBADH	1
P01308	2	MACROD1	1
P01308	2	EEF1A1;EEF1A1P5	0.5
P01308	2	PDXK	0.5
P01308	2	ACTC1;ACTG2;ACTA1;ACTA2	1
P01308	2	TUFM	0.5
P01308	2	NAPA	0.5
P01308	2	HSPB1	0.5
P01308	2	MIF	3
P01308	2	CLU	2
P01308	2	LASP1	0.5
P01308	2	PAFAH1B2	0.5
P01308	2	MT-CO2	0.5
P01308	2	VSNL1	2
P01308	2	GPD2	2
P01308	2	IMPA1	1
P01308	2	ATP2B1	0.5
P01308	2	C16orf13	1
P01308	2	MAP2K1	0.5
P01308	2	FLOT1	0.5
P01308	2	ATP1B2	2
P01308	2	DCXR	1
P01308	2	GAS7	0.5
P01308	2	NCAM1	3
P01308	2	SFXN1	0.5
P01308	2	DNAJC6	1
P01308	2	DBN1	1
P01308	2	PURA	0.5
P01308	2	CAMK2B	0.5
P01308	2	RPL12	0.5
P01308	2	DCLK1	1
P01308	2	PPA2	1
P01308	2	RTN4	0.5
P01308	2	PGM2L1	1
P01308	2	IDH1	2
P01308	2	HADHB	0.5
P01308	2	NEDD8;NEDD8-MDP1	1
P01308	2	SH3GLB2	1
P01308	2	PPT1	1
P01308	2	NQO2	2
P01308	2	ACTR1A	0.5
P01308	2	ISOC2	1
P01308	2	WDR1	0.5
P01308	2	CLTB	1
P01308	2	SERBP1	0.5
P01308	2	PPIB	3
P01308	2	SLC3A2	2
P01308	2	LYZ	2
P01308	2	SCRN1	0.5
P01308	2	TMSB4X	1
P01308	2	GLOD4	1
P01308	2	NDUFS2	0.5
P01308	2	CCT7	0.5
P01308	2	DKFZp566H1924;NPTN	1
P01308	2	HEPACAM	1
P01308	2	ATP8A1	0.5
P01308	2	SYP	3
P01308	2	GLRX	2
P01308	2	ANXA1	1
P01308	2	FKBP1A;FKBP12-Exip2	1
P01308	2	RPSA	0.5
P01308	2	NARS	1
P01308	2	ATIC	0.5
P01308	2	CADM2	2
P01308	2	PNPO	0.5
P01308	2	CCT5	0.5
P01308	2	GYG1	0.5
P01308	2	MAP1LC3A	2
P01308	2	HSPE1	2
P01308	2	PDCD6IP	0.5
P01308	2	MAP4	2
P01308	2	ACYP2	2
P01308	2	HNRNPD	2
P01308	2	ARPC4;ARPC4-TTLL3	2
P01308	2	NIPSNAP1	0.5
P01308	2	PTGR1	0.5
P01308	2	FLG	3
P01308	2	MPI	1
P01308	2	PSMA5	1
P01308	2	VAPA	2
P01308	2	PFKL	1
P01308	2	PPP1R7	2
P01308	2	IGLV3-9;IGLV3-12	0.5
P01308	2	OGDH	0.5
P01308	2	ACBD7	1
P01308	2	GPHN	2
P01308	2	CFH	0.5
P01308	2	PPM1H	2
P01308	2	PYGM	0.5
P01308	2	LGI1	0.5
P01308	2	HIBCH	1
P01308	2	RABL6	0.5
P01308	2	GLO1	2
P01308	2	SYT7	1
P01308	2	PKP1	2
P01308	2	COL18A1	0.5
P01308	2	GSTO1	2
P01308	2	CEND1	3
P01308	2	ACOT13	1
P01308	2	SKP1	1
P01308	2	TUBA4A	1
P01308	2	TWF2	0.5
P01308	2	ARG1	0.5
P01308	2	TMOD2	2
P01308	2	CFL2	1
P01308	2	PIP	2
P01308	2	PHB2	0.5
P01308	2	PHB	0.5
P01308	2	TPM4	1
P01308	2	AK1	0.5
P01308	2	PLD3	1
P01308	2	HEBP1	2
P01308	2	SEPW1	1
P01308	2	PPP2R4	0.5
P01308	2	SUCLA2	0.5
P01308	2	HADH	2
P01308	2	RPH3A	1
P01308	2	CTBP1	0.5
P01308	2	ERP29	1
P01308	2	DLG1	1
P01308	2	CYC1	1
P01308	2	MPO	0.5
P01308	2	CPNE5;CPNE8;CPNE9	1
P01308	2	TGM3	1
P01308	2	NDUFV2	2
P01308	2	CAPZA1	1
P01308	2	ADD3	0.5
P01308	2	RALA	2
P01308	2	NIT1	0.5
P01308	2	PDIA6	0.5
P01308	2	PRKCG	0.5
P01308	2	FAHD1	1
P01308	2	UBE2L3	2
P01308	2	DNM1L	0.5
P01308	2	ERICH3	1
P01308	2	HPX	1
P01308	2	ATP6V1H	0.5
P01308	2	AHCYL2	2
P01308	2	IDH3G	0.5
P01308	2	PSD3	0.5
P01308	2	CD81	2
P01308	2	NCAM2	1
P01308	2	TAGLN2	0.5
P01308	2	AARS	0.5
P01308	2	OTUB1	0.5
P01308	2	VPS35	0.5
P01308	2	NDRG4	1
P01308	2	IGHV3OR16-9	0.5
P01308	2	PSMB5	1
P01308	2	CP	0.5
P01308	2	ASPA	1
P01308	2	MT1X;MT2A;MT1G	1
P01308	2	BDH2	0.5
P01308	2	ACTB	1
P01308	2	HNRNPA1;HNRNPA1L2	0.5
P01308	2	APOE	0.5
P01308	2	ETFB	2
P01308	2	LGALSL	3
P01308	2	SPRR2B;SPRR2D;SPRR2A;SPRR2E;SPRR2G	3
P01308	2	PSMA6	1
P01308	2	DYNC1LI2	1
P01308	2	ACTN2	0.5
P01308	2	UQCRH	1
P01308	2	CDC42	2
P01308	2	CYCS	1
P01308	2	AAK1	1
P01308	2	ETFA	2
P01308	2	MAT2A	1
P01308	2	DUT	0.5
P01308	2	BLVRB	0.5
P01308	2	EEF1B2	0.5
P01308	2	NDUFA7	1
P01308	2	HAPLN2	1
P01308	2	PCSK1N	1
P01308	2	TTR	0.5
P01308	2	SYNGR1	1
P01308	2	LGALS7	0.5
P01308	2	NAGK	0.5
P01308	2	AGAP3	1
P01308	2	DLG3	1
P01308	2	AP1B1	0.5
P01308	2	CAMKV	1
P01308	2	CADM3	1
P01308	2	TIPRL	0.5
P01308	2	GMFB	1
P01308	2	PRPS1;PRPS1L1	1
P01308	2	MAT2B	0.5
P01308	2	PTGDS	1
P01308	2	RHOB	1
P01308	2	PRKACB	0.5
P01308	2	IGLV5-48;VPREB1	0.5
P01308	2	SGIP1	0.5
P01308	2	PCBD1	1
P01308	2	PPP2R1A	0.5
P01308	2	NDUFS3	1
P01308	2	RPS3A	0.5
P01308	2	ILF2	2
P01308	2	RAB3C	0.5
P01308	2	C1QC	1
P01308	2	DYNLL1	0.5
P01308	2	GPD1L	0.5
P01308	2	PSMB6	2
P01308	2	PRRT2	2
P01308	2	NIT2	0.5
P01308	2	PEA15	0.5
P01308	2	TMEM189-UBE2V1;UBE2V1;UBE2V2	1
P01308	2	COX5A	1
P01308	2	ADO	1
P01308	2	NDUFS5	1
P01308	2	DBI	2
P01308	2	PNP	0.5
P01308	2	CAB39	1
P01308	2	SCAI	0.5
P01308	2	HNRNPL	1
P01308	2	AP1G1	0.5
P01308	2	CALB2	0.5
P01308	2	SORD	0.5
P01308	2	TUBB8	0.5
P01308	2	RPS3	0.5
P01308	2	CRYL1	0.5
P01308	2	SLC25A5	1
P01308	2	RPS28	0.5
P01308	2	PCBP2;PCBP3	0.5
P01308	2	NEGR1	0.5
P01308	2	EPS15L1	0.5
P01308	2	CACYBP	0.5
P01308	2	HIST1H4A	1
P01308	2	ATP2A2;ATP2A3	0.5
P01308	2	ATP5F1	0.5
P01308	2	MECR	0.5
P01308	2	HGS	0.5
P01308	2	SH3GL1	0.5
P01308	2	SPRR1B;SPRR1A	1
P01308	2	KTN1	0.5
P01308	2	SYNPO	1
P01308	2	GPX1	0.5
P01308	2	BCAP31	0.5
P01308	2	ISCU	0.5
P01308	2	NDUFA9	0.5
P01308	2	SRP14	1
P01308	2	SH3GL3	0.5
P01308	2	ECI1;DCI	1
P01308	2	CORO1C	1
P01308	2	NDUFS6	0.5
P01308	2	WASF1	0.5
P01308	2	XP32	2
P01308	2	KIAA0513	0.5
P01308	2	CPLX2	1
P01308	2	ACTR1B	0.5
P01308	2	TMSB10	0.5
P01308	2	TLN2	0.5
P01308	2	TPM1	0.5
P01308	2	RAP1GDS1	0.5
P01308	2	RPS19	0.5
P01308	2	RAB4B	1
P01308	2	COX5B	1
P01308	2	RUFY3	0.5
P01308	2	RAB8A	0.5
P01308	2	MCTS1	0.5
P01308	2	RPL23	0.5
P01308	2	PPM1A	0.5
P01308	2	TPP1	0.5
P01308	2	RTN3	0.5
P01308	2	MGST3	1
P01308	2	MTPN	1
P01308	2	S100A14	3
P01308	2	COA6	2
P01308	2	OLA1	0.5
P01308	2	NME1	0.5
P01308	2	P4HB	0.5
P01308	2	COL1A2	0.5
P01308	2	PIP4K2A	0.5
P01308	2	APEX1	0.5
P01308	2	GNB5	1
P01308	2	SRM	2
P01308	2	IGHV3-21;IGHV3OR16-10;IGHV3-20;IGHV3-43	0.5
P01308	2	CSNK2A1;CSNK2A3	0.5
P01308	2	IGKV3D-20	0.5
P01308	2	ICAM5	0.5
P01308	2	RAB8B	2
P01308	2	MRAS	1
P01308	2	PGLS	0.5
P01308	2	GBAS	0.5
P01308	2	EPDR1	0.5
P01308	2	THY1	1
P01308	2	GNAZ	0.5
P01308	2	S100A9	2
P01308	2	ATP5L	0.5
P01308	2	DMTN	0.5
P01308	2	NUDT3	1
P01308	2	LAP3	0.5
P01308	2	AP3D1	0.5
P01308	2	MT3	1
P01308	2	OGDHL	0.5
P01308	2	ADAM23	0.5
P01308	2	NDUFA8	0.5
P01308	2	GDAP1	1
P01308	2	PSAP	2
P01308	2	CPNE6	0.5
P01308	2	MBP	1
P01308	2	PCYT2	0.5
P01308	2	APOA1	0.5
P01308	2	S100B	0.5
P01308	2	HIST1H1E;HIST1H1T;HIST1H1C;HIST1H1A;HIST1H1D	1
P01308	2	ATP6V1D	0.5
P01308	2	EPB41L2	0.5
P01308	2	FBXO2	0.5
P01308	2	GSTM4	0.5
P01308	2	KIAA1107	1
P01308	2	AMT	2
P01308	2	EPN1;EPN3	0.5
P01308	2	L1CAM	1
P01308	2	GNG7	0.5
P01308	2	ETHE1	2
P01308	2	GCDH	0.5
P01308	2	DDB1	0.5
P01308	2	MCCC2	0.5
P01308	2	CRKL	0.5
P01308	2	PTGES2	0.5
P01308	2	TSN	0.5
P01308	2	PSMB3	1
P01308	2	SLC25A3	1
P01308	2	EIF2S3L;EIF2S3	1
P01308	2	HNRNPC	0.5
P01308	2	KIF5A;KIF5C;KIF5B	0.5
P01308	2	ACTR3B;ACTR3C	0.5
P01308	2	COX7A2	0.5
P01308	2	IGKV2D-28;IGKV2-40;IGKV A18;IGKV2D-26;IGKV2D-30;IGKV2D-29	0.5
P01308	2	UQCRFS1	0.5
P01308	2	IDH3B	0.5
P01308	2	ATG7	0.5
P01308	2	WDR44	0.5
P01308	2	HNRNPA3	0.5
P01308	2	OLFM1	2
P01308	2	HMGCL	0.5
P01308	2	HRSP12	1
P01308	2	PLLP	1
P01308	2	CDC37	1
P01308	2	MGLL	0.5
P01308	2	PPP1R1B	0.5
P01308	2	RPS8	0.5
P01308	2	C11orf68	1
P01308	2	GNG2	1
P01308	2	WASL	0.5
P01308	2	TRAP1	0.5
P01308	2	ITSN1	0.5
P01308	2	SRGAP3	1
P01308	2	MAPRE1	0.5
P01308	2	LRRC47	0.5
P01308	2	ISOC1	2
P01308	2	AP3M2	0.5
P01308	2	CMBL	0.5
P01308	2	RAB1B	0.5
P01308	2	SEPT9	0.5
P01308	2	TCP1	0.5
P01308	2	SRSF3	1
P01308	2	COX6C	0.5
P01308	2	LHPP	1
P01308	2	BCAS1	0.5
P01308	2	SLC1A4	0.5
P01308	2	FAIM2	1
P01308	2	CAPN2	0.5
P01308	2	RTN3	1
P01308	2	ATP5J2-PTCD1;ATP5J2	0.5
P01308	2	FKBP2	1
P01308	2	DNM2	0.5
P01308	2	IGLL5;IGLC1	0.5
P01308	2	FXYD6;FXYD6-FXYD2	0.5
P01308	2	PDCD5	1
P01308	2	Em:AP000351.3;GSTT2;GSTT2B	0.5
P01308	2	SEMA7A	1
P01308	2	ENSA	1
P01308	2	CPE	0.5
P01308	2	ACO1	0.5
P01308	2	RPL9	0.5
P01308	2	VDAC3	0.5
P01308	2	CNTNAP2	0.5
P01308	2	SYNCRIP	0.5
P01308	2	COX4I1	0.5
P01308	2	LSAMP	1
P01308	2	HSD17B8	0.5
P01308	2	KIAA1045	0.5
P01308	2	FABP3	1
P01308	2	PCCA	0.5
P01308	2	IVD	1
P01308	2	ATP5D	0.5
P01308	2	TRIM21	0.5
P01308	2	PIP4K2B	0.5
P01308	2	HNRNPR	0.5
P01308	2	PREPL	0.5
P01308	2	PABPC1;PABPC4;PABPC1L;PABPC3	1
P01308	2	RAP1B	0.5
P01308	2	TGM1	2
P01308	2	SCCPDH	0.5
P01308	2	PACS1	0.5
P01308	2	VTA1	0.5
P01308	2	FLOT2	0.5
P01308	2	NUDC	0.5
P01308	2	CRIP2	0.5
P01308	2	CAPNS1	0.5
P01308	2	HMGB1;HMGB1P1	1
P01308	2	GARS	0.5
P01308	2	AP3B2	0.5
P01308	2	LGI3	0.5
P01308	2	SNTA1	0.5
P01308	2	NT5C2	0.5
P01308	2	CSDE1	0.5
P01308	2	STX12	1
P01308	2	HNRNPM	0.5
P01308	2	DLG2	0.5
P01308	2	TXNL1	0.5
P01308	2	ARL8A;ARL8B	0.5
P01308	2	TTN	0.5
P01308	2	CHID1	0.5
P01308	2	PRPSAP2	0.5
P01308	2	ABI2	0.5
P01308	2	PAM	1
P01308	2	MYO5A;MYO5C	0.5
P01308	2	CLVS1;CLVS2	0.5
P01308	2	IGKV6-21;IGKV6D-21;IGKV1OR2-108;IGKV1D-17	1
P01308	2	RAP2B;RAP2A;RAP2C	0.5
P01308	2	TMLHE	0.5
P01308	2	CASP14	1
P01308	2	TUBA1B	0.5
P01308	2	SLC25A22;SLC25A18	0.5
P01308	2	RPL6	0.5
P01308	2	AAMDC	0.5
P01308	2	EIF5A2;EIF5A;EIF5AL1	0.5
P01308	2	DHX9	1
P01308	2	TBCA	1
P01308	2	TBCB	0.5
P01308	2	RPL14	0.5
P01308	2	PPAT	0.5
P01308	2	PPP2R2A;PPP2R2D	0.5
P01308	2	SLC30A3	1
P01308	2	NIF3L1	0.5
P01308	2	PGM3	0.5
P01308	2	HIVEP2	0.5
P01308	2	ALCAM	0.5
P01308	2	OMG	1
P01308	2	POF1B	1
P01308	2	DCLK2	1
P01308	2	CCT6A;CCT6B	0.5
P01308	2	HSPA1L	1
P01308	2	SULT4A1	0.5
P01308	2	PCYOX1	0.5
P01308	2	IGKV1D-13	1
P01308	2	CANX	0.5
P01308	2	PICALM	0.5
P01308	2	COL1A1	0.5
P01308	2	HLA-C	0.5
P01308	2	PDE1A	0.5
P01308	2	HSPA6;HSPA7	1
P01308	2	AKAP12	0.5
P01308	2	S100A11	1
P01308	2	OSBP	0.5
P01308	2	KCNV2	1
P01308	2	NCEH1	0.5
P01308	2	S100A8	1
P01308	2	COPS3	0.5
[truncated: 10,757 more rows]

## Sheet: Sheet3
PreyGene	FC	AvgP
HSPA2	1.86667	0.2075
HIST1H4A	0.777778	0
AGL	0.954128	0.0187
SYNPO	0.8	0
HSPA5	1.25641	0.0446
HSPA4	1.04	0.0425
HRSP12	1.11111	0.0479
HSPA9	0.845238	0
HSPA8	1.23944	0.0125
IGHG1	1.23077	0.0467
IGHG2	1.16667	0.0787
IGHG3	0.90625	0.0292
SNAP91	0.956522	0.0283
B2M	1.57895	0.0204
PHYHIPL	1	0.0662
GPM6A	1.25926	0.0008
FKBP2	1.44444	0.1071
GPM6B	1.33333	0.0942
DBN1	1.2	0.1125
IGKC	1.33333	0.0033
ATPIF1	1.83333	0
AKR1B1	1.5625	0.1533
ACTG1	1.25	0
DLG1	1.1	0.0908
HSPD1	0.793103	0
OGDH	0.727273	0
DLG2	1.66667	0.0642
NCAN	1.5	0
CRKL	0.636364	0
ATP2A2;ATP2A3	0.875	0
UCHL1	0.98	0.0004
PRNP	0.647059	0.01
PPP2R4	1.2	0.09
IGHG4	1.2	0.1088
NAPB	0.421053	0
SV2A	0.666667	0.035
HEBP1	1.27273	0.1058
THY1	1.3	0.1171
NADK2	0.944444	0.0463
DHX9	1.14286	0
AP1M1	0.904762	0.0533
WDR1	0.714286	0.0367
CAPZA2	0.944444	0.0162
PCBP1	0.681818	0.0171
PTGR1	2.22222	0.1746
BCAT1	1.16667	0
CAMKV	0.888889	0
MACROD1	0.933333	0.0508
OPA1	0.466667	0
FN3K	1.15	0.1042
CNDP2	0.742424	0
SNAP25	0.733333	0.0321
DBNL	1.125	0
RPSA	1	0.0592
TUBB4B	0.875	0
TUBB4A	0.928571	0.0821
ERI3	1.09091	0.0196
MAG	1.33333	0.0946
CSRP1	1.08333	0.0058
ACLY	1.16667	0.1029
IGKV6-21;IGKV6D-21;IGKV1OR2-108;IGKV1D-17	0.916667	0
TSN	1	0
CAPZB	0.916667	0.0179
ATP6V1A	0.704545	0
PKD2L1	0.888889	0
SIRT2	0.685185	0.0004
ALB	0.778689	0.0004
L1CAM	1.55556	0.1237
ATP6V1H	1.1	0.0671
HSP90B1	1.69231	0.1267
MGST3	0.833333	0
RAB11B;RAB11A	1.04167	0.07
PTGDS	2.16667	0.1821
TST	0.818182	0
APOA1	0.583333	0
DPYSL3	0.602941	0.0017
CCT8	0.818182	0.025
APOE	0.571429	0
WDR44	1	0
GAP43	1.1	0.01
CCT2	0.458333	0.0154
CCT3	0.458333	0.0146
PEPD	1.14286	0.1037
CCT4	0.357143	0.0129
PAICS	0.885714	0.0171
TIPRL	0.666667	0
TBC1D24	0.903226	0.0404
MAP1LC3A	0.941176	0.0308
VTA1	1.14286	0
ATP1A1	0.836066	0.0121
DLG3	1.28571	0
DSP	4.48276	0.6608
NFASC	1.06667	0.0646
EPS15L1	1	0
GDI2	1.04651	0.0012
GDI1	0.918367	0.0012
MCCC2	1.1	0.0733
ANXA2;ANXA2P2	1.4	0.0537
DLG4	1.14286	0.1079
PREPL	1	0
GSTO1	1	0.0592
SULT4A1	0.875	0
ACO2	1.09929	0.0033
EIF2S3L;EIF2S3	1.125	0
DNAJC6	0.823529	0.0254
PSAP	1.375	0.0708
TUBA1A;TUBA1C;TUBA3E;TUBA8	1.11111	0.0654
GPX1	0.538462	0
IGLV4-60	1	0
FLOT1	0.380952	0
SERBP1	0.923077	0.0254
FLNA	0.470588	0.0433
CNRIP1	0.75	0.0083
DCD	2.5	0.2887
ADD1	1.16667	0.0504
CRIP2	0.777778	0
EFHD2	0.933333	0.0392
GANAB	0.6875	0.0308
CAPNS1	0.833333	0
VSNL1	1.16667	0.0225
RAP1B	0.5	0
SRGAP3	1.33333	0
AKAP12	1	0
ATP5O	0.529412	0.0108
DCTN2	1.73333	0.1712
PLP1	1.21212	0.0004
COX7A2	1.25	0.0767
HINT2	1	0
NDUFV2	1.125	0.0812
NDUFV1	0.384615	0.0188
PCBP2;PCBP3	1.16667	0
PLS3;PLS1	1.14286	0
ASPA	1.25	0
GDAP1	1.54545	0.1092
CDC37	1.85714	0.1942
ACAT1	0.958333	0.0217
ACAT2	0.518519	0.0279
S100A9	1.25	0.06
S100A8	1.22222	0
MECR	0.777778	0
AP3D1	0.875	0
EIF4B	0.869565	0.0692
ERICH3	1.3	0.0771
KIAA0513	0.636364	0
IVD	1.125	0
FAHD2A;FAHD2B	0.848485	0.0287
HADH	0.730769	0.0304
AUH	0.916667	0.0454
CALB2	1.71429	0.1158
ALDH9A1	0.97561	0.0142
CYFIP2;CYFIP1	0.708333	0.0342
LASP1	0.533333	0
CAT	2.6	0.2967
ASRGL1	0.764706	0.0329
FAIM2	1.1	0.0696
ARL8A;ARL8B	1	0
CAPZA1	1.09091	0.0679
ARPC4;ARPC4-TTLL3	0.947368	0.0346
IGKV1-8;IGKV1-9;IGKV1-27	1	0
AK3	1.16667	0.0504
AK1	1.28571	0.0862
SLC17A7	0.571429	0
ATP6V1E1	1.09375	0.0079
TBCB	1.83333	0.1462
TBCA	1	0
UBE2L3	1.3	0.0887
PPP2CA;PPP2CB	1	0.075
ATP1A3	1.06897	0.0329
ATP1A2	0.775	0.0183
HSPE1	1.75	0.1046
GLOD4	0.615385	0
SARS	0.78	0.0233
CDC42	0.708333	0.0196
ST13;ST13P4;ST13P5	1.35	0.1029
CTTN	1.55556	0.1367
IGSF8	1.08333	0.0342
COX5A	1.33333	0.1229
COX5B	0.769231	0
EEF1A2	0.4	0.0225
HNRNPL	0.809524	0.0312
C16orf13	0.916667	0.0542
PTPRZ1	0.857143	0.0487
RAB2A	0.416667	0.0029
ACTBL2	1.16667	0
BIN1	0.76087	0.0279
PGD	0.692308	0.0054
WDR45B	1.14286	0
FKBP4	0.8125	0.0575
PFN1	0.964286	0.0008
GYG1	0.818182	0.0262
PDE1A	1.33333	0
NUDC	1	0
PEA15	1.5	0.0892
PGP	0.722222	0.0104
ATP6V1B2	1.38298	0.0025
HSD17B4	1.13793	0.045
CTSB	0.636364	0.0179
CLVS1;CLVS2	0.888889	0
MCTS1	1.375	0.065
RTN4	1.23077	0.0542
COA6	1.42857	0.0575
HGS	0.769231	0
DMTN	1.33333	0.0892
SH3GLB2	1.07143	0.0596
EPDR1	1.28571	0.065
KRAS;HRAS;NRAS	0.666667	0
KCNAB2	1.625	0.0108
IGHM	2.26667	0.2042
CRAT	1	0.0875
RAB21	0.736842	0.0121
CFH	1.18182	0.14
PNP	1.1	0.095
CA1	1.48148	0.125
FN3KRP	0.844444	0
PCYOX1	1	0
ANK2	0.846154	0.1037
ACBD7	1.375	0.0883
RALA	1.09091	0.0258
ACTR1A	0.9	0
MT3	0.6	0.0042
SLC1A4	0.777778	0
PPP3CA	1	0.0071
PPP3CB	0.575	0.0179
PABPC1;PABPC4;PABPC1L;PABPC3	1	0
EEF2	0.666667	0.0362
SLC1A3	0.625	0.0187
TGM1	1.5	0.035
MT-CO2	0.411765	0
TGM3	2.66667	0.1458
UBB;RPS27A;UBC;UBA52	0.966667	0.0312
EIF4A2;EIF4A1	1	0.0954
GNPDA1	2.33333	0.1771
NQO2	0.823529	0.0563
MIF	1.21429	0.0125
CBR3	1	0
PKP1	3.75	0.495
NUDT21	1.33333	0
SLC25A12	0.387755	0.0192
SLC25A11	0.433333	0.0108
PEBP1	0.931507	0.0004
CKMT1A;CKMT1B	0.875	0.0104
RAN	0.857143	0.0017
EIF5A2;EIF5A;EIF5AL1	0.875	0
POF1B	1.14286	0
NIPSNAP3A;NIPSNAP3B	1.54545	0.0942
FGG	1.18	0.0754
PIP4K2A	1	0
FGA	1.1087	0.125
FGB	1.21429	0.0817
IGLC6;IGLC7	1	0.0279
RAB5A	0.5	0
RAB5C	0.705882	0.0029
RAB5B	0.565217	0.0012
ARG1	2.5	0.1929
ATP1B2	1.36842	0.0579
ATP1B1	0.757576	0.0033
IMPA1	1.57895	0.095
RPH3A	1.75	0.1433
PALM	1.375	0.0296
PHGDH	0.4	0
PAFAH1B2	1.625	0.1242
DBI	0.909091	0.0083
SYNCRIP	1.66667	0.0692
VAT1	0.705882	0.0321
LHPP	1	0.0371
PPP1CB;PPP1CC;PPP1CA	0.75	0.0275
SYT1	1.31373	0.0058
APP	1	0
C1QC	0.642857	0
C1QB	1	0
SYT7	0.7	0.0283
ECHS1	0.833333	0.0254
TMSB10	0.818182	0
GNG2	1.4	0.0987
GNG3	0.916667	0
LSAMP	1.28571	0
NME1	0.727273	0.1021
ALDH5A1	1.02222	0.0187
UQCRFS1	0.777778	0
UQCRC2	0.333333	0.0154
DDAH1	1.30769	0.005
UQCRC1	0.642857	0.0175
PDXK	1	0.0688
CYB5R3	0.625	0.0146
SPTAN1	1.13753	0.0004
ATP5L	0.615385	0
FAM49B	1.26667	0.0812
CNTN1	1.44737	0.0004
LAMB1	1.25	0
COX6B1	1.1	0
AP2B1	1.41667	0.0021
PSMA5	1.875	0.2021
GFER	1.5	0
HRNR	2.05455	0.5246
SUB1	1.125	0
KHSRP	0.925926	0.0358
GATM	0.941176	0.0642
TKT	0.913793	0.0008
MT1F	1	0
GNAI1	0.625	0.0025
COX6C	1.14286	0
PKM	0.944444	0.0262
DPYSL4	0.529412	0.0221
DPYSL5	0.842105	0.0162
DPYSL2	1.008	0.0008
TPT1	0.684211	0.0171
DLD	0.787879	0.0046
SPRR4	1.16667	0
NUDT3	1.33333	0
MRAS	1.22222	0
RTN1	1.23077	0.0575
DLAT	0.705882	0.0292
BLVRB	0.727273	0
BLVRA	0.842105	0.0321
RTN3	1.11111	0
MARC2	0.888889	0
UBE2N;UBE2NL	0.894737	0.0383
GJA1	1.05	0.0825
PPP5C	1.81818	0.1646
EEF1A1;EEF1A1P5	0.692308	0
MAOB	0.48	0.0112
PFN2	0.9375	0.0304
ATP6V0A1	0.625	0.0496
HNRNPK	1.08333	0.0358
TRIM2	2.24138	0.1983
GAS7	1.2	0.0929
PCSK1N	1	0
SIRPA;SIRPB1	2	0.2096
STXBP1	1.14286	0
FABP5	2	0.1367
PPA2	1.15385	0.0592
PPA1	0.6875	0
PGAM1	1.12069	0.0192
SKP1	2.85714	0.3367
ALCAM	1.33333	0
ATP5A1	0.644444	0.0067
TPM4	0.818182	0
TPM3	0.782609	0.0337
HMGB1;HMGB1P1	1.28571	0
IGKV3D-20	1.14286	0
FBXO22	1.96875	0.1758
AP3M2	1.33333	0
HSPA12A	0.333333	0
HNRNPAB	1.16667	0
RAB10	0.769231	0.02
CADM2	0.75	0.0329
CADM3	1	0.0438
RHOA;RHOC	0.590909	0.0225
ETFA	1	0.0279
ETFB	0.863636	0.0275
SEPW1	2.16667	0.1637
GNB5	2	0.1279
HNRNPA3	0.777778	0
GNB1	1.08824	0.0042
CMBL	0.875	0
GNB2	0.823529	0.05
ENO1	0.898305	0.0004
ENO2	1.12727	0
AGAP3	0.777778	0
KIAA1045	0.777778	0
RAB6B	0.555556	0
HIST1H1E;HIST1H1T;HIST1H1C;HIST1H1A;HIST1H1D	1.42857	0
S100A16	1	0
CLU	1.17647	0.0667
DUT	1.2	0.0579
CMC4	1.5	0
PDCD5	0.909091	0
OMG	1	0
DLST	0.5	0.0033
ELAVL4;ELAVL3	1	0
STX7	1.55556	0.0767
RAB14	0.777778	0
BASP1	1.04	0.0025
RPS3A	0.7	0
CA2	1.0303	0.0017
HAPLN2	1.14286	0.0933
MT1X;MT2A;MT1G	1	0
KTN1	0.7	0
PHB2	1.55556	0.1042
DCXR	1.0625	0.0704
PRDX5	0.961538	0.0125
SFXN1	0.642857	0.0262
MGLL	0.9	0
PRDX2	1.04	0.0012
PRDX1	1.0566	0.0004
PRSS3	1.33333	0
LGI1	1.22222	0.0642
LGI3	1	0
RABL6	0.466667	0
OTUB1	0.727273	0
STIP1	1.15789	0.0033
YWHAZ	1	0.0079
TXN	0.925	0.0004
TPPP	1.64286	0.1421
NDRG4	0.75	0.0175
YWHAQ	0.846154	0.0483
EPN1;EPN3	1.42857	0.055
NDUFS2	0.833333	0.0337
CSTB	0.684211	0.0008
YWHAH	1.08	0.0846
PFKL	0.538462	0
ARHGDIA	1.2	0.0425
YWHAB	0.894737	0.0271
AP1B1	1.30769	0.09
PACSIN1	0.890625	0.005
YWHAG	1.10345	0.1104
SPRR2B;SPRR2D;SPRR2A;SPRR2E;SPRR2G	1.46154	0.0642
ACTR1B	0.7	0
MAT2A	0.666667	0.0258
NDUFS6	0.9	0.0279
ATAD3A	1.5	0
MAT2B	0.8	0.0421
TPP1	0.727273	0
WARS	1.58621	0.1088
VCP	1.14634	0.0629
CACYBP	0.7	0
PADI2	0.75	0.0512
AP2A1	0.914286	0.02
KBTBD11	0.631579	0.0121
AP2A2	1	0.0375
HBA1	1.36364	0.0317
TUBA4A	1.07143	0.0842
BDH2	1	0.0233
CHID1	1.14286	0
OXR1	1.16129	0.0046
SRSF3	2	0.1975
IGLL5;IGLC1	2	0.0487
ERP44	0.7	0
GSTP1	0.961538	0.0029
SLC1A2	0.888889	0.015
NCDN	0.857143	0.0592
ATP6V1C1	1.08929	0.0275
ACADVL	1.53333	0.1171
ADD3	1.38462	0.0188
ADD2	0.947368	0.0733
NDUFB9	1.14286	0
CKB	1.0814	0.0662
PCCB	2	0.1658
PCCA	0.692308	0
GRHPR	1.12903	0.0233
TPI1	1.11765	0.0004
PRPS1;PRPS1L1	0.571429	0.0108
UQCRH	1.11111	0
HNRNPA2B1;HNRPA2B1	0.846154	0.0675
PAM	1.5	0
SLC30A3	1	0
CPPED1	1.11111	0
PPP1R7	1.06667	0.0596
SELENBP1	1.03571	0.0004
PARK7	1.52632	0.0854
JUP	4	0.5846
PSD3	0.636364	0
MARCKS	0.916667	0.0429
ENSA	0.75	0
GLO1	1.0625	0.0458
ATP6V0D1	0.708333	0.0242
TAGLN3	1.55	0.0862
MAPRE1	1.14286	0
UBE2D3;UBE2D2	1.33333	0
MAPRE3	1.33333	0.0512
AQP4	1.25	0.0646
GPI	0.969231	0.0133
NRGN	1.25	0.0192
PRPSAP2	1	0
CRYL1	0.818182	0
IDH2	0.651163	0.0375
IDH1	1.3125	0.0612
CTSD	1.4	0.1304
TRIM21	0.888889	0
SLC25A5	1.125	0
SLC25A4	0.875	0.0646
CTSZ	1	0
RPL12	0.692308	0
PRKAR2B	1.25	0.1033
ACOT7	0.660714	0.0129
SF1	1.5	0
C21orf33	1	0
OSBP	1	0
ATIC	0.466667	0
PLD3	0.888889	0.0679
RAB18	0.526316	0
PHB	1.13636	0.0587
PTPN11	0.5	0.0108
SYP	1	0.0271
PNPO	1.75	0.1054
KCNV2	0.75	0
ARF1;ARF3	0.863636	0.0304
LRRC47	0.583333	0
GBA	1.57143	0
GNAO1	0.92	0.0008
IGHA1	0.903226	0.0346
GAPDH	0.96875	0
SCCPDH	1.28571	0.0771
HIBADH	1.23077	0.0679
SEPT9	0.818182	0
SEPT8	0.931818	0.015
NPTX1	1.2	0.0775
SEPT5	0.571429	0.0396
NDRG2	0.888889	0.0046
SEPT6	2.41176	0.2587
IGKV1D-13	1	0
SEPT3	0.588235	0
SEPT2	0.738095	0.005
SRSF7	0.777778	0
SRSF1	1.125	0
HSPH1	0.5	0.0067
PPM1A	0.8	0
AHNAK	1	0.0283
NARS	1.54545	0.0917
PPM1H	0.928571	0.0379
ECH1	1	0.0033
IGHV1-3;IGHV1-69-2	1.16667	0
TAGLN2	0.666667	0
UGP2	1	0.0012
ANXA11	0.916667	0.0421
GSN	1.06667	0.0133
PDHA1	0.597222	0.0029
PGK1	0.8	0.0004
PLCB1	1.08571	0.0758
MAP1B	1.44444	0.1354
CISD1	0.941176	0.0033
ALDH2	0.776596	0.0012
TUBB8	0.888889	0
ERP29	1.35714	0.1083
HSPA4L	0.652174	0.0279
TUBB3	0.466667	0
HEPACAM	0.7	0
UBA1	1.07143	0.105
CORO2B	1.58333	0.1446
SCRN1	1.1	0.0587
PSMB5	0.933333	0.0529
GPHN	1	0.0629
UBE2M	0.966667	0.0146
GNAQ	0.533333	0
TOLLIP	0.823529	0.0112
SLC3A2	1.69231	0.1117
AAMDC	1.42857	0.0854
SELM	0.857143	0.0317
ATP6V1G2	0.709677	0.0004
C11orf68	0.888889	0
STMN2	1.2	0
GPD1L	0.666667	0
VAT1L	1.14286	0
MOG	0.9	0.0004
SYN1	1.11111	0.0012
STX1A	1	0.01
S100A7;S100A7A	2.33333	0.13
STX1B	0.972973	0.0054
HSPB1	1.28571	0.0608
MDH1	1.17021	0
OLFM3	1.33333	0
FBXO2	0.9	0
RPS3	0.5	0
ARRB1	2.625	0.1342
VDAC3	0.583333	0
VDAC2	1.15789	0.06
VDAC1	0.857143	0.0321
SH3GL1	1.1	0.0721
A2M	0.586957	0.0158
SH3GL3	1.09091	0.0796
BCAS1	0.769231	0
FLG2	2.94118	0.3721
LGALSL	1.25	0.0783
CD81	3	0.3471
HPRT1	1.05556	0.0075
TALDO1	0.882353	0.0417
GMFB	0.846154	0.0229
TPPP3	1.75	0.12
PSMA2	1.125	0
ICAM5	1.14286	0
PSMA1	1.33333	0
FKBP1A;FKBP12-Exip2	1.73333	0.1242
PRDX6	0.916667	0
C3	0.765625	0.0521
CST3	1.09524	0.07
SLC6A11	0.9	0
FTH1	1.43478	0.0896
UGGT1	0.709677	0.0629
MARCKSL1	1	0
NDUFA7	1.11111	0.0467
EPB41L3	1.12766	0.1275
RPS25	0.916667	0
ALDH1L1	1.02222	0.0883
XP32	3.33333	0.4062
MTSS1L	1.33333	0
PRDX3	0.827586	0.0254
SRI	1	0.0533
NCCRP1	1	0
RPS28	0.7	0
SRM	1.42857	0.0817
RAB1A	0.5	0.0108
PIP	2	0.1538
HMGCL	0.8	0
ADAM23	0.538462	0
ALDH7A1	1	0.0008
CS	0.77551	0
ALDH4A1	1.375	0.0371
LGALS1	0.769231	0
CP	0.5	0
LGALS7	1.83333	0.0704
NT5DC3	1.8	0.1542
FSCN1	0.918033	0.0012
FAM162A	1.33333	0
NNT	0.368421	0.0208
ISOC2	0.6	0
ISOC1	1.42857	0.1017
MSN	1.08696	0.0746
GSTM1	1.11111	0.0446
GSTM2	1.77778	0.1388
GSTM3	0.909091	0.03
GSTM4	1.5	0.0642
PRRT2	2.125	0.2129
WDR13	1.16667	0
PLCD1	0.411765	0
STX12	1.33333	0
COL1A2	1	0.0213
COL1A1	1.14286	0
RGS7;RGS6	1.22222	0
RAB4B	1	0
PPIB	0.961538	0.0271
PPIA	1.12195	0.0008
SCAI	1.1	0.0758
PPP2R1A	0.714286	0.0433
FXYD6;FXYD6-FXYD2	1.42857	0.0675
UFM1	1.66667	0
SBSN	1.16667	0
CYCS	1	0.0512
MAP2	1.36111	0.0442
CORO1C	1.71429	0.1587
MAP2K1	1.21429	0.0908
CORO1A	1.43478	0.1779
MAP6	0.9	0.0246
MDH2	1.08	0.0012
MAP4	0.933333	0.0421
GPD2	1.25	0.0992
LTA4H	1	0
SGIP1	0.6	0
SPTBN2	0.666667	0.0304
SPTBN1	1.20175	0.05
S100B	1.22222	0.0662
CAMK2A	0.65	0.0425
NEFM	0.3	0.0046
NEFL	0.433333	0.0237
NAGK	0.909091	0
CBR1	1.35185	0.0825
NSF	0.21875	0
TLN1	0.642857	0
APEX1	1	0
SYNJ1	0.806452	0.0292
ATG7	0.636364	0
SEPT7	1.09259	0.0075
MBP	1.6	0
NT5C2	0.777778	0
GPX4	0.789474	0.0112
ANXA1	2.1	0.1854
APMAP	1.16667	0
HPX	1.5	0.1371
ANXA5	1.13333	0.0392
ANXA7	1.36	0.1067
ANXA6	1.15625	0
COL18A1	0.8	0
MTPN	2	0.1725
ALDOA	1.1068	0.0017
ALDOC	1.19231	0
TAGLN	0.8	0.0562
CAND1	0.770833	0.0312
CAPG	1	0
SYN2	1	0.0317
CYC1	0.733333	0
PSAT1	1.09091	0.0396
NDUFS1	0.684211	0.0454
PURA	0.666667	0.0354
NDUFS3	0.866667	0.0275
NDUFS5	1.11765	0.0496
MAPT	1.14286	0
AHCY	0.97619	0.0146
PICALM	0.875	0
ILF2	2.14286	0.2262
GSR	0.85	0.0529
TMOD2	2.09091	0.1742
NRCAM	1.06897	0.0254
HBD	1.14286	0
CCS	1.16667	0
HBB	1.16667	0
OAT	0.705882	0.0487
CASP14	1.33333	0
S100A11	1.83333	0
HIBCH	0.909091	0.0508
GFAP	1.47458	0.14
S100A14	2.16667	0.1483
PHYHIP	0.8	0
ACP1	1.05556	0.0021
AHCYL1	0.818182	0.0308
AHCYL2	1	0.0779
NEDD8;NEDD8-MDP1	1	0
PPT1	0.6	0
PFKM	0.694118	0
LYZ	1.83333	0.1571
DSC1	2.33333	0.2717
HSP90AB1	0.71875	0.0425
PYGB	0.267857	0.0046
CAPN2	0.583333	0
CAPN1	0.59375	0.005
GOT2	1.04054	0.0004
GOT1	1.08929	0.0071
PLLP	1.57143	0.1104
PYGM	0.5	0
RAP1A	0.875	0
SOD2	0.933333	0.0192
GLUD1;GLUD2	1.0813	0.0054
SOD1	0.85	0.0054
NSFL1C	1.42857	0
P4HB	0.7	0
HK1	0.989071	0.0004
CPE	1.5	0.0717
NEGR1	1.57143	0.1329
TF	1.22222	0.0404
FABP3	1.57143	0.1192
VAPA	1.05	0.0242
ATP2B1	0.555556	0
ATP2B2	0.542857	0.0142
SEMA7A	0.875	0
ATP2B4	0.583333	0.0112
TWF2	0.571429	0
ACYP2	0.692308	0.005
EEF1G	1.35714	0.0742
EEF1D	1	0
GSK3A	0.703704	0.0262
OLFM1	1	0.0412
HBG1	1.16667	0
DDT;DDTL	1.16667	0
DDX6	5.25	0.5783
GRB2	0.851852	0.0204
PTGES2	0.875	0
FUS;TAF15	1	0
YWHAE	0.787879	0
ARPC1A	1.07407	0.0779
C4A;C4B	0.852941	0.0354
NIT1	0.666667	0
STMN1	1.92857	0.1058
HSPA6;HSPA7	1	0
HLA-C	1	0
HP	0.928571	0.0725
DCLK1	0.55	0
DCLK2	1	0
SORD	0.642857	0.0133
FH	1.375	0.1196
GLUL	1.11111	0.0029
AKR1A1	1.18182	0.0729
DNM1	0.857143	0.0142
RNH1	0.411765	0.0083
CLTC	0.787072	0.0329
CLTB	0.714286	0.0267
VIM	0.848485	0.0521
CEND1	1.07692	0.0271
FLG	2	0.0454
ATP5C1	1.375	0
CALM2;CALM3	1.47826	0.1133
CRYZ	1.03704	0.0592
GNG7	1.28571	0
ABHD10	1.35294	0.0742
CAP1	1.52381	0.1312
CAP2	1.33333	0
HINT1	0.694444	0
LANCL1	0.861111	0.0587
SRP14	0.909091	0
CRMP1	1	0.0625
PDHB	0.259259	0
SH3GL2	0.982759	0.0225
NPEPPS	1.34694	0.0925
AMT	1.83333	0.1487
SEPT11	1.21739	0.0096
RAB7A	1.09677	0.0004
ATP5F1	0.615385	0
ARPC3	0.518519	0.0108
ARPC2	0.9375	0.055
PGM1	1.13333	0.0425
PGM3	1.5	0.0954
DSTN	0.576923	0.0154
KIAA1107	0.75	0
PLEC	1.23636	0.1875
PCBD1	1.85714	0.1658
DYNC1LI2	1.66667	0
ACO1	1.125	0
RHOB	0.722222	0.0317
AKR7A2	1.17391	0.0208
GBAS	0.777778	0
ACTB	1.11111	0
ETHE1	0.705882	0.0262
BCAN	0.884615	0.0475
CPLX2	0.5	0
AMPH	1	0.0254
HSPA1B;HSPA1A	1.21739	0.0475
USMG5	1	0
AP1G1	0.875	0
G6PD	0.607143	0.0129
AAK1	0.75	0.0371
MPI	1.28571	0
SNCG	1.02174	0.0008
PITPNA	1.76471	0.1375
RAB3D	1	0
SNCB	1.11111	0.0362
SNCA	1.5	0.0021
BAIAP2	1.11765	0.0979
AIFM1	1.84615	0.155
ACTR3	0.695652	0.03
ACTR2	0.705882	0.0192
CFL2	0.458333	0
ALAD	1.52941	0.1567
CFL1	0.947368	0.0012
NIT2	0.916667	0.0554
MAP1A	1.32432	0.0971
GLRX	0.846154	0.0121
RPL9	0.875	0
ATP5J	1.16667	0
ME1	1.08696	0.0475
ME3	1.54545	0.1317
ME2	0.416667	0
ATP5B	0.708333	0.0021
GNAI2	0.5	0
NCAM1	1	0.04
NCAM2	0.666667	0
ATP5D	1.66667	0.11
RAB8B	0.75	0.0221
PGM2L1	0.615385	0
FAHD1	1.1	0
HNRNPR	1.28571	0.0621
DKFZp566H1924;NPTN	0.714286	0.0179
BSN	0.578947	0.0008
IGHV3OR16-9	1	0
HSP90AA1	1.06061	0.0112
AP2M1	0.807018	0
MAPK3	1.41176	0.1196
MAPK1	0.918367	0.0071
FASN	0.388889	0
HNRNPM	1	0
PSMA6	1.63636	0.1383
HNRNPC	1	0
C1orf123	0.7	0
RPL4	1	0
PFDN6	0.777778	0
QDPR	1.14286	0.0012
RPS5	1	0
ATP8A1	1.14286	0
RDX	1.5	0.0962
EEF1B2	0.727273	0
TOMM70A	1.125	0
